# Supplementary material for: Dietary selection of metabolically distinct microorganisms drives hydrogen metabolism in ruminants
Source: ISME J. 2022 Aug 5;16(11):2535–46. doi: 10.1038/s41396-022-01294-9 (PMC9562222; doi:10.1038/s41396-022-01294-9)
Supplement: Supplementary file 2 — Dataset 1 [file 41396_2022_1294_MOESM2_ESM.xlsx]

## Sheet: MeanDecreaseAccuracy
Name	Average of MeanDecreaseAccuracy	MeanDecreaseAccuracy		Relative abundance(Counts)
		Fiber-rich	Starch-rich	Fiber-rich	Starch-rich
Fibrobacter	6.12973	5.59584	6.00545	391.917	10.5
Ruminobacter	6.06224	5.67468	5.70547	29.0833	616.833
Succinivibrionaceae UCG-002	5.70245	5.3411	5.16371	27.75	603.667
Bacteroidales BS11 gut group_norank	5.36754	4.63545	5.21075	67.5833	0.75
Prevotellaceae Ga6A1 group	5.303	4.05157	5.03888	1.75	42.5833
Treponema	5.04299	4.86832	4.57169	49.9167	455.833
p-251-o5_norank	4.95106	4.0207	4.79409	83.1667	16.4167
Christensenellaceae R-7 group	4.33208	3.82763	4.12351	310.667	119.25
Absconditabacteriales (SR1)_norank	4.05677	3.57559	3.86722	9.16667	0
Saccharofermentans	4.03467	3.49696	3.4104	64.3333	16
UCG-002	3.93232	3.60134	3.72007	3.16667	65
Papillibacter	3.91461	3.07209	3.41885	65.6667	0.75
Bacteroidales RF16 group_norank	3.81735	3.43801	3.73004	433.25	107.75
Bacteroidales UCG-001_norank	3.81634	3.39857	3.47703	169.667	17.4167
Succinivibrio	3.6979	3.72506	3.04416	0	277.75
UCG-004	3.55363	3.53573	3.27819	120.667	13.4167
Endomicrobium	3.27983	3.10991	2.93265	0.583333	35.0833
Lachnospiraceae NK3A20 group	2.8338	1.001	2.82369	121.083	16.1667
MVP-15_norank	2.5374	1.42629	2.52132	13.3333	0
Prevotellaceae UCG-003	2.48852	1.34777	2.57615	183.25	91.6667
Bacteroidetes BD2-2_norank	2.32625	1.71351	2.27517	17.5	0
Bradymonadales_norank	2.20065	1.94326	2.22043	12.4167	0
Desulfovibrio	2.04848	1.50251	2.08422	15.5833	4
0319-6G20_norank	2.04027	-0.0788115	2.59265	6	0
Prevotellaceae_Unclassified	1.8667	1.92931	1.40275	2.75	20.3333
U29-B03	1.85176	1.90129	1.79906	3.75	49.0833
Alloprevotella	1.8278	2.22981	0.762937	0	4.08333
Clostridium sensu stricto 1	1.74412	1.66362	1.40835	0	28
Succiniclasticum	1.71693	1.40275	1.001	190.5	266
Suttonella	1.67747	1.72005	1.001	0	2
[Eubacterium] coprostanoligenes group_norank	1.67109	1.28117	1.68222	28	18.75
Pyramidobacter	1.63489	1.61634	1.001	0.416667	6.08333
UCG-005	1.51637	0.926134	1.57532	36.75	62.5
Prevotellaceae UCG-004	1.50246	1.84182	0	3.41667	28.9167
F082_norank	1.45227	0.489018	1.13033	832.75	482.333
CAG-352	1.41544	1.40835	1.41705	1.08333	25.75
Oxalobacter	1.41508	1.41705	0	0	1.66667
Marinilabiliaceae_uncultured	1.35297	1.06785	1.22861	17	2.33333
Anaeroplasma	1.3265	1.001	1.001	22.1667	10.25
Elusimicrobium	1.15338	0.633236	1.34406	3.75	22.5833
Ruminococcaceae_uncultured	1.06815	1.41121	0.727992	2.25	9.5
Anaerosporobacter	1.001	0	1.001	0	9.83333
Methanobrevibacter	1.001	0	1.001	5	2.75
Phascolarctobacterium	1.001	1.001	0	0	2.75
Pla4 lineage_norank	1.001	0	1.001	2.08333	0
Acetitomaculum	1.001	1.001	0	1.25	2.83333
Anaerovorax	1.001	0	1.001	10.1667	10.0833
Bacteroidales_Unclassified	1.001	0	1.001	8.75	0.5
Clostridia UCG-014_norank	1.001	1.001	1.001	61.6667	38.5833
Coprococcus	1.001	1.37458	-1.001	0	28.5833
Lachnospiraceae NK4A136 group	1.001	1.001	0	0	0.666667
Paraprevotella	1.001	1.001	0	0	7.25
UCG-001	1.001	1.001	0	0	4.33333
Veillonellaceae UCG-001	1.001	1.001	0	18.8333	17.9167
Muribaculaceae_norank	0.933319	0.152502	1.001	156.75	362.667
WCHB1-41_norank	0.791736	1.72865	-0.417869	58.75	29.9167
Lachnospiraceae AC2044 group	0.75703	-0.647268	1.57056	33.75	1.91667
Sediminispirochaeta	0.738952	0	0.762937	5.33333	2.25
Bradyrhizobium	0.622784	-1.001	1.37458	8.41667	0
Clostridia vadinBB60 group_norank	0.434114	0.95469	-1.001	12.5	26.1667
Rikenellaceae RC9 gut group	0.108409	0.563271	-1.001	838.917	710.667
Bacteroidales_norank	0.0255095	0.277371	0	48.8333	95.6667
Acinetobacter	0	0	0	0	0.25
Actinobacillus	0	0	0	0.416667	0
Agathobacter	0	0	0	0	12.25
Akkermansia	0	0	0	0.166667	0
Alysiella	0	0	0	0	0.166667
Amnipila	0	0	0	0	0.166667
Anaerovibrio	0	0	0	7.33333	8.41667
Anaerovoracaceae_Unclassified	0	0	0	0	1.25
Angelakisella	0	0	0	0	0.0833333
Atopobium	0	0	0	0.416667	0.166667
BIrii41_norank	0	0	0	0.416667	0
Bacteria_Unclassified	0	0	0	0	5.66667
Bifidobacteriaceae_uncultured	0	0	0	0.666667	0
Bifidobacterium	0	0	0	0	2.25
Blautia	0	0	0	0	0.166667
Bordetella	0	0	0	0.0833333	0
Brevundimonas	0	0	0	0.75	0
Butyricimonas	0	0	0	0	0.416667
Butyrivibrio	0	0	0	30.4167	20.5
Candidatus Methanomethylophilus	0	0	0	0	0.583333
Candidatus Soleaferrea	0	0	0	0.416667	0
Cerasicoccus	0	0	0	0.25	0
Christensenellaceae_uncultured	0	0	0	1.75	2
Clostridia_norank	0	0	0	0	1.08333
Colidextribacter	0	0	0	0	0.666667
Comamonas	0	0	0	0	1.91667
Cytophagales_Unclassified	0	0	0	0.0833333	0
DEV114	0	0	0	1.16667	2.08333
DMER64	0	0	0	7.16667	0
DMI	0	0	0	1.66667	0
DNF00809	0	0	0	1.41667	0
Desulfuromonadales_Unclassified	0	0	0	1.66667	0
Dialister	0	0	0	0	0.416667
EMP-G18	0	0	0	1.66667	0
Eisenbergiella	0	0	0	0	2.25
Erysipelothrix	0	0	0	0	0.333333
Erysipelotrichaceae UCG-006	0	0	0	0	0.416667
Erysipelotrichaceae UCG-009	0	0	0	0	0.0833333
Erysipelotrichaceae_uncultured	0	0	0	0	1.58333
Family XIII AD3011 group	0	0	0	0	1.16667
Fibrobacteraceae_uncultured	0	0	0	0.0833333	0
Firmicutes_Unclassified	0	0	0	0	4.58333
Fretibacterium	0	0	0	0	0.0833333
Fusobacterium	0	0	0	0	0.25
Halomonas	0	0	0	0	0.833333
Hymenobacteraceae_Unclassified	0	0	0	0.416667	0
Incertae Sedis	0	0	0	0	0.0833333
Lachnoclostridium	0	0	0	1.41667	27.25
Lachnospiraceae FCS020 group	0	0	0	0.416667	0.416667
Lachnospiraceae ND3007 group	0	0	0	1.25	0.166667
Lachnospiraceae UCG-006	0	0	0	0	0.166667
Lachnospiraceae UCG-008	0	0	0	0	3
Lachnospiraceae UCG-010	0	0	0	0	0.166667
Lachnospiraceae XPB1014 group	0	0	0	22.3333	4.83333
Lachnospiraceae_Unclassified	0	0	0	3.41667	17.5
Lachnospiraceae_uncultured	0	0	0	43.4167	16.3333
Lactobacillus	0	0	0	0	0.333333
Lineage IV_norank	0	0	0	0	0.0833333
M2PB4-61 termite group	0	0	0	0	2.25
M2PT2-76 termite group	0	0	0	0.833333	0
Mangroviflexus	0	0	0	0	0.666667
Mannheimia	0	0	0	0	0.166667
Marinifilaceae_uncultured	0	0	0	0	0.833333
Marvinbryantia	0	0	0	0	0.25
Megasphaera	0	0	0	0.166667	2.08333
Methanimicrococcus	0	0	0	0.0833333	0.0833333
Methanomethylophilaceae_Unclassified	0	0	0	0	0.0833333
Methanomicrobium	0	0	0	0.25	0.416667
Mitochondria_norank	0	0	0	0.75	0.333333
Mogibacterium	0	0	0	0	0.333333
Monoglobus	0	0	0	4.33333	1.58333
Moryella	0	0	0	0	1.66667
Mycoplasma	0	0	0	1	4.5
Neisseriaceae_uncultured	0	0	0	0	0.0833333
Olsenella	0	0	0	1.41667	3.16667
Oribacterium	0	0	0	0	0.583333
Oscillibacter	0	0	0	0	0.0833333
Oscillospira	0	0	0	0	0.0833333
Oscillospiraceae_Unclassified	0	0	0	0	0.25
Oscillospiraceae_uncultured	0	0	0	0.666667	0.583333
PB19_norank	0	0	0	0.25	0
Pantoea	0	0	0	0.333333	0
Paracaedibacteraceae_uncultured	0	0	0	0	0.416667
Peptococcaceae_uncultured	0	0	0	0.416667	0
Peptostreptococcales-Tissierellales_Unclassified	0	0	0	0	0.583333
Prevotella_7	0	1.001	-1.001	51.5	32.5833
Prevotellaceae NK3B31 group	0	0	0	9.91667	3.66667
Prevotellaceae YAB2003 group	0	0	0	0	11
Prevotellaceae_uncultured	0	0	0	1.5	14.75
Pseudobutyrivibrio	0	0	0	2.08333	5.5
Pseudomonas	0	0	0	0	0.5
Puniceicoccaceae_uncultured	0	0	0	0.833333	0
Quinella	0	0	0	2.58333	2.08333
Rhodospirillales_norank	0	0	0	27.1667	27.3333
Rickettsiales_norank	0	0	0	2.16667	0
Roseburia	0	0	0	0	14.4167
Ruminiclostridium	0	0	0	0	1
Ruminococcaceae_norank	0	0	0	0.416667	0.25
Schwartzia	0	0	0	0	4.41667
Selenomonadaceae_uncultured	0	0	0	1.66667	0
Sharpea	0	0	0	0	3.25
Shuttleworthia	0	0	0	0	0.166667
Sphaerochaeta	0	0	0	0	1.33333
Sphingobacterium	0	0	0	0	0.5
Stenotrophomonas	0	0	0	0	1.58333
Succinivibrionaceae UCG-001	0	0	0	0	0.75
Succinivibrionaceae_Unclassified	0	0	0	0.75	0
Succinivibrionaceae_uncultured	0	0	0	5.5	64.5833
Sutterella	0	0	0	2	0
Synergistaceae_uncultured	0	0	0	0	0.0833333
UCG-009	0	0	0	0	1
UCG-012	0	0	0	0.583333	0
Ureaplasma	0	0	0	0.0833333	0
V9D2013 group	0	0	0	0	5.66667
Verruc-01	0	0	0	0	0.583333
WPS-2_norank	0	0	0	0	1.66667
[Anaerorhabdus] furcosa group	0	0	0	0	0.75
[Clostridium] methylpentosum group_norank	0	0	0	0	0.916667
[Eubacterium] hallii group	0	0	0	0	0.416667
[Eubacterium] nodatum group	0	0	0	0	1.25
[Eubacterium] oxidoreducens group	0	0	0	0	1.58333
[Eubacterium] ruminantium group	0	0	0	0	6.5
[Eubacterium] ventriosum group	0	0	0	0	0.5
[Eubacterium] xylanophilum group	0	0	0	0	0.166667
[Ruminococcus] gnavus group	0	0	0	0	1.33333
hoa5-07d05 gut group	0	0	0	0	0.166667
horsej-a03	0	0	0	0.583333	0
probable genus 10	0	0	0	17	0
vadinBE97_norank	0	0	0	1.91667	0
Gastranaerophilales_norank	-0.234872	1.41121	-1.17291	52.25	20.75
Prevotellaceae UCG-001	-0.464464	-0.785471	-0.156178	163.917	99.1667
Prevotella	-0.638876	-1.0089	0.399107	2058.75	1694
NK4A214 group	-0.709356	0.707461	-1.61055	101.417	90.6667
COB P4-1 termite group_norank	-1.001	-1.001	0	0.5	0.75
Izemoplasmatales_norank	-1.001	0	-1.001	1.41667	3.25
Mitsuokella	-1.001	0	-1.001	0	5
RF39_norank	-1.001	-1.001	-1.001	4	3.25
Selenomonas	-1.001	-1.001	0	0.833333	2.58333
Succinimonas	-1.001	0	-1.001	15.9167	34.4167
UCG-010_norank	-1.001	-1.001	-1.001	15.1667	12
Methanomethylophilaceae_uncultured	-1.001	-1.001	0	5.5	2.33333
NED5E9	-1.074	-1.03008	-1.15232	9.58333	5.41667
Candidatus Saccharimonas	-1.21447	-1.30207	-1.001	9.83333	6.16667
Ruminococcus	-1.66362	-1.67595	-1.001	54.4167	114.167
