# Supplementary material for: Dietary selection of metabolically distinct microorganisms drives hydrogen metabolism in ruminants
Source: ISME J. 2022 Aug 5;16(11):2535–46. doi: 10.1038/s41396-022-01294-9 (PMC9562222; doi:10.1038/s41396-022-01294-9)
Supplement: Supplementary file 3 — Dataset 2 [file 41396_2022_1294_MOESM3_ESM.xlsx]

## Sheet: summary
Class	number
GH	138
GT	86
CBM	82
PL	31
CE	16
AA	15

## Sheet: GH
Family	Average in Fiber-rich	SEM in Fiber-rich	Average in Starch-rich	SEM in Starch-rich	P value	FDR Adj P Value
GH1	54.49	2.25	79.52	5.46	0.0015	0.00356897
GH10	517.96	11.69	322.45	24.49	<.0001	0
GH100	0.02	0.01	0.04	0.02	0.5763	0.621323
GH102	5.74	0.51	17.19	4.53	0.0056	0.0112
GH103	5.9	0.52	61.09	7.03	<.0001	0
GH104	0.95	0.08	2.89	0.79	0.119	0.159437
GH105	267.02	8.73	259.98	15.13	0.9081	0.921454
GH106	203.2	5.06	252.19	15.43	0.013	0.0227089
GH108	35.94	2.16	42.27	4.26	0.2987	0.352313
GH109	993.39	20.81	886.92	42.34	0.0496	0.0752176
GH11	49.35	2.22	10.45	1.45	<.0001	0
GH110	53.68	2	23.87	3.49	<.0001	0
GH112	5.5	0.28	5.13	0.77	0.4189	0.466195
GH113	17.12	0.7	7.05	0.48	<.0001	0
GH114	31.39	2.88	10.74	0.79	<.0001	0
GH115	228.28	8.62	179.39	12.48	0.0094	0.0170684
GH116	26.01	0.68	11.19	1.21	<.0001	0
GH117	6.5	0.24	19.07	2.72	<.0001	0
GH119	1.17	0.23	38.36	5.86	<.0001	0
GH12	1	0.16	1.14	0.4	0.2482	0.29784
GH120	44.99	1.73	23.86	1.17	<.0001	0
GH123	59.26	1.47	38.41	5.23	0.0032	0.00700952
GH124	3.19	0.26	4.22	0.57	0.204	0.253622
GH125	64.88	1.21	76.84	5	0.0647	0.0939853
GH126	2.44	0.22	2.18	0.38	0.204	0.253622
GH127	249.35	4.35	199.94	12.67	0.001	0.00270588
GH128	32.3	1.13	42.7	4.33	0.119	0.159437
GH129	46.07	1.65	29.61	3.5	0.001	0.00270588
GH13	1857.23	25.57	2636.61	105.01	0.0001	0.00043125
GH130	196.89	4.04	156.8	7.77	0.0003	0.00108947
GH131	0.07	0.02	0.02	0.02	0.002	0.00467797
GH133	184.06	5.41	166.9	7.51	0.1842	0.233207
GH134	1.16	0.1	0.56	0.23	0.0079	0.0147324
GH135	0.52	0.06	1.08	0.12	0.0027	0.0061082
GH136	8.38	0.46	19.01	4.26	0.0067	0.0126658
GH137	30.21	1.23	29.28	3.23	0.4884	0.530702
GH138	22.39	1.26	23.76	3.32	0.6861	0.717286
GH139	23.61	1.38	25.76	3.79	0.6861	0.717286
GH14	0	0	0.04	0.02	0.0063	0.01242
GH140	56.25	1.91	50.47	4.96	0.3263	0.378398
GH141	107.63	2.15	83.54	5.49	0.0015	0.00356897
GH142	44.28	1.43	35.78	4.23	0.0735	0.1035
GH143	26.68	1.32	29.49	3.91	0.729	0.756406
GH144	17.68	0.4	30.66	4.03	0.0012	0.00301091
GH145	5.33	0.25	9.3	1.36	0.0496	0.0752176
GH146	213.28	5.2	162.08	11.3	0.0012	0.00301091
GH147	5.39	0.27	2.83	0.44	0.0004	0.00134634
GH148	86.2	2.17	34.36	4.7	<.0001	0
GH149	8.2	0.88	10.67	1.47	0.0833	0.113816
GH15	4.58	0.34	6.82	0.91	0.0647	0.0939853
GH151	65.03	1.5	61.8	4.7	0.3556	0.402236
GH152	0.13	0.03	0.02	0.02	0.0004	0.00134634
GH153	0.79	0.1	0.49	0.17	0.0067	0.0126658
GH154	59.43	2.2	59.59	3.27	0.8625	0.881667
GH156	26.15	0.95	21.74	6.7	0.0012	0.00301091
GH158	46.59	1.33	17.68	2.7	<.0001	0
GH159	3.83	0.14	6.12	1.05	0.0433	0.0679023
GH16	330.33	6.28	217.03	13.26	<.0001	0
GH160	2.34	0.2	6.05	2.65	0.954	0.954
GH161	0.87	0.05	4.23	0.67	<.0001	0
GH162	0.07	0.04	0	0	0.0025	0.00575
GH163	333.27	12.14	127.07	18.14	<.0001	0
GH164	4.03	0.12	6.14	0.62	0.0056	0.0112
GH165	26.97	0.89	13.84	2.37	0.001	0.00270588
GH17	2	0.33	0.86	0.08	0.0003	0.00108947
GH18	120.78	2.33	167.23	12.37	0.0003	0.00108947
GH19	13.62	1.04	26.41	5.03	0.0056	0.0112
GH2	1236.56	28.09	1401.32	65.35	0.0282	0.0463286
GH20	449.24	11.06	365.38	25.02	0.0111	0.0196385
GH22	8.39	0.74	13.5	2.65	0.2482	0.29784
GH23	468.01	9.43	846.1	37.46	<.0001	0
GH24	122.9	2.57	412.48	32.72	<.0001	0
GH25	388.37	8.21	454.01	20.88	0.0179	0.0297614
GH26	244.78	6.91	212.64	15.14	0.1333	0.173542
GH27	141.82	2.46	108.42	8.56	0.0005	0.00156818
GH28	654.12	18.27	571.66	30.53	0.0433	0.0679023
GH29	417.43	7.48	354.84	17.11	0.0032	0.00700952
GH3	1569.78	21.48	1478.57	66.17	0.4529	0.496033
GH30	244.88	5.59	150.17	9.34	<.0001	0
GH31	749.16	11.98	654.18	25.84	0.0094	0.0170684
GH32	236.79	6.51	289.72	17.22	0.0179	0.0297614
GH33	280.7	6.49	245.37	13.75	0.0567	0.0841355
GH35	178.06	6.75	159.93	10.63	0.1842	0.233207
GH36	247.39	5.55	291.29	17.46	0.0067	0.0126658
GH37	10.15	0.29	15.37	2.18	0.0039	0.00828
GH38	72.91	2.61	64.15	6.39	0.0735	0.1035
GH39	213.01	6.87	113.97	15.72	0.0002	0.000811765
GH4	126.02	2.11	152.16	9.42	0.0153	0.0260667
GH42	84.54	2.55	57.64	4.55	0.0005	0.00156818
GH43	2078.08	44.71	1573.76	93.13	0.0004	0.00134634
GH44	8.43	0.35	1.89	0.22	<.0001	0
GH45	55.21	2.11	3.09	0.87	<.0001	0
GH46	1.61	0.13	2.3	0.41	0.2253	0.275145
GH47	1.93	0.2	4.78	0.87	0.0005	0.00156818
GH48	1.22	0.08	1.28	0.19	0.6033	0.640426
GH49	0.09	0.02	0.17	0.13	0.1231	0.163344
GH5	887.39	9.81	647.55	32.08	<.0001	0
GH50	68.46	2.59	31.26	5.66	0.0002	0.000811765
GH51	393.28	8.6	334.29	20.96	0.0377	0.0612071
GH53	249.9	7.19	254.43	13.92	0.3865	0.433634
GH54	30.38	1.6	8.87	1.76	<.0001	0
GH55	13.5	0.89	13.95	1.91	0.954	0.954
GH57	190.83	4.44	195.87	9.34	0.4529	0.496033
GH59	5.42	0.17	3.18	0.45	0.0008	0.00234894
GH6	0.11	0.04	0.01	0.01	0.0007	0.00214667
GH62	0.07	0.02	0	0	<.0001	0
GH63	11.64	0.42	21.76	4.15	0.0833	0.113816
GH64	3.18	0.64	4.65	1.05	0.6033	0.640426
GH65	26.98	0.65	31.61	3.11	0.2987	0.352313
GH66	32.81	1.63	20.17	2.24	0.001	0.00270588
GH67	115.33	3.16	85.63	7.28	0.0039	0.00828
GH71	1.37	0.11	0.33	0.09	<.0001	0
GH72	0.06	0.02	0.14	0.13	0.0438	0.0679146
GH73	308.24	8.72	398.9	21.58	0.0015	0.00356897
GH74	130.23	3.02	58.62	6.54	<.0001	0
GH75	0.12	0.02	0.73	0.17	0.0001	0.00043125
GH76	90.65	2.31	106.07	8.19	0.1842	0.233207
GH77	341.62	5.07	433.97	16.82	0.0008	0.00234894
GH78	560.49	11.03	467.93	29.81	0.0111	0.0196385
GH79	0.88	0.1	1.45	0.3	0.3263	0.378398
GH8	158.5	4.87	95.34	9.89	0.0003	0.00108947
GH80	1.96	0.21	5.04	1.23	0.0153	0.0260667
GH81	8.28	0.68	8.68	2.03	0.3556	0.402236
GH82	8.55	0.41	3.97	0.43	<.0001	0
GH84	26.83	1.06	71.76	7.11	<.0001	0
GH85	2.67	0.21	6.22	1.06	0.0012	0.00301091
GH87	4.74	0.72	3.41	0.76	0.0567	0.0841355
GH88	48.55	1.23	65.88	6.49	0.0433	0.0679023
GH89	103.93	2.24	91.9	5.3	0.0833	0.113816
GH9	411.14	6.36	221.13	11.24	<.0001	0
GH91	0.36	0.06	0.03	0.01	<.0001	0
GH92	433.61	9.71	424.13	23.7	0.8174	0.8418
GH93	34.64	4.28	43.96	7.29	0.3556	0.402236
GH94	143.2	2.62	182.42	10	0.0056	0.0112
GH95	359.38	9.77	316.33	22.31	0.1333	0.173542
GH97	661.03	18.01	590.62	29.51	0.0735	0.1035
GH98	30.97	1.59	18.69	1.34	<.0001	0
GH99	90.56	2.22	107.85	8.92	0.2253	0.275145

## Sheet: GT
Family	Average in Fiber-rich	SEM in Fiber-rich	Average in Starch-rich	SEM in Starch-rich	P value	FDR Adj P Value
GT1	25.5876	1.0838	28.4131	2.4635	0.6442	0.675624
GT10	44.4737	2.6991	37.0949	4.9375	0.204	0.256629
GT101	10.881	1.0627	15.5863	2.0787	0.0735	0.10535
GT102	11.294	1.0207	1.8409	0.753	<.0001	0
GT103	0.8759	0.1511	2.1211	0.4455	0.0282	0.0475529
GT104	1.6965	0.3069	55.0276	8.3757	<.0001	0
GT105	2.3534	0.1702	0.4537	0.1516	<.0001	0
GT107	1.221	0.1617	15.3957	2.9525	<.0001	0
GT11	80.0154	3.5746	95.1548	8.3818	0.1842	0.243711
GT12	6.277	0.3125	3.9766	0.6639	0.0179	0.0327532
GT13	23.1003	0.7699	32.3964	3.2121	0.0094	0.0183727
GT14	22.8198	0.925	29.0538	2.5595	0.0735	0.10535
GT15	0.6607	0.1504	0	0	<.0001	0
GT17	8.2808	0.8311	5.8017	1.2667	0.0327	0.0533849
GT19	218.864	6.0013	299.866	11.4062	0.0004	0.00156364
GT2	3909.34	59.9764	4863.11	88.4831	<.0001	0
GT20	52.1647	7.4331	21.4631	9.0537	0.0047	0.0106368
GT21	5.993	0.274	8.7895	1.2822	0.2727	0.325725
GT22	7.0093	0.3507	4.5148	1.0263	0.013	0.0243043
GT23	26.3944	1.5319	33.0091	4.505	0.5637	0.605977
GT24	0.0047	0.0047	0.293	0.1033	<.0001	0
GT25	24.5433	1.4906	19.4354	2.532	0.1333	0.181965
GT26	88.1149	2.2001	98.2564	5.0697	0.1333	0.181965
GT27	47.3502	1.1549	55.8307	6.9445	0.954	0.954
GT28	281.483	5.717	462.72	19.5464	<.0001	0
GT29	0.778	0.0833	1.8223	0.5375	0.204	0.256629
GT3	111.614	3.2681	123.007	6.1637	0.0735	0.10535
GT30	152.058	4.3444	205.47	12.9282	0.0018	0.0048375
GT31	4.7439	0.3136	1.6876	0.2899	<.0001	0
GT32	107.377	2.3546	156.84	9.3991	0.0004	0.00156364
GT33	6.4681	0.5347	2.4035	0.8411	0.0027	0.00682941
GT34	1.5584	0.267	0.0788	0.0636	<.0001	0
GT35	336.216	2.5836	391.495	12.5916	0.0056	0.01204
GT38	0.0048	0.0048	0.0358	0.0226	0.2664	0.325725
GT39	43.5815	2.2988	47.1305	3.9128	0.5254	0.579287
GT4	1956.26	31.0014	2631.34	72.3685	0.0001	0.000452632
GT40	1.6733	0.2019	1.7253	0.3613	0.8625	0.872647
GT41	8.0608	0.6152	15.1682	2.1413	0.0067	0.0140537
GT42	0.2537	0.0692	0.0236	0.0109	0.0017	0.00471613
GT43	0.0255	0.0184	0	0	0.0329	0.0533849
GT44	4.3775	0.1495	3.0699	0.4183	0.0111	0.0212133
GT45	25.797	1.1904	18.2602	1.7183	0.0032	0.00764444
GT46	7.2662	0.4456	12.3555	1.1796	0.0002	0.00086
GT47	0.2093	0.1435	0	0	0.0025	0.00651515
GT48	0.0747	0.0083	0.1596	0.0699	0.204	0.256629
GT5	420.162	2.381	475.599	18.0054	0.0056	0.01204
GT50	4.3784	0.5522	2.8052	1.0659	0.0377	0.0589491
GT51	445.496	7.8061	711.505	25.711	<.0001	0
GT52	0.3178	0.0605	0.0869	0.0268	0.0032	0.00764444
GT54	0.4841	0.0805	0.1492	0.0391	0.001	0.00296552
GT56	6.2214	0.3442	17.6575	3.0568	0.0007	0.00231538
GT57	8.7478	1.242	5.0542	2.1358	0.0243	0.042649
GT58	0.4499	0.0552	0.4673	0.2272	0.0735	0.10535
GT59	2.7315	0.431	2.3217	1.0332	0.0941	0.132666
GT6	7.7457	0.552	5.4784	1.0148	0.0377	0.0589491
GT60	0.8962	0.2596	0.5788	0.1174	0.6033	0.640541
GT61	0.1329	0.0426	0.0113	0.0113	0.0009	0.00286667
GT62	0.5682	0.1138	0.155	0.0778	0.0037	0.0086
GT63	1.1105	0.1647	1.0329	0.2917	0.4884	0.552663
GT64	2.1806	0.35	0.1236	0.0687	<.0001	0
GT66	14.1897	0.6837	14.6548	0.8688	0.2987	0.351893
GT69	20.8484	3.7491	14.681	6.235	0.0496	0.0761714
GT7	8.3344	0.3517	10.096	1.595	0.5254	0.579287
GT70	0.6878	0.0761	2.4853	0.3456	0.0007	0.00231538
GT72	0.6189	0.0677	0.0687	0.034	<.0001	0
GT73	2.3175	0.3112	4.5966	0.9447	0.0282	0.0475529
GT74	0.3502	0.0474	0.35	0.0948	0.3263	0.379214
GT75	3.499	0.5474	1.6396	0.7038	0.0079	0.0158
GT76	15.2605	1.4928	32.6307	1.9042	<.0001	0
GT77	0.6022	0.0918	0.0329	0.0172	<.0001	0
GT78	3.6706	0.2024	6.455	6.0159	0.0007	0.00231538
GT8	296.682	6.1377	556.375	52.5143	<.0001	0
GT80	0.0406	0.0381	0.126	0.0444	0.0016	0.00458667
GT81	5.7764	0.3776	8.6196	1.7846	0.4189	0.480339
GT82	0.2589	0.0465	0.1694	0.0358	0.1489	0.200084
GT83	166.342	5.4301	167.352	9.4707	0.8174	0.846945
GT84	15.7796	0.6293	30.0967	3.3037	0.0005	0.00186957
GT87	27.6379	1.4694	27.5988	2.0034	0.8625	0.872647
GT89	0.6169	0.0855	3.575	0.5964	<.0001	0
GT9	199.107	5.4461	358.673	24.7227	<.0001	0
GT90	20.4592	1.2228	27.6849	5.0473	0.5637	0.605977
GT92	103.201	8.8916	72.2678	19.1507	0.0243	0.042649
GT94	45.5243	1.4055	72.1671	8.7764	0.0079	0.0158
GT97	0.0833	0.0187	0.2736	0.0435	0.001	0.00296552
GT98	0.0046	0.002	0.0466	0.0348	0.2059	0.256629
GT99	1.9575	0.1606	2.7248	1.3732	0.2727	0.325725

## Sheet: PL
Family	Average in Fiber-rich	SEM in Fiber-rich	Average in Starch-rich	SEM in Starch-rich	P value	FDR Adj P Value
PL1	360.786	13.909	334.861	32.204	0.3263	0.421471
PL10	60.773	2.168	50.086	6.05	0.3263	0.421471
PL11	191.504	8.504	143.612	9.611	0.0015	0.003875
PL12	63.163	2.203	56.859	5.897	0.3556	0.440944
PL13	0	0	0.056	0.023	0.0001	0.000516667
PL14	11.553	0.517	3.745	0.708	<.0001	0
PL15	16.24	0.945	8.638	1.17	0.0003	0.00132857
PL16	0	0	0.02	0.017	0.1486	0.219362
PL17	11.456	0.229	11.096	1.222	0.4529	0.539996
PL18	2.292	0.257	0.966	0.392	0.0018	0.00429231
PL20	0.667	0.063	0.15	0.033	<.0001	0
PL21	10.53	0.786	7.813	1.31	0.0647	0.105563
PL22	137.008	4.137	199.19	9.902	<.0001	0
PL25	1.728	0.105	2.659	0.361	0.0377	0.0649278
PL26	18.522	0.75	15.173	2.043	0.0327	0.0596294
PL27	6.235	0.276	3.974	0.65	0.0027	0.00597857
PL29	22.111	1.267	28.562	3.562	0.5254	0.603237
PL3	15.772	1.64	6.771	2.02	0.0008	0.00275556
PL30	0.995	0.088	0.997	0.233	0.6861	0.759611
PL31	16.852	1.659	7.783	1.627	0.0012	0.00338182
PL33	49.943	1.038	45.898	4.458	0.2727	0.384259
PL34	0.79	0.096	1.286	0.386	0.8625	0.89125
PL35	23.899	1.186	47.695	5.081	0.0001	0.000516667
PL36	1.62	0.102	1.1	0.224	0.0153	0.03162
PL37	4.381	0.248	2.102	0.464	0.0012	0.00338182
PL4	14.626	1.015	11.298	0.809	0.0282	0.0546375
PL5	1.212	0.071	1.873	0.502	0.8174	0.873772
PL6	24.245	1.064	26.502	3.528	1	1
PL7	8.722	0.518	5.777	1.103	0.0005	0.0019375
PL8	10.006	0.447	12.621	1.416	0.0833	0.129115
PL9	141.732	1.356	106.606	7.21	<.0001	0

## Sheet: CBM
Family	Average in Fiber-rich	SEM in Fiber-rich	Average in Starch-rich	SEM in Starch-rich	P value	FDR Adj P Value
CBM1	0.046545	0.01918	0.006642	0.00455	0.0983	0.127946
CBM10	0.671137	0.19855	0.439938	0.1822	0.1659	0.203042
CBM11	28.2065	0.81894	6.46825	1.22589	0	0
CBM12	129.421	7.47337	169.862	27.7244	0.3865	0.428284
CBM13	154.685	6.00614	131.821	6.4967	0.0179	0.0282269
CBM14	3.38271	0.62347	1.44892	0.75932	0.0032	0.00624762
CBM15	1.48135	0.1118	0.311769	0.10276	0	0
CBM16	172.71	5.13658	98.8262	6.4112	0	0
CBM17	0.459105	0.02656	0.463445	0.10557	0.3556	0.399441
CBM18	2.03536	0.26459	0.418742	0.21733	0.0005	0.00117143
CBM19	1.44876	0.12266	0.16247	0.05227	0	0
CBM2	19.3995	0.95088	20.9697	2.25951	1	1
CBM20	372.838	15.0296	374.119	17.0122	0.9081	0.919311
CBM21	1.01628	0.23001	5.82465	1.659	0.0056	0.00956667
CBM22	108.268	2.46986	82.3037	5.2064	0.0003	0.00076875
CBM23	22.4948	0.81191	7.9867	1.30298	0	0
CBM24	0.178982	0.03856	0.0811	0.02866	0.0323	0.0478821
CBM25	6.12497	0.29298	21.3616	3.17605	0.0003	0.00076875
CBM26	196.645	7.93662	488.536	29.9921	0	0
CBM27	2.52821	0.1199	5.3641	0.66457	0.0008	0.00182222
CBM28	0.334079	0.03893	0.467571	0.13267	0.8174	0.837835
CBM29	2.97846	0.20287	0.830846	0.13766	0	0
CBM3	20.038	1.26136	8.46034	1.34995	0.0002	0.000630769
CBM30	91.1354	1.84517	57.4476	3.15145	0	0
CBM31	1.86266	0.15323	3.9727	0.65009	0.0032	0.00624762
CBM32	780.866	10.6028	804.867	19.9053	0.5254	0.559517
CBM34	40.6522	1.51837	155.224	13.6441	0	0
CBM35	323.78	8.09397	227.078	12.9329	0	0
CBM36	11.3763	0.41086	8.90396	1.25399	0.0111	0.018204
CBM37	237.729	3.98858	277.634	22.5496	0.119	0.150123
CBM38	17.537	0.7109	8.98554	1.08963	0.0001	0.000341667
CBM39	3.71929	0.22017	2.31488	0.79697	0.0039	0.00726818
CBM4	311.117	8.88103	251.766	18.3978	0.0111	0.018204
CBM40	128.83	3.28254	85.4665	4.65587	0	0
CBM41	24.8361	1.11048	46.0853	3.84437	0.0001	0.000341667
CBM42	2.89921	0.25864	1.51404	0.22363	0.001	0.00221622
CBM43	1.11282	0.06624	0.529804	0.20497	0.0056	0.00956667
CBM44	185.26	6.46251	390.542	30.6666	0.0001	0.000341667
CBM45	27.0944	4.10259	11.028	4.52963	0.0039	0.00726818
CBM46	13.3703	0.39214	25.2795	3.17946	0.013	0.020902
CBM47	9.95208	0.70627	10.8532	3.97515	0.0833	0.113843
CBM48	865.597	11.5813	1106.02	44.2473	0.0005	0.00117143
CBM49	1.88692	0.16935	1.85145	0.39072	0.4189	0.451971
CBM5	36.1663	1.81712	30.9979	3.55382	0.1333	0.165615
CBM50	719.492	15.6059	1028.66	39.0602	0	0
CBM51	92.0922	2.54789	42.2494	3.73101	0	0
CBM52	2.53681	0.19035	0.74678	0.31917	0.0004	0.000993939
CBM53	3.50718	0.19719	3.01604	0.40803	0.3556	0.399441
CBM54	12.3216	0.44897	10.2653	0.83556	0.0209	0.0323358
CBM55	0.383787	0.07859	0.123168	0.05072	0.0055	0.00956667
CBM56	346.115	8.57614	348.358	18.3631	0.729	0.756684
CBM57	47.0596	2.35389	40.9904	3.88755	0.0941	0.124455
CBM58	6.97344	0.3958	3.07001	0.36509	0	0
CBM59	3.79514	0.18012	2.83898	0.35154	0.0567	0.0801621
CBM6	648.823	16.1372	385.524	27.406	0	0
CBM60	2.38402	0.23978	0.692478	0.19304	0.0003	0.00076875
CBM61	192.728	7.18422	181.832	16.4976	0.1842	0.222124
CBM62	78.5518	1.12735	56.7486	3.95822	0.0003	0.00076875
CBM63	23.7984	1.81067	10.3961	2.0858	0.0002	0.000630769
CBM64	2.41116	0.15513	1.29655	0.34886	0.0056	0.00956667
CBM65	3.43866	0.29128	2.30777	0.51008	0.0282	0.0428222
CBM66	93.4171	2.00893	130.534	6.16231	0.0015	0.00315385
CBM67	423.791	6.49707	404.587	23.0703	0.5637	0.592608
CBM68	1.71768	0.14981	2.62141	0.44966	0.0647	0.089922
CBM69	34.1318	1.06839	96.0456	10.8722	0.0003	0.00076875
CBM70	18.9295	0.7216	5.52473	0.63637	0	0
CBM71	1.36063	0.15957	1.45494	0.40955	0.2482	0.290749
CBM72	42.421	1.83853	40.9734	3.96495	0.3263	0.376854
CBM73	3.3009	0.14399	1.16931	0.16789	0	0
CBM74	7.94253	1.05533	46.4535	4.12088	0	0
CBM75	0.706314	0.08161	0.446083	0.10726	0.0433	0.0622912
CBM76	1.60012	0.16754	2.29246	0.89758	0.2253	0.267748
CBM77	28.9943	1.63409	40.9345	4.91684	0.119	0.150123
CBM78	13.0293	0.47939	13.8179	2.59837	0.4189	0.451971
CBM79	9.18135	0.78351	3.31448	0.77138	0.0003	0.00076875
CBM8	6.28752	0.31111	4.86561	1.36535	0.0327	0.0478821
CBM80	2.91261	0.19847	1.41529	0.16812	0.0001	0.000341667
CBM81	1.98021	0.18453	0.78235	0.26214	0.0022	0.00451
CBM82	1.73509	0.11257	6.77637	2.38614	0.0001	0.000341667
CBM83	1.71427	0.16885	2.85221	0.5016	0.0941	0.124455
CBM85	21.4107	0.82034	12.9064	1.17959	0.0001	0.000341667
CBM9	160.276	6.07818	105.358	11.7992	0.0015	0.00315385

## Sheet: CE
Family	Average in Fiber-rich	SEM in Fiber-rich	Average in Starch-rich	SEM in Starch-rich	P value	FDR Adj P Value
CE1	2089.68	20.605	2139.68	88.28	0.2482	0.330933
CE10	1688.08	17.915	1681.06	68.719	0.954	0.954
CE11	180.62	4.677	232.1	7.782	0.0002	0.00106667
CE12	375.72	11.429	347.44	16.736	0.2727	0.335631
CE13	12.4	0.49	16.3	1.3	0.0079	0.0210667
CE14	181.51	2.907	222.17	19.861	0.2482	0.330933
CE15	228.16	4.348	146.86	9.287	<.0001	0
CE16	0	0.001	0.52	0.186	<.0001	0
CE2	238.55	3.844	220.92	8.792	0.0647	0.1294
CE3	407.04	7.702	479.22	34.237	0.1333	0.236978
CE4	464.24	10.391	596.95	33.727	0.0039	0.01248
CE5	16.1	0.551	15.73	1.689	0.6861	0.73184
CE6	488.54	11.225	406.39	26.385	0.0282	0.0644571
CE7	354.84	5.306	324.51	16.218	0.204	0.3264
CE8	338.5	13.146	361.71	28.077	0.4189	0.478743
CE9	124.91	3.363	184.71	11.253	0.0005	0.002

## Sheet: AA
Family	Average in Fiber-rich	SEM in Fiber-rich	Average in Starch-rich	SEM in Starch-rich	P value	FDR Adj P Value
AA1	0.089234	0.01674	0	0	<.0001	0
AA10	0.643784	0.23795	0.160121	0.07944	0.0022	0.00471429
AA11	0.202656	0.05051	0.074488	0.02734	0.0447	0.055875
AA12	0.109904	0.02764	0	0	0.0003	0.001125
AA13	0.260781	0.06441	0.243944	0.16325	0.0375	0.0511364
AA14	0.03308	0.01261	0.031901	0.02159	0.2882	0.308786
AA15	4.66797	0.82675	2.87876	1.54445	0.0111	0.0185
AA16	2.08436	0.17538	0.45052	0.05718	<.0001	0
AA2	0.176397	0.04139	0.084442	0.0372	0.0319	0.04785
AA3	17.7281	0.74836	25.0353	2.55926	0.0032	0.006
AA4	31.4544	1.10671	39.7266	2.35033	0.0015	0.00375
AA5	0.365293	0.05888	0.535348	0.30905	0.0641	0.0739615
AA6	656.315	12.9461	837.096	33.3225	0.0008	0.0024
AA7	16.0187	0.78803	65.7829	8.27113	<.0001	0
AA9	0.329048	0.03891	0.385738	0.14604	0.3263	0.3263
