# Supplementary material for: Dietary selection of metabolically distinct microorganisms drives hydrogen metabolism in ruminants
Source: ISME J. 2022 Aug 5;16(11):2535–46. doi: 10.1038/s41396-022-01294-9 (PMC9562222; doi:10.1038/s41396-022-01294-9)
Supplement: Supplementary file 4 — Dataset 3 [file 41396_2022_1294_MOESM4_ESM.xlsx]

## Sheet: Relative abundance of GHs
Greater abundance in fibrous treatment							Greater abundance in starchy treatment
Family	Average abundance		Fold change	FDR Adj P value			Family	Average abundance		Fold change	FDR Adj P value
	Fiber-rich	Starch-rich						Fiber-rich	Starch-rich
GH43	2078.08	1573.76	1.32046	0.00134634			GH13	1857.23	2636.61	1.41965	0.00043125
GH3	1569.78	1478.57	1.06169	0.496033			GH2	1236.56	1401.32	1.13324	0.0463286
GH109	993.39	886.92	1.12004	0.0752176			GH23	468.01	846.1	1.80787	0
GH5	887.39	647.55	1.37038	0			GH25	388.37	454.01	1.16901	0.0297614
GH31	749.16	654.18	1.14519	0.0170684			GH77	341.62	433.97	1.27033	0.00234894
GH97	661.03	590.62	1.11921	0.1035			GH24	122.9	412.48	3.35622	0
GH28	654.12	571.66	1.14425	0.0679023			GH73	308.24	398.9	1.29412	0.00356897
GH78	560.49	467.93	1.19781	0.0196385			GH36	247.39	291.29	1.17745	0.0126658
GH10	517.96	322.45	1.60633	0			GH32	236.79	289.72	1.22353	0.0297614
GH20	449.24	365.38	1.22951	0.0196385			GH53	249.9	254.43	1.01813	0.433634
GH92	433.61	424.13	1.02235	0.8418			GH106	203.2	252.19	1.24109	0.0227089
GH29	417.43	354.84	1.17639	0.00700952			GH57	190.83	195.87	1.02641	0.496033
GH9	411.14	221.13	1.85927	0			GH94	143.2	182.42	1.27388	0.0112
GH51	393.28	334.29	1.17646	0.0612071			GH18	120.78	167.23	1.38458	0.00108947
GH95	359.38	316.33	1.13609	0.173542			GH4	126.02	152.16	1.20743	0.0260667
GH163	333.27	127.07	2.62273	0			GH99	90.56	107.85	1.19092	0.275145
GH16	330.33	217.03	1.52205	0			GH76	90.65	106.07	1.1701	0.233207
GH33	280.7	245.37	1.14399	0.0841355			GH1	54.49	79.52	1.45935	0.00356897
GH105	267.02	259.98	1.02708	0.921454			GH125	64.88	76.84	1.18434	0.0939853
GH127	249.35	199.94	1.24712	0.00270588			GH84	26.83	71.76	2.67462	0
GH30	244.88	150.17	1.63069	0			GH88	48.55	65.88	1.35695	0.0679023
GH26	244.78	212.64	1.15115	0.173542			GH103	5.9	61.09	10.3542	0
GH115	228.28	179.39	1.27253	0.0170684			GH154	59.43	59.59	1.00269	0.881667
GH146	213.28	162.08	1.31589	0.00301091			GH93	34.64	43.96	1.26905	0.402236
GH39	213.01	113.97	1.869	0.000811765			GH128	32.3	42.7	1.32198	0.159437
GH130	196.89	156.8	1.25568	0.00108947			GH108	35.94	42.27	1.17613	0.352313
GH133	184.06	166.9	1.10282	0.233207			GH119	1.17	38.36	32.7863	0
GH35	178.06	159.93	1.11336	0.233207			GH65	26.98	31.61	1.17161	0.352313
GH8	158.5	95.34	1.66247	0.00108947			GH144	17.68	30.66	1.73416	0.00301091
GH27	141.82	108.42	1.30806	0.00156818			GH143	26.68	29.49	1.10532	0.756406
GH74	130.23	58.62	2.2216	0			GH19	13.62	26.41	1.93906	0.0112
GH67	115.33	85.63	1.34684	0.00828			GH139	23.61	25.76	1.09106	0.717286
GH141	107.63	83.54	1.28836	0.00356897			GH138	22.39	23.76	1.06119	0.717286
GH89	103.93	91.9	1.1309	0.113816			GH63	11.64	21.76	1.86942	0.113816
GH148	86.2	34.36	2.50873	0			GH117	6.5	19.07	2.93385	0
GH42	84.54	57.64	1.46669	0.00156818			GH136	8.38	19.01	2.2685	0.0126658
GH38	72.91	64.15	1.13655	0.1035			GH102	5.74	17.19	2.99477	0.0112
GH50	68.46	31.26	2.19002	0.000811765			GH37	10.15	15.37	1.51429	0.00828
GH151	65.03	61.8	1.05227	0.402236			GH55	13.5	13.95	1.03333	0.954
GH123	59.26	38.41	1.54283	0.00700952			GH22	8.39	13.5	1.60906	0.29784
GH140	56.25	50.47	1.11452	0.378398			GH149	8.2	10.67	1.30122	0.113816
GH45	55.21	3.09	17.8673	0			GH145	5.33	9.3	1.74484	0.0752176
GH110	53.68	23.87	2.24885	0			GH81	8.28	8.68	1.04831	0.402236
GH11	49.35	10.45	4.72249	0			GH15	4.58	6.82	1.48908	0.0939853
GH158	46.59	17.68	2.63518	0			GH85	2.67	6.22	2.32959	0.00301091
GH129	46.07	29.61	1.55589	0.00270588			GH164	4.03	6.14	1.52357	0.0112
GH120	44.99	23.86	1.88558	0			GH159	3.83	6.12	1.59791	0.0679023
GH142	44.28	35.78	1.23756	0.1035			GH160	2.34	6.05	2.58547	0.954
GH66	32.81	20.17	1.62667	0.00270588			GH80	1.96	5.04	2.57143	0.0260667
GH114	31.39	10.74	2.92272	0			GH47	1.93	4.78	2.47668	0.00156818
GH98	30.97	18.69	1.65704	0			GH64	3.18	4.65	1.46226	0.640426
GH54	30.38	8.87	3.42503	0			GH161	0.87	4.23	4.86207	0
GH137	30.21	29.28	1.03176	0.530702			GH124	3.19	4.22	1.32288	0.253622
GH165	26.97	13.84	1.9487	0.00270588			GH104	0.95	2.89	3.04211	0.159437
GH156	26.15	21.74	1.20285	0.00301091			GH46	1.61	2.3	1.42857	0.275145
GH116	26.01	11.19	2.3244	0			GH79	0.88	1.45	1.64773	0.378398
GH113	17.12	7.05	2.42837	0			GH48	1.22	1.28	1.04918	0.640426
GH82	8.55	3.97	2.15365	0			GH12	1	1.14	1.14	0.29784
GH44	8.43	1.89	4.46032	0			GH135	0.52	1.08	2.07692	0.0061082
GH112	5.5	5.13	1.07212	0.466195			GH75	0.12	0.73	6.08333	0.00043125
GH59	5.42	3.18	1.7044	0.00234894			GH49	0.09	0.17	1.88889	0.163344
GH147	5.39	2.83	1.90459	0.00134634			GH72	0.06	0.14	2.33333	0.0679146
GH87	4.74	3.41	1.39003	0.0841355			GH100	0.02	0.04	2	0.621323
GH126	2.44	2.18	1.11927	0.253622			GH14	0	0.04	0	0.01242
GH17	2	0.86	2.32558	0.00108947
GH71	1.37	0.33	4.15152	0
GH134	1.16	0.56	2.07143	0.0147324
GH153	0.79	0.49	1.61224	0.0126658
GH91	0.36	0.03	12	0
GH152	0.13	0.02	6.5	0.00134634
GH6	0.11	0.01	11	0.00214667
GH131	0.07	0.02	3.5	0.00467797
GH162	0.07	0	0	0.00575
GH62	0.07	0	0	0
