# Supplementary material for: Dietary selection of metabolically distinct microorganisms drives hydrogen metabolism in ruminants
Source: ISME J. 2022 Aug 5;16(11):2535–46. doi: 10.1038/s41396-022-01294-9 (PMC9562222; doi:10.1038/s41396-022-01294-9)
Supplement: Supplementary file 5 — Dataset 4 [file 41396_2022_1294_MOESM5_ESM.xlsx]

## Sheet: Sheet1
Pathway	EC numbers	KO genes
Starch->Glucose	EC:2.4.1.19	K00701
Starch->Glucose	EC:3.2.1.54	K01208
Starch->Glucose	EC:3.2.1.68	K01214
Starch->Glucose	EC:3.2.1.1	K01176
Starch->Glucose	EC:5.4.99.16	K05343
Starch->Glucose	EC:3.2.1.3	K01178
Starch->Glucose	EC:2.4.1.25	K00705
Starch->Glucose	EC:2.4.1.64	K05342
Cellulose->Glucose	EC:3.2.1.4	K01179
Cellulose->Glucose	EC:3.2.1.21	K01188
Cellulose->Glucose	EC:3.2.1.91	K01225
Cellulose->Glucose	EC:2.4.1.20	K00702
Pyruvate->Acetate	EC:1.2.7.11	K00174
Pyruvate->Acetate	EC:1.2.7.11	K00175
Pyruvate->Acetate	EC:2.3.1.8	K00625
Pyruvate->Acetate	EC:2.7.2.1	K00925
Pyruvate->Acetate	EC:2.8.3.8 2.8.3.9	K01034
Pyruvate->Acetate	EC:2.8.3.8 2.8.3.9	K01035
Pyruvate->Acetate	EC:2.8.3.18	K18118
Pyruvate->Acetate	EC:6.2.1.13	K01905
Pyruvate->Butyrate	EC:1.2.7.1	K00169
Pyruvate->Butyrate	EC:1.2.7.1	K00170
Pyruvate->Butyrate	EC:1.2.7.1	K00171
Pyruvate->Butyrate	EC:1.2.7.1	K00172
Pyruvate->Butyrate	EC:1.2.7.11	K00174
Pyruvate->Butyrate	EC:1.2.7.11	K00175
Pyruvate->Butyrate	EC:2.3.1.9	K00626
Pyruvate->Butyrate	EC:1.1.1.157	K00074
Pyruvate->Butyrate	EC:1.1.1.36	K00023
Pyruvate->Butyrate	EC:4.2.1.17	K01692
Pyruvate->Butyrate	EC:4.2.1.17	K01715
Pyruvate->Butyrate	EC:4.2.1.17	K07511
Pyruvate->Butyrate	EC:4.2.1.17	K13767
Pyruvate->Butyrate	EC:4.2.1.55	K17865
Pyruvate->Butyrate	EC:2.3.1.19	K00634
Pyruvate->Butyrate	EC:2.7.2.7	K00929
Pyruvate->Butyrate	EC:2.8.3.8 2.8.3.9	K01034
Pyruvate->Butyrate	EC:2.8.3.8 2.8.3.9	K01035
Acetate->Butyrate	EC:6.2.1.1	K01895
Acetate->Butyrate	EC:2.3.1.9	K00626
Acetate->Butyrate	EC:1.1.1.35 4.2.1.17 5.1.2.3	K01782
Acetate->Butyrate	EC:1.1.1.35 4.2.1.17 5.1.2.3	K01825
Acetate->Butyrate	EC:1.1.1.35 4.2.1.17 5.1.2.3	K07516
Acetate->Butyrate	EC:1.1.1.35 4.2.1.17 5.1.2.3	K15016
Acetate->Butyrate	EC:1.1.1.35 4.2.1.17 5.1.2.3	K00074
Acetate->Butyrate	EC:1.1.1.36	K00023
Acetate->Butyrate	EC:4.2.1.17	K01715
Acetate->Butyrate	EC:4.2.1.55	K17865
Acetate->Butyrate	EC:1.3.1.9 1.3.1.44	K00209
Pyuvate->Lacate->Propionate	EC:1.1.1.27	K00016
Pyuvate->Lacate->Propionate	EC:2.8.3.1	K01026
Pyuvate->Lacate->Propionate	EC:1.3.8.1	K00248
Pyuvate->Lacate->Propionate	EC:4.2.1.54	K20626
Pyuvate->Lacate->Propionate	EC:4.2.1.54	K20627
Pyuvate->Succinate->Propionate	EC:6.4.1.1	K01958
Pyuvate->Succinate->Propionate	EC:6.4.1.1	K01959
Pyuvate->Succinate->Propionate	EC:6.4.1.1	K01960
Pyuvate->Succinate->Propionate	EC:1.1.1.37	K00024
Pyuvate->Succinate->Propionate	EC:1.1.1.37	K00025
Pyuvate->Succinate->Propionate	EC:1.1.1.37	K00026
Pyuvate->Succinate->Propionate	EC:4.2.1.2	K01676
Pyuvate->Succinate->Propionate	EC:4.2.1.2	K01677
Pyuvate->Succinate->Propionate	EC:4.2.1.2	K01678
Pyuvate->Succinate->Propionate	EC:4.2.1.2	K01679
Pyuvate->Succinate->Propionate	EC:1.3.5.1 1.3.5.4	K00239
Pyuvate->Succinate->Propionate	EC:1.3.5.1 1.3.5.4	K00240
Pyuvate->Succinate->Propionate	EC:6.2.1.4 6.2.1.5	K01899
Pyuvate->Succinate->Propionate	EC:6.2.1.5	K01902
Pyuvate->Succinate->Propionate	EC:6.2.1.5	K01903
Pyuvate->Succinate->Propionate	EC:5.4.99.2	K01847
Pyuvate->Succinate->Propionate	EC:5.1.99.1	K05606
Pyuvate->Succinate->Propionate	EC:6.4.1.3	K01965
Pyuvate->Succinate->Propionate	EC:6.4.1.3 2.1.3.15	K01966
Pyuvate->Succinate->Propionate	EC:6.4.1.3 2.1.3.15	K15052
Methanogenesis	EC:1.2.7.12	K00200
Methanogenesis	EC:1.2.7.12	K00201
Methanogenesis	EC:1.2.7.12	K00202
Methanogenesis	EC:1.2.7.12	K00203
Methanogenesis	EC:2.3.1.101	K00672
Methanogenesis	EC:3.5.4.27	K01499
Methanogenesis	EC:1.5.98.1	K00319
Methanogenesis	EC:1.12.98.2	K13942
Methanogenesis	EC:1.5.98.2	K00320
Methanogenesis	EC:2.1.1.86	K00577
Methanogenesis	EC:2.1.1.86	K00578
Methanogenesis	EC:2.1.1.86	K00579
Methanogenesis	EC:2.1.1.86	K00580
Methanogenesis	EC:2.1.1.86	K00581
Methanogenesis	EC:2.1.1.86	K00582
Methanogenesis	EC:2.1.1.86	K00583
Methanogenesis	EC:2.1.1.86	K00584
Methanogenesis	EC:2.8.4.1	K00399
Methanogenesis	EC:2.8.4.1	K00401
Methanogenesis	EC:2.8.4.1	K00402
