# Supplementary material for: Dietary selection of metabolically distinct microorganisms drives hydrogen metabolism in ruminants
Source: ISME J. 2022 Aug 5;16(11):2535–46. doi: 10.1038/s41396-022-01294-9 (PMC9562222; doi:10.1038/s41396-022-01294-9)
Supplement: Supplementary file 6 — Dataset 5 [file 41396_2022_1294_MOESM6_ESM.xlsx]

## Sheet: Phylogenetic distribution
	Pyruvate->Acetate		Pyruvate->Butyrate		Acetate->Butyrate		Pyuvate->Lacate->Propionate		Pyuvate->Succinate->Propionate		Methanogenesis
Genus	Fiber-rich	Starch-rich	Fiber-rich	Starch-rich	Fiber-rich	Starch-rich	Fiber-rich	Starch-rich	Fiber-rich	Starch-rich	Fiber-rich	Starch-rich
Alistipes	47.4826	95.9467	54.0681	105.853	0	0	4.14534	4.02466	0	0	0	0
Bacteria_norank	259.569	162.862	344.975	246.701	88.6732	67.6561	46.3818	41.7552	290.601	143.056	0	0
Bacteroidales_norank	0	0	0	0	0	0	0	0	131.497	121.747	0	0
Bacteroides	106.349	75.8905	59.6509	68.5237	13.1862	10.0165	0	0	171.001	120.797	0	0
Bacteroidetes_norank	0	0	0	0	0	0	6.3446	9.3888	57.3561	47.1552	0	0
Butyrivibrio	0	0	0	0	9.49881	8.7618	0	5.87643	0	0	0	0
Clostridiales_norank	0	0	51.929	0	0	20.8345	0	0	0	0	0	0
Clostridium	61.851	61.6568	57.7742	79.6697	21.4831	26.3466	0	7.14941	0	0	0	0
Fibrobacter	23.9933	0	0	0	19.6158	0	0	0	80.7462	0	0	0
Firmicutes_norank	0	0	0	0	0	21.7336	0	5.88156	0	0	0	0
Flavonifractor	0	0	0	0	11.7688	3.24294	3.65216	0	0	0	0	0
Lachnospiraceae_norank	0	0	73.4933	77.4671	0	19.9619	6.41827	0	0	0	0	0
Methanobrevibacter	0	0	0	0	3.33969	2.49143	0	0	0	0	29.0115	17.93
Methanomassiliicoccales_norank	0	0	0	0	0	0	0	0	0	0	2.19751	1.20947
Methanomicrobiales_norank	0	0	0	0	0	6.52856	0	0	0	0	6.18612	2.82277
Methanomicrobium	0	0	0	0	1.41895	2.2363	0	0	0	0	9.46964	14.7708
Oscillibacter	0	0	0	0	9.11032	14.3792	4.62978	7.51023	0	0	0	0
Prevotella	418.722	411.478	371.722	382.557	0	79.5587	0	0	742.638	664.818	0	0
Prevotellaceae_norank	0	0	0	0	2.86348	2.68708	0	0	69.8008	52.0479	0	0
Ruminobacter	0	18.3648	0	67.3716	0	18.7955	0	0	0	81.6694	0	0
Ruminococcaceae_norank	0	0	0	0	0	29.625	8.19764	0	0	0	0	0
Ruminococcus	15.9472	0	0	0	0	10.2105	0	0	0	0	0	0
Sporobacter	0	0	0	0	0	2.35084	0	0	0	0	0	0
Thermoplasmata_norank	0	0	0	0	0.805246	0	0	0	0	0	0	0
Treponema	0	19.926	0	0	4.23463	17.7098	0	0	0	0	0	0
Others	698.93	637.796	675.021	738.983	63.7658	52.1547	64.6305	83.1275	608.293	604.34	2.29542	1.90819
