# Supplementary material for: Dietary selection of metabolically distinct microorganisms drives hydrogen metabolism in ruminants
Source: ISME J. 2022 Aug 5;16(11):2535–46. doi: 10.1038/s41396-022-01294-9 (PMC9562222; doi:10.1038/s41396-022-01294-9)
Supplement: Supplementary file 7 — Dataset 6 [file 41396_2022_1294_MOESM7_ESM.xlsx]

## Sheet: Diffierenc analysis
Enzymes	enriched	P	Adj P	function	Average in Fiber-rich	SEM in Fiber-rich	Average in Starch-rich	SEM in Starch-rich
aprA	Starch-rich	0.0002	0.0021	Sufate reduction	15.7064	0.7509	46.7376	7.6561
AsrA	Fiber-rich	0.1757	0.217041	Sufate reduction	10.2797	0.9644	7.85071	1.1161
DsrA	Fiber-rich	0.0648	0.1008	Sufate reduction	0.34079	0.0374	0.25315	0.0574
dmsA	Starch-rich	0.0449	0.0819913	Sufate reduction	0.05283	0.0196	0.18001	0.066
NifH	Starch-rich	0.0648	0.1008	Nitrogenases	20.6941	0.8653	26.8871	2.868
NrfA	Fiber-rich	0.3559	0.403995	Nitrate reduction	70.221	2.9569	62.224	5.1008
NarG	Starch-rich	0.0648	0.1008	Nitrate reduction	0.81342	0.1082	1.56861	0.3312
NapA	Starch-rich	0.1569	0.205931	Nitrate reduction	0.12265	0.023	0.22942	0.0721
McrA	Fiber-rich	0.0026	0.00904615	McrA	8.96893	0.7339	5.19064	0.9926
hydB	Fiber-rich	<.0001	0.0014	hydB	304.79	10.1328	169.787	16.0688
frdA	Starch-rich	0.5383	0.579708	Fumarate reduction	271.243	6.6044	273.577	16.0606
cydA	Starch-rich	0.1757	0.217041	Aerobic respiration	103.415	3.2612	113.248	8.04
AcsB	Fiber-rich	<.0001	0.0014	Acetogenesis	21.4364	1.2198	6.21872	0.6052
FeFeA3	Fiber-rich	0.3248	0.378933	Bifurcating	127.1	4.285	124.733	12.6809
FeFeA4	Fiber-rich	0.0003	0.0024	Bifurcating	0.16663	0.0332	0.02242	0.0115
NiFe4e	Starch-rich	0.0007	0.00294	Energy-converting	6.03548	0.3218	9.2091	0.638
NiFe4g	Starch-rich	0.0228	0.04788	Energy-converting	5.96973	0.3263	9.09861	1.1868
NiFe4d	Fiber-rich	0.2679	0.32148	Energy-converting	0.30473	0.0432	0.26257	0.0593
NiFe4f	Starch-rich	0.0028	0.00904615	Energy-converting	0.05873	0.018	0.37283	0.1006
NiFe4c	Fiber-rich	0.0009	0.00343636	Energy-converting	0.29133	0.0357	0.09052	0.028
NiFe4a	Starch-rich	0.9258	0.9258	Energy-converting	0.04005	0.0097	0.06118	0.0252
FeFeB	Starch-rich	<.0001	0.0014	Fermentative	16.8376	0.6867	37.112	2.133
FeFeA1	Starch-rich	0.5796	0.60858	Fermentative	12.4969	1.4829	13.2653	3.9497
FeFeA2	Starch-rich	0.0564	0.0987	Fermentative	5.55765	0.412	9.05324	1.4154
NiFe3c	Fiber-rich	0.0005	0.002625	Methanogenic	6.14383	0.4887	3.21116	0.4038
NiFe3a	Fiber-rich	0.0423	0.0807545	Methanogenic	2.28004	0.3314	1.63649	0.4339
Fe	Fiber-rich	0.0097	0.0254625	Methanogenic	2.00548	0.4695	0.90407	0.1383
NiFe4h	Fiber-rich	0.1396	0.189135	Methanogenic	1.42236	0.3119	1.16408	0.3731
NiFe4i	Fiber-rich	0.3889	0.429837	Methanogenic	1.26679	0.3024	0.92005	0.121
NiFe1k	Fiber-rich	0.0189	0.0417789	Methanogenic	0.0674	0.0223	0.01986	0.0141
NiFe1d	Starch-rich	0.0138	0.0340941	Respiratory	1.09047	0.1353	1.71608	0.1984
NiFe1b	Fiber-rich	0.0743	0.11145	Respiratory	0.25268	0.0263	0.20525	0.0617
NiFe1c	Starch-rich	0.0007	0.00294	Respiratory	0.00185	0.0018	0.05207	0.0205
NiFe1a	Starch-rich	0.131	0.189135	Respiratory	0	0	0.04367	0.0316
NiFe2a	Fiber-rich	0.0036	0.0108	Respiratory	0.06636	0.0317	0	0
FeFeC3	Starch-rich	0.0046	0.01288	Sensory	2.26029	0.1355	5.03667	0.8247
FeFeC2	Starch-rich	0.7119	0.729263	Sensory	1.90545	0.1166	2.31877	0.3488
FeFeC1	Starch-rich	0.1396	0.189135	Sensory	1.0099	0.0856	1.78795	0.3671

## Sheet: Phylogenetic distribution
	Fe		FeFeA1	FeFeA1	FeFeA2	FeFeA2	FeFeA3	FeFeA3	FeFeA4	FeFeA4	FeFeB	FeFeB	FeFeC1	FeFeC1	FeFeC2	FeFeC2	FeFeC3	FeFeC3	NiFe1a	NiFe1a	NiFe1b	NiFe1b	NiFe1c	NiFe1c	NiFe1d	NiFe1d	NiFe1k	NiFe1k	NiFe2a	NiFe2a	NiFe3a	NiFe3a	NiFe3c	NiFe3c	NiFe4a	NiFe4a	NiFe4c	NiFe4c	NiFe4d	NiFe4d	NiFe4e	NiFe4e	NiFe4f	NiFe4f	NiFe4g	NiFe4g	NiFe4h	NiFe4h	NiFe4i
Genus	Fiber-rich	Starch-rich	Fiber-rich	Starch-rich	Fiber-rich	Starch-rich	Fiber-rich	Starch-rich	Fiber-rich	Starch-rich	Fiber-rich	Starch-rich	Fiber-rich	Starch-rich	Fiber-rich	Starch-rich	Fiber-rich	Starch-rich	Fiber-rich	Starch-rich	Fiber-rich	Starch-rich	Fiber-rich	Starch-rich	Fiber-rich	Starch-rich	Fiber-rich	Starch-rich	Fiber-rich	Starch-rich	Fiber-rich	Starch-rich	Fiber-rich	Starch-rich	Fiber-rich	Starch-rich	Fiber-rich	Starch-rich	Fiber-rich	Starch-rich	Fiber-rich	Starch-rich	Fiber-rich	Starch-rich	Fiber-rich	Starch-rich	Fiber-rich	Starch-rich	Fiber-rich
Prevotella	0	0	0	0	0	0	0	0	0	0	0	0	0	0	0	0	0	0	0	0	0	0	0	0	0	0	0	0	0	0	0	0	0	0	0	0	0	0	0	0	0	0	0	0	0	0	0	0	0
Bacteroides	0	0	0.434408	2.72059	0	0	6.85411	18.5482	0	0	0	0	0	0	0	0	0	0	0	0	0	0	0	0	0	0	0	0	0	0	0	0	0	0	0	0	0	0	0	0	0	0	0	0	0	0	0	0	0
Ruminobacter	0	0	0	0	0	0	0	0	0	0	0	0	0	0	0	0	0	0	0	0	0	0	0	0	0	0	0	0	0	0	0	0	0	0	0	0	0	0	0	0	0	0	0	0	0	0	0	0	0
Clostridium	0	0	0.0207064	1.04004	0.00119808	0.0527865	6.94931	7.86194	0	0	0.698576	3.75114	0.270568	0.0833108	0	0	0	0.262011	0	0	0	0	0	0	0	0	0	0	0	0	0	0	0	0	0	0	0	0	0	0	0	0	0	0	0	0	0	0	0
Alistipes	0	0	0	0	0	0	0	0.337049	0	0	0	0	0	0	0	0	0	0	0	0	0	0	0	0	0	0	0	0	0	0	0	0	0	0	0	0	0	0	0	0	0	0	0	0	0	0	0	0	0
Succinivibrio	0	0	0	0	0	0	0	0	0	0	0	0	0	0	0	0	0	0	0	0	0	0	0	0	0	0	0	0	0	0	0	0	0	0	0	0	0	0	0	0	0	0	0	0	0	0	0	0	0
Ruminococcus	0	0	0	0	0	0	2.11684	4.02958	0	0	0.528287	0.982722	0.00198975	0.0419833	0.643192	0.711402	0.410984	0.940255	0	0	0	0	0	0	0	0	0	0	0	0	0	0	0	0	0	0	0	0	0	0	0	0	0	0	0	0	0	0	0
Oscillibacter	0	0	0	0	0	2.86582	0	4.18605	0	0	0	5.01697	0	0	0	0	0	0	0	0	0	0	0	0	0	0	0	0	0	0	0	0	0	0	0	0	0	0	0	0	0	0	0	0	0	0	0	0	0
Treponema	0	0	0	0	0	0	0	0.192109	0	0	0	3.93641	0	0	0	0.474873	0	0.0704773	0	0	0	0	0	0	0	0	0	0	0	0	0	0	0	0	0	0	0	0	0	0	0	0	0	0	0	0	0	0	0
Methanobrevibacter	2.00548	1.0234	0	0	0	0	0	0	0	0	0	0	0	0	0	0	0	0	0	0	0	0	0	0	0	0	0	0	0	0	1.86085	1.13712	1.97538	1.17208	0	0	0	0	0	0	0	0	0	0	0	0	0.985103	0.763252	1.26679
Fibrobacter	0	0	0	0	0	0	0	0	0	0	0	0	0	0	0	0	0	0	0	0	0	0	0	0	0	0	0	0	0	0	0	0	0	0	0	0	0	0	0	0	0	0	0	0	0	0	0	0	0
Alistipes	0	0	0	0	0	0	0.620775	0	0	0	0	0	0	0	0	0	0	0	0	0	0	0	0	0	0	0	0	0	0	0	0	0	0	0	0	0	0	0	0	0	0	0	0	0	0	0	0	0	0
Butyrivibrio	0	0	0	0	0	0	1.94641	0	0	0	0.307061	0	0	0	0.0115744	0	0	0	0	0	0	0	0	0	0	0	0	0	0	0	0	0	0	0	0	0	0	0	0	0	0.349254	0	0	0	0	0	0	0	0
Sphaerochaeta	0	0	0	0	0	0	0.00120217	0	0	0	0	0	0	0	0	0	0	0	0	0	0	0	0	0	0	0	0	0	0	0	0	0	0	0	0	0	0	0	0	0	0	0	0	0	0	0	0	0	0
Eubacterium	0	0	0	0	0.113262	0	0.639535	0	0	0	0.228427	0	0.00344433	0	0	0	0.0263132	0	0	0	0	0	0	0	0	0	0	0	0	0	0	0	0	0	0	0	0	0	0	0	0.280761	0	0	0	0	0	0	0	0
Others	0	0	12.0418	9.19209	5.44319	6.95201	107.972	90.5302	0.166629	0.0217169	15.0752	23.6704	0.733901	1.72494	1.25068	1.13422	1.82299	3.81764	0	0.0400308	0.252676	0.20512	0.00184642	0.0477308	1.09047	1.77088	0.0673978	0.0194724	0.0663642	0	0.419187	0.708537	4.16845	2.22878	0.0400454	0.0595127	0.291326	0.0846301	0.304731	0.252345	5.40546	9.25633	0.0587318	0.366887	5.96973	10.1463	0.437257	0.585262	0
[truncated: 28 more columns]

## Sheet: Hydrogenase at genus level
Genus	Sum	Fe	FeFeA1	FeFeA2	FeFeA3	FeFeA4	FeFeB	FeFeC1	FeFeC2	FeFeC3	NiFe1a	NiFe1b	NiFe1c	NiFe1d	NiFe1k	NiFe2a	NiFe3a	NiFe3c	NiFe4a	NiFe4c	NiFe4d	NiFe4e	NiFe4f	NiFe4g	NiFe4h	NiFe4i
Bacteria_norank	35.385	0	0	0	30.8158	0	4.56917	0	0	0	0	0	0	0	0	0	0	0	0	0	0	0	0	0	0	0
Clostridiales_norank	16.0886	0	0.0229339	0.224569	8.60116	0	2.16749	0	0	1.59671	0	0	0	0	0	0	0	0	0	0	0	0	0	3.47573	0	0
Bacteroides	14.2787	0	1.5775	0	12.7012	0	0	0	0	0	0	0	0	0	0	0	0	0	0	0	0	0	0	0	0	0
Ruminococcaceae_norank	12.2737	0	0	0.53099	10.2144	0	0.353731	0.722109	0.130701	0.32173	0	0	0	0	0	0	0	0	0	0	0	0	0	0	0	0
Lachnospiraceae_norank	11.9209	0	0	0.0533973	7.81683	0	2.33752	0.12779	0.469551	0.228714	0	0	0	0	0	0	0	0	0	0	0	0.887084	0	0	0	0
Firmicutes_norank	11.8611	0	0	2.66151	6.79215	0	2.40745	0	0	0	0	0	0	0	0	0	0	0	0	0	0	0	0	0	0	0
Clostridium	10.4958	0	0.530372	0.0269923	7.40563	0	2.22486	0.176939	0	0.131006	0	0	0	0	0	0	0	0	0	0	0	0	0	0	0	0
Trichomonas	10.2182	0	10.2182	0	0	0	0	0	0	0	0	0	0	0	0	0	0	0	0	0	0	0	0	0	0	0
Oscillibacter	7.45968	0	0	1.77673	2.51671	0	3.16624	0	0	0	0	0	0	0	0	0	0	0	0	0	0	0	0	0	0	0
Methanobrevibacter	6.60753	1.51444	0	0	0	0	0	0	0	0	0	0	0	0	0	0	1.49899	1.57373	0	0	0	0	0	0	0.874177	1.14619
Ruminococcus	5.20362	0	0	0	3.07321	0	0.755504	0.0219865	0.677297	0.675619	0	0	0	0	0	0	0	0	0	0	0	0	0	0	0	0
Succiniclasticum	5.10616	0	0	0.0993251	0	0	0	0	0.290902	0	0	0	0	0	0	0	0	0	0	0	0	4.71593	0	0	0	0
Clostridia_norank	4.46871	0	0	0.216535	0	0	0	0	0	0	0	0	0	0	0	0	0	0	0	0	0	0	0	4.25217	0	0
Butyrivibrio	3.1751	0	0	0	1.73318	0	0.962758	0	0.0364167	0	0	0	0	0	0	0	0	0	0	0	0	0.442742	0	0	0	0
Treponema	2.73121	0	0	0	0.243596	0	2.15177	0	0.297454	0.0383884	0	0	0	0	0	0	0	0	0	0	0	0	0	0	0	0
Coprococcus	2.64842	0	0	0.0360364	2.55466	0	0	0.0577208	0	0	0	0	0	0	0	0	0	0	0	0	0	0	0	0	0	0
Bacteroidetes_norank	2.41926	0	0	0	2.41926	0	0	0	0	0	0	0	0	0	0	0	0	0	0	0	0	0	0	0	0	0
Muribaculum	2.40978	0	0	0	2.40978	0	0	0	0	0	0	0	0	0	0	0	0	0	0	0	0	0	0	0	0	0
Coprobacillus	2.37482	0	0	0	2.35344	0	0.0213797	0	0	0	0	0	0	0	0	0	0	0	0	0	0	0	0	0	0	0
Bacteroidales_norank	2.14304	0	0	0	2.14304	0	0	0	0	0	0	0	0	0	0	0	0	0	0	0	0	0	0	0	0	0
Lentisphaerae_norank	2.08452	0	0	0	1.97459	0	0	0	0	0	0	0	0	0	0	0	0	0	0	0	0.109931	0	0	0	0	0
Azospirillum	1.85866	0	0	0	1.81462	0	0.0440338	0	0	0	0	0	0	0	0	0	0	0	0	0	0	0	0	0	0	0
Sarcina	1.70589	0	0	0.112072	0.799475	0	0.794343	0	0	0	0	0	0	0	0	0	0	0	0	0	0	0	0	0	0	0
Methanomicrobiales_norank	1.64437	0	0	0	0	0	0	0	0	0	0	0	0	0	0	0	0	1.64437	0	0	0	0	0	0	0	0
Eubacterium	1.64181	0	0	0.103441	0.598977	0	0.486657	0.112374	0	0.0563576	0	0	0	0	0	0	0	0	0	0	0	0.284002	0	0	0	0
Methanomicrobium	1.53994	0	0	0	0	0	0	0	0	0	0	0	0	0	0	0	0.528622	0	0	0	0	0.500063	0	0	0.51126	0
Parabacteroides	1.37873	0	0	0	0	0	1.37873	0	0	0	0	0	0	0	0	0	0	0	0	0	0	0	0	0	0	0
Faecalicatena	1.37599	0	0	0	1.37599	0	0	0	0	0	0	0	0	0	0	0	0	0	0	0	0	0	0	0	0	0
Spirochaetes_norank	1.3174	0	0.0268018	0	1.2906	0	0	0	0	0	0	0	0	0	0	0	0	0	0	0	0	0	0	0	0	0
Selenomonas	1.21422	0	0.019735	0	0.418261	0	0	0	0	0	0	0	0	0.731146	0	0	0	0	0	0	0	0	0.0450816	0	0	0
Lachnoclostridium	1.09621	0	0	0.137977	0.309989	0	0.597041	0.0432426	0	0.00796358	0	0	0	0	0	0	0	0	0	0	0	0	0	0	0	0
Victivallales_norank	1.02037	0	0	0	1.02037	0	0	0	0	0	0	0	0	0	0	0	0	0	0	0	0	0	0	0	0	0
Spirochaeta	1.01731	0	0	0	1.01731	0	0	0	0	0	0	0	0	0	0	0	0	0	0	0	0	0	0	0	0	0
Victivallis	1.00952	0	0	0	1.00952	0	0	0	0	0	0	0	0	0	0	0	0	0	0	0	0	0	0	0	0	0
NULL-Domain_Unclassified	0.89085	0	0.0222268	0	0.568078	0	0.0953849	0.0252272	0.0911233	0	0	0	0	0	0	0	0	0	0	0	0	0	0.0888093	0	0	0
Marispirochaeta	0.867645	0	0	0	0.867645	0	0	0	0	0	0	0	0	0	0	0	0	0	0	0	0	0	0	0	0	0
Acidaminococcus	0.863714	0	0	0	0.664904	0	0	0	0	0.198811	0	0	0	0	0	0	0	0	0	0	0	0	0	0	0	0
Methanomassiliicoccales_norank	0.844812	0	0	0	0	0	0	0	0	0	0	0	0	0	0	0	0	0.844812	0	0	0	0	0	0	0	0
Roseburia	0.824476	0	0.0265195	0	0	0	0.678431	0	0.119526	0	0	0	0	0	0	0	0	0	0	0	0	0	0	0	0	0
Sphaerochaeta	0.80535	0	0	0	0.271789	0	0.255924	0	0	0.277637	0	0	0	0	0	0	0	0	0	0	0	0	0	0	0	0
Hungatella	0.795962	0	0	0	0.795962	0	0	0	0	0	0	0	0	0	0	0	0	0	0	0	0	0	0	0	0	0
Blautia	0.655283	0	0.0212355	0.598461	0.0355858	0	0	0	0	0	0	0	0	0	0	0	0	0	0	0	0	0	0	0	0	0
Schwartzia	0.5836	0	0.0366189	0	0.0464991	0	0	0	0	0	0	0	0	0.457704	0	0	0	0	0	0	0	0	0.042778	0	0	0
Flavonifractor	0.558755	0	0	0	0.558755	0	0	0	0	0	0	0	0	0	0	0	0	0	0	0	0	0	0	0	0	0
Thermoplasmata_norank	0.530372	0	0	0	0	0	0	0	0	0	0	0	0	0	0	0	0	0.530372	0	0	0	0	0	0	0	0
Alistipes	0.478912	0	0	0	0.478912	0	0	0	0	0	0	0	0	0	0	0	0	0	0	0	0	0	0	0	0	0
Clostridiaceae_norank	0.476358	0	0	0	0.444181	0	0.0321768	0	0	0	0	0	0	0	0	0	0	0	0	0	0	0	0	0	0	0
Erysipelotrichaceae_norank	0.429424	0	0	0	0.429424	0	0	0	0	0	0	0	0	0	0	0	0	0	0	0	0	0	0	0	0	0
Desulfovibrio	0.415776	0	0.0213087	0	0	0	0.0139694	0	0	0	0.0200154	0.172505	0	0	0	0	0	0	0	0.187978	0	0	0	0	0	0
Pseudobutyrivibrio	0.408899	0	0	0	0	0	0.0468669	0	0	0	0	0	0	0	0	0	0	0	0	0	0	0.362032	0	0	0	0
Fusobacterium	0.404879	0	0	0	0	0	0.404879	0	0	0	0	0	0	0	0	0	0	0	0	0	0	0	0	0	0	0
Mobilibacterium	0.396659	0	0	0	0.377081	0	0.019578	0	0	0	0	0	0	0	0	0	0	0	0	0	0	0	0	0	0	0
Pseudoflavonifractor	0.395946	0	0	0.248913	0	0	0	0	0	0	0	0	0	0	0	0	0	0	0	0	0	0	0	0.147032	0	0
Kandleria	0.360743	0	0	0	0.360743	0	0	0	0	0	0	0	0	0	0	0	0	0	0	0	0	0	0	0	0	0
Acidiphilium	0.34474	0	0	0	0.316376	0	0	0	0	0.0283636	0	0	0	0	0	0	0	0	0	0	0	0	0	0	0	0
Mitsuokella	0.344566	0	0	0	0.102743	0	0	0	0	0	0	0	0	0.241823	0	0	0	0	0	0	0	0	0	0	0	0
Agathobacter	0.333129	0	0	0	0	0	0.333129	0	0	0	0	0	0	0	0	0	0	0	0	0	0	0	0	0	0	0
Kiritimatiella	0.325239	0	0	0	0.325239	0	0	0	0	0	0	0	0	0	0	0	0	0	0	0	0	0	0	0	0	0
Anaerocolumna	0.310193	0	0	0	0.22558	0	0	0.0846125	0	0	0	0	0	0	0	0	0	0	0	0	0	0	0	0	0	0
Sediminispirochaeta	0.278618	0	0	0	0.278618	0	0	0	0	0	0	0	0	0	0	0	0	0	0	0	0	0	0	0	0	0
Candidatus Firestonebacteria_norank	0.27383	0	0	0	0.27383	0	0	0	0	0	0	0	0	0	0	0	0	0	0	0	0	0	0	0	0	0
Oceanispirochaeta	0.255879	0	0	0	0.255879	0	0	0	0	0	0	0	0	0	0	0	0	0	0	0	0	0	0	0	0	0
Dorea	0.241632	0	0	0	0.241632	0	0	0	0	0	0	0	0	0	0	0	0	0	0	0	0	0	0	0	0	0
Oribacterium	0.23101	0	0	0.208632	0	0	0.022378	0	0	0	0	0	0	0	0	0	0	0	0	0	0	0	0	0	0	0
Thermotalea	0.219725	0	0	0	0.219725	0	0	0	0	0	0	0	0	0	0	0	0	0	0	0	0	0	0	0	0	0
Endomicrobium	0.20352	0	0	0	0.20352	0	0	0	0	0	0	0	0	0	0	0	0	0	0	0	0	0	0	0	0	0
Petroclostridium	0.194721	0	0	0	0.175288	0	0	0.0194326	0	0	0	0	0	0	0	0	0	0	0	0	0	0	0	0	0	0
Lutispora	0.190916	0	0	0	0.190916	0	0	0	0	0	0	0	0	0	0	0	0	0	0	0	0	0	0	0	0	0
Caldicellulosiruptor	0.189982	0	0	0	0.0525948	0	0	0	0	0	0	0	0	0	0	0	0	0	0	0	0	0.137387	0	0	0	0
Pyramidobacter	0.179895	0	0	0.0112887	0	0	0	0	0	0	0	0	0	0	0	0	0	0	0	0	0.168606	0	0	0	0	0
Hungateiclostridium	0.161114	0	0	0	0.161114	0	0	0	0	0	0	0	0	0	0	0	0	0	0	0	0	0	0	0	0	0
Sharpea	0.159771	0	0	0.0707254	0	0	0.0890457	0	0	0	0	0	0	0	0	0	0	0	0	0	0	0	0	0	0	0
Thermoclostridium	0.158252	0	0	0	0	0	0.11583	0	0	0.0424218	0	0	0	0	0	0	0	0	0	0	0	0	0	0	0	0
Olsenella	0.155045	0	0	0.0751626	0	0	0.0798821	0	0	0	0	0	0	0	0	0	0	0	0	0	0	0	0	0	0	0
Caloramator	0.145854	0	0	0	0.0300625	0	0	0	0	0	0	0	0	0	0	0	0	0	0	0	0	0	0	0.115791	0	0
Dehalobacter	0.144046	0	0	0	0.144046	0	0	0	0	0	0	0	0	0	0	0	0	0	0	0	0	0	0	0	0	0
Bacteroidia_norank	0.143884	0	0	0	0.143884	0	0	0	0	0	0	0	0	0	0	0	0	0	0	0	0	0	0	0	0	0
Acetobacter	0.137871	0	0	0	0.0325308	0	0.105341	0	0	0	0	0	0	0	0	0	0	0	0	0	0	0	0	0	0	0
Oscillospiraceae_norank	0.137547	0	0	0.137547	0	0	0	0	0	0	0	0	0	0	0	0	0	0	0	0	0	0	0	0	0	0
Hydrogenoanaerobacterium	0.136428	0	0	0	0.136428	0	0	0	0	0	0	0	0	0	0	0	0	0	0	0	0	0	0	0	0	0
Salinispira	0.115344	0	0	0	0.115344	0	0	0	0	0	0	0	0	0	0	0	0	0	0	0	0	0	0	0	0	0
Megasphaera	0.113711	0	0.0178281	0	0	0	0.0958827	0	0	0	0	0	0	0	0	0	0	0	0	0	0	0	0	0	0	0
Parasporobacterium	0.112321	0	0	0	0.112321	0	0	0	0	0	0	0	0	0	0	0	0	0	0	0	0	0	0	0	0	0
Lachnospira	0.104269	0	0	0.104269	0	0	0	0	0	0	0	0	0	0	0	0	0	0	0	0	0	0	0	0	0	0
Neglecta	0.103728	0	0	0	0.0321133	0	0	0	0	0.0716146	0	0	0	0	0	0	0	0	0	0	0	0	0	0	0	0
Selenomonadales_norank	0.101668	0	0	0	0.101668	0	0	0	0	0	0	0	0	0	0	0	0	0	0	0	0	0	0	0	0	0
Phascolarctobacterium	0.098137	0	0	0.0352022	0	0	0	0.026794	0	0	0	0	0	0	0	0	0	0	0	0	0	0	0.0361409	0	0	0
Candidatus Methanomethylophilus	0.0966613	0	0	0	0	0	0	0	0	0	0	0	0	0	0	0	0	0.0966613	0	0	0	0	0	0	0	0
Christensenella	0.0910161	0	0	0	0	0	0	0	0	0	0	0	0	0	0	0	0	0	0	0	0	0.0910161	0	0	0	0
Anaeromassilibacillus	0.0886581	0	0	0	0.0768186	0	0	0.0118395	0	0	0	0	0	0	0	0	0	0	0	0	0	0	0	0	0	0
Thermoplasmatales_norank	0.0824015	0	0	0	0	0	0	0	0	0	0	0	0	0	0	0	0	0.0824015	0	0	0	0	0	0	0	0
Anaerovibrio	0.076954	0	0.076954	0	0	0	0	0	0	0	0	0	0	0	0	0	0	0	0	0	0	0	0	0	0	0
Clostridiisalibacter	0.0758356	0	0	0	0.0758356	0	0	0	0	0	0	0	0	0	0	0	0	0	0	0	0	0	0	0	0	0
Anaerovorax	0.0737653	0	0	0	0	0	0	0	0	0	0	0	0	0	0	0	0	0	0	0	0	0.0737653	0	0	0	0
Campylobacter	0.0733192	0	0	0	0	0	0	0	0	0	0	0.0235402	0	0	0	0	0	0	0.049779	0	0	0	0	0	0	0
Extibacter	0.0715285	0	0	0	0.0715285	0	0	0	0	0	0	0	0	0	0	0	0	0	0	0	0	0	0	0	0	0
Acetanaerobacterium	0.0700781	0	0	0	0.0700781	0	0	0	0	0	0	0	0	0	0	0	0	0	0	0	0	0	0	0	0	0
Acetatifactor	0.0686486	0	0	0	0	0	0.0686486	0	0	0	0	0	0	0	0	0	0	0	0	0	0	0	0	0	0	0
Staphylococcus	0.0680922	0	0	0	0	0	0.0680922	0	0	0	0	0	0	0	0	0	0	0	0	0	0	0	0	0	0	0
Thermobrachium	0.0673111	0	0	0	0	0	0	0	0	0	0	0	0	0	0	0	0	0	0	0	0	0	0	0.0673111	0	0
Cetobacterium	0.0670981	0	0.0670981	0	0	0	0	0	0	0	0	0	0	0	0	0	0	0	0	0	0	0	0	0	0	0
Alphaproteobacteria_norank	0.0667063	0	0	0	0.0667063	0	0	0	0	0	0	0	0	0	0	0	0	0	0	0	0	0	0	0	0	0
Candidatus Moduliflexus	0.0647426	0	0	0	0	0	0	0	0	0	0	0	0	0	0	0	0	0	0	0	0	0.0647426	0	0	0	0
Faecalibacterium	0.0635833	0	0	0.0635833	0	0	0	0	0	0	0	0	0	0	0	0	0	0	0	0	0	0	0	0	0	0
Galactobacillus	0.0628905	0	0.0395019	0	0.0233886	0	0	0	0	0	0	0	0	0	0	0	0	0	0	0	0	0	0	0	0	0
Proteocatella	0.0599618	0	0	0	0.0599618	0	0	0	0	0	0	0	0	0	0	0	0	0	0	0	0	0	0	0	0	0
Anaerolactibacter	0.0593834	0	0	0	0.0593834	0	0	0	0	0	0	0	0	0	0	0	0	0	0	0	0	0	0	0	0	0
Anaerotruncus	0.0593653	0	0	0	0.019608	0	0.0397573	0	0	0	0	0	0	0	0	0	0	0	0	0	0	0	0	0	0	0
Maledivibacter	0.0569322	0	0	0	0.0569322	0	0	0	0	0	0	0	0	0	0	0	0	0	0	0	0	0	0	0	0	0
Clostridioides	0.0540791	0	0	0	0	0.0540791	0	0	0	0	0	0	0	0	0	0	0	0	0	0	0	0	0	0	0	0
Chitinispirillum	0.0536306	0	0	0	0.0536306	0	0	0	0	0	0	0	0	0	0	0	0	0	0	0	0	0	0	0	0	0
Massilimaliae	0.0520265	0	0	0	0.0520265	0	0	0	0	0	0	0	0	0	0	0	0	0	0	0	0	0	0	0	0	0
Papillibacter	0.0502808	0	0	0	0.0502808	0	0	0	0	0	0	0	0	0	0	0	0	0	0	0	0	0	0	0	0	0
Geosporobacter	0.047787	0	0	0	0.047787	0	0	0	0	0	0	0	0	0	0	0	0	0	0	0	0	0	0	0	0	0
Ruminiclostridium	0.0477518	0	0	0	0.0477518	0	0	0	0	0	0	0	0	0	0	0	0	0	0	0	0	0	0	0	0	0
Tenericutes_norank	0.0457808	0	0	0	0.0457808	0	0	0	0	0	0	0	0	0	0	0	0	0	0	0	0	0	0	0	0	0
Methanosarcina	0.0434351	0	0	0	0	0	0	0	0	0	0	0	0	0	0.0434351	0	0	0	0	0	0	0	0	0	0	0
Tissierellaceae_norank	0.0422217	0	0	0.0422217	0	0	0	0	0	0	0	0	0	0	0	0	0	0	0	0	0	0	0	0	0	0
Shuttleworthia	0.0414676	0	0	0	0	0	0.0414676	0	0	0	0	0	0	0	0	0	0	0	0	0	0	0	0	0	0	0
Caloranaerobacter	0.0410103	0	0	0	0.0410103	0	0	0	0	0	0	0	0	0	0	0	0	0	0	0	0	0	0	0	0	0
Terrisporobacter	0.040094	0	0	0	0	0.040094	0	0	0	0	0	0	0	0	0	0	0	0	0	0	0	0	0	0	0	0
Murimonas	0.039821	0	0	0.039821	0	0	0	0	0	0	0	0	0	0	0	0	0	0	0	0	0	0	0	0	0	0
Culturomica	0.0370987	0	0	0	0.0370987	0	0	0	0	0	0	0	0	0	0	0	0	0	0	0	0	0	0	0	0	0
Marvinbryantia	0.035327	0	0	0	0.035327	0	0	0	0	0	0	0	0	0	0	0	0	0	0	0	0	0	0	0	0	0
Methanothermococcus	0.0352402	0	0	0	0	0	0	0	0	0	0	0	0	0	0	0	0.0352402	0	0	0	0	0	0	0	0	0
Desulforhopalus	0.0347549	0	0	0	0.0347549	0	0	0	0	0	0	0	0	0	0	0	0	0	0	0	0	0	0	0	0	0
Bariatricus	0.0333759	0	0	0.0333759	0	0	0	0	0	0	0	0	0	0	0	0	0	0	0	0	0	0	0	0	0	0
Bradyrhizobium	0.0331821	0	0	0	0	0	0	0	0	0	0	0	0	0	0	0.0331821	0	0	0	0	0	0	0	0	0	0
Anaerobacterium	0.0330932	0	0	0	0	0	0	0	0	0	0	0	0	0	0	0	0	0	0	0	0	0.0330932	0	0	0	0
Mailhella	0.0328534	0	0	0	0	0	0	0	0	0	0	0.0328534	0	0	0	0	0	0	0	0	0	0	0	0	0	0
Stomatobaculum	0.0303309	0	0	0	0	0	0.0303309	0	0	0	0	0	0	0	0	0	0	0	0	0	0	0	0	0	0	0
Candidatus Stoquefichus	0.029842	0	0	0	0	0	0.029842	0	0	0	0	0	0	0	0	0	0	0	0	0	0	0	0	0	0	0
Erysipelatoclostridium	0.0291102	0	0	0.0291102	0	0	0	0	0	0	0	0	0	0	0	0	0	0	0	0	0	0	0	0	0	0
Candidatus Soleaferrea	0.0288055	0	0	0	0.0288055	0	0	0	0	0	0	0	0	0	0	0	0	0	0	0	0	0	0	0	0	0
Pleomorphomonas	0.0265468	0	0	0	0.0265468	0	0	0	0	0	0	0	0	0	0	0	0	0	0	0	0	0	0	0	0	0
Anaerosacchariphilus	0.0259345	0	0	0	0	0	0	0	0	0	0	0	0	0	0	0	0	0	0	0	0	0.0259345	0	0	0	0
Desulfobulbus	0.0247886	0	0	0	0	0	0	0	0	0	0	0	0.0247886	0	0	0	0	0	0	0	0	0	0	0	0	0
Intestinimonas	0.024312	0	0	0	0.024312	0	0	0	0	0	0	0	0	0	0	0	0	0	0	0	0	0	0	0	0	0
Petrimonas	0.0225699	0	0	0	0.0225699	0	0	0	0	0	0	0	0	0	0	0	0	0	0	0	0	0	0	0	0	0
Holophaga	0.0197045	0	0	0	0.0197045	0	0	0	0	0	0	0	0	0	0	0	0	0	0	0	0	0	0	0	0	0
Peptostreptococcaceae_norank	0.0189744	0	0	0.0189744	0	0	0	0	0	0	0	0	0	0	0	0	0	0	0	0	0	0	0	0	0	0
Desulfohalovibrio	0.0182022	0	0	0	0	0	0	0	0	0	0	0	0	0	0	0	0	0	0	0	0	0.0182022	0	0	0	0
Bittarella	0.0133325	0	0	0	0.0133325	0	0	0	0	0	0	0	0	0	0	0	0	0	0	0	0	0	0	0	0	0
Caldanaerobacter	0.0131722	0	0	0	0.0131722	0	0	0	0	0	0	0	0	0	0	0	0	0	0	0	0	0	0	0	0	0
Butyricimonas	0.0125646	0	0	0	0.0125646	0	0	0	0	0	0	0	0	0	0	0	0	0	0	0	0	0	0	0	0	0
Beduini	0.0120958	0	0	0	0	0	0.0120958	0	0	0	0	0	0	0	0	0	0	0	0	0	0	0	0	0	0	0
Atopobium	0.011378	0	0	0.011378	0	0	0	0	0	0	0	0	0	0	0	0	0	0	0	0	0	0	0	0	0	0
Acetivibrio	0.0113281	0	0	0	0.0113281	0	0	0	0	0	0	0	0	0	0	0	0	0	0	0	0	0	0	0	0	0
Dialister	0.00990992	0	0	0	0	0	0	0	0	0	0	0	0	0	0	0	0	0	0	0	0	0.00990992	0	0	0	0
Neobittarella	0.00588842	0	0	0.00588842	0	0	0	0	0	0	0	0	0	0	0	0	0	0	0	0	0	0	0	0	0	0
