# Supplementary material for: Dietary selection of metabolically distinct microorganisms drives hydrogen metabolism in ruminants
Source: ISME J. 2022 Aug 5;16(11):2535–46. doi: 10.1038/s41396-022-01294-9 (PMC9562222; doi:10.1038/s41396-022-01294-9)
Supplement: Supplementary file 8 — Dataset 7 [file 41396_2022_1294_MOESM8_ESM.xlsx]

## Sheet: Hungate1000_all
Name	Taxonomy								Summary score	Methods				Enriched in which group	Average abundance		Fold change	|log2(fc)|	Encode hydrogenase	Utilization						Production							Hydrogenase
	Domain	Phylum	Phylum(new_name)	Class	Order	Family	Genus	Species		Correlation	MCFS	ReliefF	SymmetricalUncert		Fibrous	Starchy				Cellulose	Xylan	Pectin	Starch	Lactate	Succinate	Acetate	Butyrate	Propionate	Formate	Lactate	Succinate	Methanogens	Fe	NiFe 1a	NiFe 1b	NiFe 1c	NiFe 1d	NiFe 1f	NiFe 1i	NiFe 1k	NiFe 2d	NiFe 3a	NiFe 3c	NiFe 4a	NiFe 4c	NiFe 4e	NiFe 4f	NiFe 4g	NiFe 4h
Fibrobacter_succinogenes_subsp_elongatus_strain_HM2	Bacteria	Fibrobacteres	Fibrobacterota	Fibrobacteria	Fibrobacterales	Fibrobacteraceae	Fibrobacter	GCF_002210425.1	5.6e-06	0.98832	0.150256	0.789989	1	Fiber-rich	87136.8	1458.97	59.7249	5.90026	none														0	0	0	0	0	0	0	0	0	0	0	0	0	0	0	0	0
Lachnospiraceae_bacterium_AC2028	Bacteria	Firmicutes	Firmicutes	Clostridia	Lachnospirales	Lachnospiraceae	AC2028	GCF_000702685.1	5.6e-06	0.943967	0.196052	0.493001	1	Fiber-rich	4249.99	155.01	27.4175	4.77703	NiFe4e														0	0	0	0	0	0	0	0	0	0	0	0	0	1	0	0	0
Lactobacillus_brevis_AG48	Bacteria	Firmicutes	Firmicutes	Bacilli	Lactobacillales	Lactobacillaceae	Lactobacillus_G	Lactobacillus_G brevis	1.29e-05	0.891704	0.170952	0.396128	1	Fiber-rich	24.69	3.64	6.78297	2.76192	none														0	0	0	0	0	0	0	0	0	0	0	0	0	0	0	0	0
Cellulomonas_sp_KH9	Bacteria	Actinobacteria	Actinomycetota	Actinobacteria	Actinomycetales	Cellulomonadaceae	Cellulomonas	GCF_900114185.1	1.6e-05	0.916763	0.179672	0.417346	1	Fiber-rich	31.97	9.07	3.52481	1.81754	none														0	0	0	0	0	0	0	0	0	0	0	0	0	0	0	0	0
Lachnospiraceae_bacterium_AB2028	Bacteria	Firmicutes	Firmicutes	Clostridia	Lachnospirales	Lachnospiraceae	NK4A136	GCF_000621425.1	1.96e-05	0.959986	0.166252	0.592029	1	Fiber-rich	2553.51	264.99	9.63625	3.26847	none														0	0	0	0	0	0	0	0	0	0	0	0	0	0	0	0	0
Ruminococcaceae_bacterium_strain_KHP2	Bacteria	Firmicutes	Firmicutes	Clostridia	Saccharofermentanales	Saccharofermentanaceae	Saccharofermentans	GCF_900176545.1	1.96e-05	0.880912	0.166906	0.361407	1	Fiber-rich	1866.39	92.54	20.1685	4.33403	none														0	0	0	0	0	0	0	0	0	0	0	0	0	0	0	0	0
Enterococcus_faecalis_strain_VTM1R91	Bacteria	Firmicutes	Firmicutes	Bacilli	Lactobacillales	Enterococcaceae	Enterococcus	Enterococcus faecalis	2.38e-05	0.900019	0.174381	0.413056	1	Fiber-rich	30.58	9.7	3.15258	1.65653	none														0	0	0	0	0	0	0	0	0	0	0	0	0	0	0	0	0
Ruminococcaceae_bacterium_FB2012	Bacteria	Firmicutes	Firmicutes	Clostridia	Oscillospirales	Ruminococcaceae	Ruminococcus_D	GCF_900104495.1	4.07e-05	0.911829	0.161189	0.381348	1	Fiber-rich	969.33	280.98	3.44982	1.78652	FeFeA3														0	0	0	0	0	0	0	0	0	0	0	0	0	0	0	0	0
Enterococcus_mundtii_strain_C2	Bacteria	Firmicutes	Firmicutes	Bacilli	Lactobacillales	Enterococcaceae	Enterococcus_B	Enterococcus_B mundtii	6.52e-05	0.878026	0.161291	0.353043	1	Fiber-rich	3.91	1.12	3.49107	1.80367	none														0	0	0	0	0	0	0	0	0	0	0	0	0	0	0	0	0
Bacillus_cereus_strain_KPR_7A	Bacteria	Firmicutes	Firmicutes	Bacilli	Bacillales	Bacillaceae_G	Bacillus_A		7.54e-05	0.885674	0.165638	0.383135	1	Fiber-rich	2.75	0.48	5.72917	2.51833	none														0	0	0	0	0	0	0	0	0	0	0	0	0	0	0	0	0
Ruminococcaceae_bacterium_AE2021	Bacteria	Firmicutes	Firmicutes	Clostridia	Saccharofermentanales	Saccharofermentanaceae	Saccharofermentans	GCF_900176545.1	7.54e-05	0.873977	0.159437	0.351698	1	Fiber-rich	1843.95	107.01	17.2316	4.10698	none														0	0	0	0	0	0	0	0	0	0	0	0	0	0	0	0	0
Bacillus_licheniformis_strain_VTM3R78	Bacteria	Firmicutes	Firmicutes	Bacilli	Bacillales	Bacillaceae	Bacillus	Bacillus licheniformis	8.67e-05	0.874103	0.315039	0.355473	1	Fiber-rich	4.29	0.86	4.98837	2.31857	none														0	0	0	0	0	0	0	0	0	0	0	0	0	0	0	0	0
Lachnospiraceae_bacterium_NK4A179	Bacteria	Firmicutes	Firmicutes	Clostridia	Lachnospirales	Lachnospiraceae	NK4A136	GCF_000421045.1	0.00012856	0.937439	0.160294	0.477432	1	Fiber-rich	4470.67	266.41	16.7812	4.06877	NiFe4e														0	0	0	0	0	0	0	0	0	0	0	0	0	1	0	0	0
Prevotella_sp_lc2012	Bacteria	Bacteroidetes	Bacteroidota	Bacteroidia	Bacteroidales	Bacteroidaceae	Prevotella	GCF_900110895.1	0.000145399	0.938767	0.16758	0.473182	1	Fiber-rich	14283.1	4476.94	3.19038	1.67373	none														0	0	0	0	0	0	0	0	0	0	0	0	0	0	0	0	0
Lactobacillus_plantarum_strain_AG30	Bacteria	Firmicutes	Firmicutes	Bacilli	Lactobacillales	Lactobacillaceae	Lactobacillus_F	Lactobacillus_F plantarum	0.000145399	0.858302	0.168006	0.340264	1	Fiber-rich	63	6.84	9.21053	3.20328	none														0	0	0	0	0	0	0	0	0	0	0	0	0	0	0	0	0
Ruminobacter_sp_RM87	Bacteria	Proteobacteria	Proteobacteria	Gammaproteobacteria	Enterobacterales	Succinivibrionaceae	Ruminobacter	Ruminobacter amylophilus	0.000145399	0.853127	0.17751	0.364778	1	Starch-rich	3155.26	79618.7	0.0396296	4.65728	none														0	0	0	0	0	0	0	0	0	0	0	0	0	0	0	0	0
Prevotella_sp_khp7	Bacteria	Bacteroidetes	Bacteroidota	Bacteroidia	Bacteroidales	Bacteroidaceae	Prevotella	GCF_000746155.1	0.00016384	0.880653	0.158195	0.351172	1	Fiber-rich	10308	4713.63	2.18685	1.12886	none														0	0	0	0	0	0	0	0	0	0	0	0	0	0	0	0	0
Ruminococcus_flavefaciens_AE3010	Bacteria	Firmicutes	Firmicutes	Clostridia	Oscillospirales	Ruminococcaceae	Ruminococcus	Ruminococcus flavefaciens_D	0.000183982	0.898391	0.154234	0.435947	1	Fiber-rich	2261.33	291.83	7.74879	2.95397	none														0	0	0	0	0	0	0	0	0	0	0	0	0	0	0	0	0
Prevotella_sp_FD3004	Bacteria	Bacteroidetes	Bacteroidota	Bacteroidia	Bacteroidales	Bacteroidaceae	Prevotella	GCF_000746155.1	0.000229779	0.884608	0.15231	0.359524	1	Fiber-rich	8821.47	3885.3	2.27047	1.18299	none														0	0	0	0	0	0	0	0	0	0	0	0	0	0	0	0	0
Prevotella_aff_ruminicola_Tc2_24	Bacteria	Bacteroidetes	Bacteroidota	Bacteroidia	Bacteroidales	Bacteroidaceae	Prevotella	GCF_900110895.1	0.000255646	0.941395	0.151846	0.487093	1	Fiber-rich	14045.7	4394.21	3.1964	1.67645	none														0	0	0	0	0	0	0	0	0	0	0	0	0	0	0	0	0
Ruminococcus_flavefaciens_strain_YAD2003	Bacteria	Firmicutes	Firmicutes	Clostridia	Oscillospirales	Ruminococcaceae	Ruminococcus	Ruminococcus flavefaciens_P	0.000255646	0.850494	0.16944	0.354633	1	Fiber-rich	2510.47	310.46	8.08629	3.01548	FeFeA3, FeFeC2														0	0	0	0	0	0	0	0	0	0	0	0	0	0	0	0	0
Ruminococcus_flavefaciens_007c	Bacteria	Firmicutes	Firmicutes	Clostridia	Oscillospirales	Ruminococcaceae	Ruminococcus	Ruminococcus flavefaciens_F	0.000255646	0.843567	0.172306	0.367687	1	Fiber-rich	2312.63	252.35	9.16437	3.19604	FeFeA3, FeFeC2														0	0	0	0	0	0	0	0	0	0	0	0	0	0	0	0	0
Ruminococcus_flavefaciens_strain_Y1	Bacteria	Firmicutes	Firmicutes	Clostridia	Oscillospirales	Ruminococcaceae	Ruminococcus	Ruminococcus flavefaciens_I	0.000346449	0.866751	0.159972	0.314299	1	Fiber-rich	763.03	188.28	4.05263	2.01886	FeFeA2, FeFeA3														0	0	0	0	0	0	0	0	0	0	0	0	0	0	0	0	0
Bifidobacterium_sp_AGR2158	Bacteria	Actinobacteria	Actinomycetota	Actinobacteria	Actinomycetales	Bifidobacteriaceae	Bifidobacterium	GCF_000424225.1	0.000381506	0.888252	0.148218	0.359628	1	Fiber-rich	22.5	7.42	3.03235	1.60043	none														0	0	0	0	0	0	0	0	0	0	0	0	0	0	0	0	0
Lachnospiraceae_bacterium_AC2029	Bacteria	Firmicutes	Firmicutes	Clostridia	Lachnospirales	Lachnospiraceae	Eubacterium_Q	GCF_000703065.1	0.000381506	0.86566	0.155451	0.369744	1	Fiber-rich	2006.4	356.75	5.62411	2.49162	none														0	0	0	0	0	0	0	0	0	0	0	0	0	0	0	0	0
Clostridiales_bacterium_strain_WTE2008	Bacteria	Firmicutes	Firmicutes	Clostridia	Christensenellales	CAG-74	GCA-900199385	GCA_900176495.1	0.000419158	0.887051	0.146852	0.429772	1	Fiber-rich	28533.2	4762.08	5.99174	2.58298	none														0	0	0	0	0	0	0	0	0	0	0	0	0	0	0	0	0
Ruminococcaceae_bacterium_KH2T8	Bacteria	Firmicutes	Firmicutes	Clostridia	Saccharofermentanales	Saccharofermentanaceae	Saccharofermentans	GCF_900111435.1	0.000419158	0.828649	0.152671	0.326293	1	Fiber-rich	1904.95	139.26	13.6791	3.7739	none														0	0	0	0	0	0	0	0	0	0	0	0	0	0	0	0	0
Succinimonas_amylolytica_DSM_2873	Bacteria	Proteobacteria	Proteobacteria	Gammaproteobacteria	Enterobacterales	Succinivibrionaceae	Succinimonas	Succinimonas amylolytica	0.000502753	0.841545	0.143509	0.351671	1	Starch-rich	2380.33	30923.1	0.0769759	3.69945	none														0	0	0	0	0	0	0	0	0	0	0	0	0	0	0	0	0
Ruminiclostridium_cellobioparum_DSM_1351_ATCC_15832	Bacteria	Firmicutes	Firmicutes	Clostridia	Acetivibrionales	Acetivibrionaceae	Ruminiclostridium_A	Ruminiclostridium_A cellobioparum	0.000598268	0.870196	0.135061	0.358563	1	Fiber-rich	50.65	19.79	2.55937	1.35579	NiFe4e, FeFeA3, FeFeB, FeFeC1, FeFeC3														0	0	0	0	0	0	0	0	0	0	0	0	0	1	0	0	0
Lachnospiraceae_bacterium_G41	Bacteria	Firmicutes	Firmicutes	Clostridia	Lachnospirales	Lachnospiraceae	UBA3766	GCF_900100245.1	0.000598268	0.822658	0.17233	0.332723	1	Fiber-rich	11440.9	122.35	93.5093	6.54704	FeFeA3, FeFeB														0	0	0	0	0	0	0	0	0	0	0	0	0	0	0	0	0
Proteus_mirabilis_strain_NLAE_zl_G534	Bacteria	Proteobacteria	Proteobacteria	Gammaproteobacteria	Enterobacterales	Enterobacteriaceae	Proteus	Proteus mirabilis	0.000766274	0.816715	0.286688	0.35611	1	Starch-rich	2.31	34.09	0.0677618	3.88338	NiFe1c, NiFe4a														0	0	0	1	0	0	0	0	0	0	0	1	0	0	0	0	0
Staphylococcus_epidermidis_AG42	Bacteria	Firmicutes	Firmicutes	Bacilli	Staphylococcales	Staphylococcaceae	Staphylococcus	Staphylococcus epidermidis	0.00082944	0.851026	0.172877	0.288051	1	Fiber-rich	47.68	15.91	2.99686	1.58345	none														0	0	0	0	0	0	0	0	0	0	0	0	0	0	0	0	0
Micrococcus_luteus_strain_VTM4R57	Bacteria	Actinobacteria	Actinomycetota	Actinobacteria	Actinomycetales	Micrococcaceae	Micrococcus	Micrococcus luteus	0.000967404	0.841994	0.157792	0.282451	1	Fiber-rich	23.56	8.69	2.71116	1.43891	none														0	0	0	0	0	0	0	0	0	0	0	0	0	0	0	0	0
Ruminococcus_flavefaciens_FD_1	Bacteria	Firmicutes	Firmicutes	Clostridia	Oscillospirales	Ruminococcaceae	Ruminococcus	Ruminococcus flavefaciens_A	0.00104251	0.86992	0.157424	0.281184	1	Fiber-rich	1046.13	384.59	2.72012	1.44367	FeFeA3, FeFeC2														0	0	0	0	0	0	0	0	0	0	0	0	0	0	0	0	0
Dorea_longicatena_AGR2136	Bacteria	Firmicutes	Firmicutes	Clostridia	Lachnospirales	Lachnospiraceae	Dorea	Dorea longicatena_A	0.00129421	0.799981	0.163804	0.301189	1	Starch-rich	63.57	228.1	0.278694	1.84325	FeFeA2, FeFeA3, FeFeB														0	0	0	0	0	0	0	0	0	0	0	0	0	0	0	0	0
Pediococcus_acidilactici_AGR20	Bacteria	Firmicutes	Firmicutes	Bacilli	Lactobacillales	Lactobacillaceae	Pediococcus	Pediococcus acidilactici	0.00138745	0.846323	0.0873361	0.328073	0.79	Fiber-rich	36.76	13.45	2.73309	1.45053	none														0	0	0	0	0	0	0	0	0	0	0	0	0	0	0	0	0
Selenomonas_ruminantium_strain_KH1T6	Bacteria	Firmicutes	Firmicutes	Negativicutes	Selenomonadales	Selenomonadaceae	Selenomonas_B	Selenomonas_B ruminantium	0.00158895	0.795804	0.168106	0.278562	1	Fiber-rich	563.6	166.96	3.37566	1.75517	NiFe1d, NiFe4f, FeFeA3														0	0	0	0	1	0	0	0	0	0	0	0	0	0	1	0	0
Ruminococcus_flavefaciens_strain_XPD3002	Bacteria	Firmicutes	Firmicutes	Clostridia	Oscillospirales	Ruminococcaceae	Ruminococcus	Ruminococcus flavefaciens_H	0.00181164	0.826683	0.0835229	0.273332	0.79	Fiber-rich	623.45	231.93	2.6881	1.42658	FeFeA3														0	0	0	0	0	0	0	0	0	0	0	0	0	0	0	0	0
Selenomonas_ruminantium_AB3002	Bacteria	Firmicutes	Firmicutes	Negativicutes	Selenomonadales	Selenomonadaceae	Selenomonas_B	Selenomonas_B ruminantium	0.00181164	0.792385	0.148966	0.276187	1	Fiber-rich	540.05	204.65	2.6389	1.39993	none														0	0	0	0	0	0	0	0	0	0	0	0	0	0	0	0	0
Lachnospiraceae_bacterium_AC2012	Bacteria	Firmicutes	Firmicutes	Clostridia	Lachnospirales	Lachnospiraceae	FD2005	FD2005 sp1	0.00218856	0.790944	0.168432	0.252915	1	Starch-rich	100.33	291.05	0.344717	1.53651	none														0	0	0	0	0	0	0	0	0	0	0	0	0	0	0	0	0
Ruminococcaceae_bacterium_YRB3002	Bacteria	Firmicutes	Firmicutes	Clostridia	Saccharofermentanales	Saccharofermentanaceae	Saccharofermentans	GCF_900099715.1	0.00277908	0.886662	0.0886183	0.402029	0.79	Fiber-rich	1229.39	241.12	5.09866	2.35012	FeFeA3														0	0	0	0	0	0	0	0	0	0	0	0	0	0	0	0	0
Bacteroides_sp_Ga6A1	Bacteria	Bacteroidetes	Bacteroidota	Bacteroidia	Bacteroidales	Bacteroidaceae	Ga6A1	Ga6A1 sp1	0.00294372	0.77204	0.150446	0.288993	1	Starch-rich	2016.48	9664.39	0.208651	2.26084	none														0	0	0	0	0	0	0	0	0	0	0	0	0	0	0	0	0
Lachnospiraceae_bacterium_MA2020	Bacteria	Firmicutes	Firmicutes	Clostridia	Lachnospirales	Lachnospiraceae	NK4A144	GCF_000746015.1	0.00311557	0.87136	0.121204	0.329864	0.79	Fiber-rich	678.85	337.31	2.01254	1.00902	none														0	0	0	0	0	0	0	0	0	0	0	0	0	0	0	0	0
Ruminobacter_amylophilus_strain_DSM_1361	Bacteria	Proteobacteria	Proteobacteria	Gammaproteobacteria	Enterobacterales	Succinivibrionaceae	Ruminobacter	Ruminobacter amylophilus	0.00311557	0.770311	0.156371	0.261425	1	Starch-rich	7046.99	194016	0.0363217	4.78303	none														0	0	0	0	0	0	0	0	0	0	0	0	0	0	0	0	0
Lachnobacterium_bovis_DSM_14045	Bacteria	Firmicutes	Firmicutes	Clostridia	Lachnospirales	Lachnospiraceae	Lachnobacterium	Lachnobacterium bovis	0.00326992	0.51413	0.179313	0.102308	1	Starch-rich	51.39	203.56	0.252456	1.98589	none														0	0	0	0	0	0	0	0	0	0	0	0	0	0	0	0	0
Lachnospiraceae_bacterium_strain_KH1P17	Bacteria	Firmicutes	Firmicutes	Clostridia	Lachnospirales	Lachnospiraceae	NK4A144	GCF_900168235.1	0.00367647	0.834974	0.0836875	0.237972	0.79	Fiber-rich	114.64	52.63	2.17823	1.12315	NiFe4e, FeFeB														0	0	0	0	0	0	0	0	0	0	0	0	0	1	0	0	0
Bacteroidales_bacterium_KHT7	Bacteria	Bacteroidetes	Bacteroidota	Bacteroidia	Bacteroidales	Bacteroidaceae	Ga6A1	Ga6A1 sp1	0.00387926	0.765447	0.175616	0.285797	1	Starch-rich	2364.13	9897.66	0.238857	2.06578	none														0	0	0	0	0	0	0	0	0	0	0	0	0	0	0	0	0
Prevotella_sp_MA2016	Bacteria	Bacteroidetes	Bacteroidota	Bacteroidia	Bacteroidales	Bacteroidaceae	Prevotella	GCF_000619825.1	0.00409033	0.799956	0.066507	0.259155	0.79	Fiber-rich	15627.8	8783.87	1.77914	0.831182	none														0	0	0	0	0	0	0	0	0	0	0	0	0	0	0	0	0
Clostridium_innocuum_strain_NLAE_zl_G197_Ga0066900_101	Bacteria	Firmicutes	Firmicutes	Bacilli	Erysipelotrichales	Erysipelotrichaceae	Eubacterium_D	Eubacterium_D innocuum	0.00453819	0.885194	0.101771	0.329865	0.79	Fiber-rich	25.38	10.46	2.42639	1.27881	FeFeA1, FeFeA2														0	0	0	0	0	0	0	0	0	0	0	0	0	0	0	0	0
Ruminococcus_albus_7_DSM_20455	Bacteria	Firmicutes	Firmicutes	Clostridia	Oscillospirales	Ruminococcaceae	Ruminococcus_D	Ruminococcus_D albus	0.00453819	0.804205	0.0751516	0.230899	0.79	Fiber-rich	372.13	173.56	2.1441	1.10037	FeFeA3, FeFeB, FeFeC2, FeFeC3														0	0	0	0	0	0	0	0	0	0	0	0	0	0	0	0	0
Peptostreptococcus_russellii_strain_Calf135	Bacteria	Firmicutes	Firmicutes	Clostridia	Peptostreptococcales	Peptostreptococcaceae	Peptostreptococcus	Peptostreptococcus russellii	0.00477543	0.797809	0.138784	0.230466	0.79	Fiber-rich	7.72	2.34	3.29915	1.72209	FeFeA2, FeFeB														0	0	0	0	0	0	0	0	0	0	0	0	0	0	0	0	0
Clostridioides_mangenotii_LM2	Bacteria	Firmicutes	Firmicutes	Clostridia	Peptostreptococcales	Peptostreptococcaceae	Clostridioides	Clostridioides mangenotii	0.00502186	0.783103	0.0694655	0.267472	0.79	Fiber-rich	11.45	5.59	2.0483	1.03443	none														0	0	0	0	0	0	0	0	0	0	0	0	0	0	0	0	0
Basfia_succiniciproducens_strain_KPR_2	Bacteria	Proteobacteria	Proteobacteria	Gammaproteobacteria	Enterobacterales	Pasteurellaceae	Basfia	Basfia succiniciproducens	0.00554319	0.767921	0.0713425	0.233356	0.79	Starch-rich	22.79	115.05	0.198088	2.33579	NiFe1c														0	0	0	1	0	0	0	0	0	0	0	0	0	0	0	0	0
Lactococcus_lactis_subsp_lactis_strain_511	Bacteria	Firmicutes	Firmicutes	Bacilli	Lactobacillales	Streptococcaceae	Lactococcus	Lactococcus lactis	0.00581858	0.827169	0.0634796	0.290113	0.79	Fiber-rich	35.84	13.13	2.72963	1.4487	none														0	0	0	0	0	0	0	0	0	0	0	0	0	0	0	0	0
Streptococcus_gallolyticus_strain_VTM1R27	Bacteria	Firmicutes	Firmicutes	Bacilli	Lactobacillales	Streptococcaceae	Streptococcus		0.0061041	0.812632	0.064573	0.232037	0.79	Fiber-rich	2.69	0.78	3.44872	1.78606	none														0	0	0	0	0	0	0	0	0	0	0	0	0	0	0	0	0
Wolinella_succinogenes_DSM_1740	Bacteria	Proteobacteria	Proteobacteria	Campylobacteria	Campylobacterales	Helicobacteraceae	Wolinella	Wolinella succinogenes	0.0061041	0.765902	0.0654638	0.211208	0.79	Fiber-rich	7.95	2.6	3.05769	1.61244	NiFe1b, NiFe4a														0	0	1	0	0	0	0	0	0	0	0	1	0	0	0	0	0
Actinomyces_denticolens_strain_PA	Bacteria	Actinobacteria	Actinomycetota	Actinobacteria	Actinomycetales	Actinomycetaceae	Actinomyces	Actinomyces denticolens	0.00670653	0.827402	0.0684681	0.252309	0.79	Fiber-rich	35.48	11.76	3.01701	1.59312	none														0	0	0	0	0	0	0	0	0	0	0	0	0	0	0	0	0
Lactococcus_lactis_subsp_cremoris_strain_DPC6856	Bacteria	Firmicutes	Firmicutes	Bacilli	Lactobacillales	Streptococcaceae	Lactococcus		0.00670653	0.814788	0.0617327	0.289198	0.79	Fiber-rich	7.13	2.27	3.14097	1.65121	none														0	0	0	0	0	0	0	0	0	0	0	0	0	0	0	0	0
Basfia_succiniciproducens_strain_DSM_22022	Bacteria	Proteobacteria	Proteobacteria	Gammaproteobacteria	Enterobacterales	Pasteurellaceae	Basfia	Basfia succiniciproducens	0.0073525	0.717981	0.0695299	0.229289	0.79	Starch-rich	34.53	144.13	0.239575	2.06145	NiFe1c														0	0	0	1	0	0	0	0	0	0	0	0	0	0	0	0	0
Bacillus_sp_MB2021	Bacteria	Firmicutes	Firmicutes	Bacilli	Bacillales	Bacillaceae_A	Bacillus_AC	GCF_000701605.1	0.00769244	0.853533	0.0759968	0.342944	0.79	Fiber-rich	3.05	0.92	3.31522	1.7291	none														0	0	0	0	0	0	0	0	0	0	0	0	0	0	0	0	0
Clostridium_innocuum_strain_NLAE_zl_C381	Bacteria	Firmicutes	Firmicutes	Bacilli	Erysipelotrichales	Erysipelotrichaceae	Eubacterium_D	Eubacterium_D innocuum	0.00804404	0.878495	0.11146	0.350547	0.79	Fiber-rich	33.98	15.37	2.2108	1.14457	FeFeA1, FeFeA2														0	0	0	0	0	0	0	0	0	0	0	0	0	0	0	0	0
Lachnospiraceae_bacterium_AC2031	Bacteria	Firmicutes	Firmicutes	Clostridia	Lachnospirales	Lachnospiraceae	Eubacterium_Q	GCF_000687975.1	0.00998616	0.846451	0.0595215	0.325691	0.79	Fiber-rich	2349.07	535.93	4.38317	2.13197	none														0	0	0	0	0	0	0	0	0	0	0	0	0	0	0	0	0
Enterococcus_casseliflavus_strain_NLAE_zl_G268	Bacteria	Firmicutes	Firmicutes	Bacilli	Lactobacillales	Enterococcaceae	Enterococcus_D	Enterococcus_D casseliflavus	0.0104133	0.772174	0.0620209	0.193392	0.79	Fiber-rich	6.83	2.47	2.76518	1.46737	none														0	0	0	0	0	0	0	0	0	0	0	0	0	0	0	0	0
Prevotella_sp_tf2_5	Bacteria	Bacteroidetes	Bacteroidota	Bacteroidia	Bacteroidales	Bacteroidaceae	Prevotella	GCF_900115435.1	0.010854	0.790931	0.0636093	0.251688	0.79	Fiber-rich	17577.9	8342.66	2.10699	1.07518	none														0	0	0	0	0	0	0	0	0	0	0	0	0	0	0	0	0
Enterococcus_sp_kppr_6	Bacteria	Firmicutes	Firmicutes	Bacilli	Lactobacillales	Enterococcaceae	Enterococcus_A	Enterococcus_A malodoratus	0.0113086	0.872342	0.0858662	0.32412	0.79	Fiber-rich	18.89	6.77	2.79025	1.48039	FeFeA3														0	0	0	0	0	0	0	0	0	0	0	0	0	0	0	0	0
Treponema_sp_JC4	Bacteria	Spirochaetes	Spirochaetota	Spirochaetia	Treponematales	Treponemataceae	Treponema_D	GCF_000260795.1	0.0117773	0.698116	0.0606463	0.198667	0.79	Starch-rich	1431.32	6020.02	0.23776	2.07242	FeFeA3, FeFeB														0	0	0	0	0	0	0	0	0	0	0	0	0	0	0	0	0
Enterobacter_sp_kpr_6	Bacteria	Proteobacteria	Proteobacteria	Gammaproteobacteria	Enterobacterales	Enterobacteriaceae	Enterobacter_D	GCF_900116015.1	0.0122604	0.773861	0.0800927	0.20168	0.79	Fiber-rich	86.8	31.19	2.78294	1.47661	none														0	0	0	0	0	0	0	0	0	0	0	0	0	0	0	0	0
Pseudobutyrivibrio_sp_NOR37	Bacteria	Firmicutes	Firmicutes	Clostridia	Lachnospirales	Lachnospiraceae	Pseudobutyrivibrio	GCF_900112855.1	0.0122604	0.769356	0.0460493	0.18978	0.79	Fiber-rich	731.54	410.27	1.78307	0.834363	none														0	0	0	0	0	0	0	0	0	0	0	0	0	0	0	0	0
Butyrivibrio_sp_AE2005	Bacteria	Firmicutes	Firmicutes	Clostridia	Lachnospirales	Lachnospiraceae	Butyrivibrio	Butyrivibrio hungatei_A	0.013271	0.758854	0.0451739	0.243425	0.79	Fiber-rich	1195.31	676.27	1.7675	0.821714	NiFe4e														0	0	0	0	0	0	0	0	0	0	0	0	0	1	0	0	0
Ruminococcaceae_bacterium_AB4001	Bacteria	Firmicutes	Firmicutes	Clostridia	Saccharofermentanales	Saccharofermentanaceae	Saccharofermentans	GCF_000621765.1	0.0137992	0.820972	0.0444971	0.39732	0.79	Fiber-rich	6779.3	1562.69	4.33822	2.1171	FeFeA3														0	0	0	0	0	0	0	0	0	0	0	0	0	0	0	0	0
Prevotella_sp_P6B1	Bacteria	Bacteroidetes	Bacteroidota	Bacteroidia	Bacteroidales	Bacteroidaceae	Prevotella	Prevotella sp33	0.0137992	0.749222	0.054102	0.185611	0.79	Fiber-rich	14346.9	7356.31	1.95029	0.963688	none														0	0	0	0	0	0	0	0	0	0	0	0	0	0	0	0	0
Bacillus_nealsonii_AAU1	Bacteria	Firmicutes	Firmicutes	Bacilli	Bacillales	Bacillaceae_A	Bacillus_AC	Bacillus_AC nealsonii	0.0149026	0.885012	0.0427783	0.416669	0.79	Fiber-rich	13.95	4.91	2.84114	1.50647	none														0	0	0	0	0	0	0	0	0	0	0	0	0	0	0	0	0
Propionibacterium_sp_MB3007	Bacteria	Actinobacteria	Actinomycetota	Actinobacteria	Propionibacteriales	Propionibacteriaceae	Cutibacterium	Cutibacterium acnes	0.0149026	0.684518	0.107966	0.185357	0.79	Fiber-rich	151.91	15.35	9.89642	3.30691	none														0	0	0	0	0	0	0	0	0	0	0	0	0	0	0	0	0
Butyrivibrio_hungatei_NK4A153	Bacteria	Firmicutes	Firmicutes	Clostridia	Lachnospirales	Lachnospiraceae	Butyrivibrio	Butyrivibrio hungatei_A	0.0160709	0.727685	0.156912	0.182473	1	Fiber-rich	348.6	70.03	4.97787	2.31553	NiFe4e														0	0	0	0	0	0	0	0	0	0	0	0	0	1	0	0	0
Butyrivibrio_sp_M55	Bacteria	Firmicutes	Firmicutes	Clostridia	Lachnospirales	Lachnospiraceae	Butyrivibrio	GCF_900116865.1	0.0166801	0.698774	0.160162	0.180344	1	Fiber-rich	496.55	106.24	4.67385	2.22461	NiFe4e														0	0	0	0	0	0	0	0	0	0	0	0	0	1	0	0	0
Lachnospiraceae_bacterium_C7	Bacteria	Firmicutes	Firmicutes	Clostridia	Lachnospirales	Lachnospiraceae	Lachnobacterium	GCF_900113385.1	0.0173065	0.676678	0.0642975	0.194135	0.79	Starch-rich	33	105.96	0.311438	1.68298	none														0	0	0	0	0	0	0	0	0	0	0	0	0	0	0	0	0
Bifidobacterium_pseudolongum_AGR2145	Bacteria	Actinobacteria	Actinomycetota	Actinobacteria	Actinomycetales	Bifidobacteriaceae	Bifidobacterium	Bifidobacterium pseudolongum_A	0.0207073	0.74493	0.0306607	0.202605	0.662	Fiber-rich	8.34	3.55	2.3493	1.23223	none														0	0	0	0	0	0	0	0	0	0	0	0	0	0	0	0	0
Butyrivibrio_sp_LB2008	Bacteria	Firmicutes	Firmicutes	Clostridia	Lachnospirales	Lachnospiraceae	Butyrivibrio	GCF_000621565.1	0.0207073	0.67032	0.142214	0.176081	1	Fiber-rich	2537.38	87.99	28.8371	4.84986	NiFe4e, FeFeB														0	0	0	0	0	0	0	0	0	0	0	0	0	1	0	0	0
Corynebacterium_vitaeruminis_DSM_20294	Bacteria	Actinobacteria	Actinomycetota	Actinobacteria	Corynebacteriales	Corynebacteriaceae	Corynebacterium	Corynebacterium vitaeruminis	0.0221991	0.763476	0.056654	0.170798	0.79	Fiber-rich	21.26	8.88	2.39414	1.25951	NiFe1f														0	0	0	0	0	1	0	0	0	0	0	0	0	0	0	0	0
Anaerovibrio_lipolyticus_DSM_3074	Bacteria	Firmicutes	Firmicutes	Negativicutes	Selenomonadales	Selenomonadaceae	Anaerovibrio	Anaerovibrio lipolyticus_B	0.0221991	0.670576	0.0458122	0.208952	0.662	Starch-rich	99.3	553.39	0.179439	2.47843	NiFe4f, FeFeA1														0	0	0	0	0	0	0	0	0	0	0	0	0	0	1	0	0
Butyrivibrio_sp_Su6	Bacteria	Firmicutes	Firmicutes	Clostridia	Lachnospirales	Lachnospiraceae	Butyrivibrio		0.0221991	0.66965	0.0647246	0.227313	0.79	Starch-rich	131.6	700.65	0.187826	2.41253	NiFe4e, FeFeB														0	0	0	0	0	0	0	0	0	0	0	0	0	1	0	0	0
Streptococcus_gallolyticus_strain_VTM2R47	Bacteria	Firmicutes	Firmicutes	Bacilli	Lactobacillales	Streptococcaceae	Streptococcus		0.0229746	0.79372	0.0262439	0.263108	0.662	Fiber-rich	2.63	0.81	3.24691	1.69907	none														0	0	0	0	0	0	0	0	0	0	0	0	0	0	0	0	0
Streptococcus_gallolyticus_strain_VTM3R42	Bacteria	Firmicutes	Firmicutes	Bacilli	Lactobacillales	Streptococcaceae	Streptococcus		0.0245862	0.78908	0.0245326	0.304935	0.662	Fiber-rich	2.72	0.85	3.2	1.67807	none														0	0	0	0	0	0	0	0	0	0	0	0	0	0	0	0	0
Ruminococcaceae_bacterium_YAD3003	Bacteria	Firmicutes	Firmicutes	Clostridia	Saccharofermentanales	Saccharofermentanaceae	Saccharofermentans	GCF_900107185.1	0.0245862	0.66466	0.0525518	0.269108	0.79	Fiber-rich	7985.93	2315.32	3.44917	1.78625	FeFeA3														0	0	0	0	0	0	0	0	0	0	0	0	0	0	0	0	0
Lachnospiraceae_bacterium_XBB2008	Bacteria	Firmicutes	Firmicutes	Clostridia	Lachnospirales	Lachnospiraceae	XBB2008	GCF_900102235.1	0.0254231	0.818875	0.0396526	0.307641	0.662	Fiber-rich	1067.59	312.54	3.41585	1.77224	none														0	0	0	0	0	0	0	0	0	0	0	0	0	0	0	0	0
Lachnospiraceae_bacterium_NC2004	Bacteria	Firmicutes	Firmicutes	Clostridia	Lachnospirales	Lachnospiraceae	NC2004	GCF_000621905.1	0.0271609	0.675464	0.0237479	0.246808	0.662	Fiber-rich	680.8	265.82	2.56113	1.35678	NiFe4e														0	0	0	0	0	0	0	0	0	0	0	0	0	1	0	0	0
Methanobrevibacter_thaueri_strain_DSM_11995	Archaea	Euryarchaeota	Methanobacteriota	Methanobacteria	Methanobacteriales	Methanobacteriaceae	Methanobrevibacter_A		0.0289862	0.717208	0.0572202	0.159236	0.79	Fiber-rich	2976.15	789.99	3.76733	1.91354	Fe, NiFe3a, NiFe3c, NiFe4h, NiFe4i													H	1	0	0	0	0	0	0	0	0	1	1	0	0	0	0	0	1
Butyrivibrio_sp_FC2001	Bacteria	Firmicutes	Firmicutes	Clostridia	Lachnospirales	Lachnospiraceae	Butyrivibrio	Butyrivibrio sp3	0.0289862	0.705683	0.0304027	0.246912	0.662	Fiber-rich	408.75	184.12	2.22002	1.15057	NiFe4e, FeFeB														0	0	0	0	0	0	0	0	0	0	0	0	0	1	0	0	0
Lachnospiraceae_bacterium_XBB1006	Bacteria	Firmicutes	Firmicutes	Clostridia	Lachnospirales	Lachnospiraceae	XBB1006	GCF_900115795.1	0.0299326	0.64895	0.172777	0.163224	1	Starch-rich	192.72	678.64	0.28398	1.81614	FeFeA3														0	0	0	0	0	0	0	0	0	0	0	0	0	0	0	0	0
Bacteroidales_bacterium_WCE2004	Bacteria	Bacteroidetes	Bacteroidota	Bacteroidia	Bacteroidales	UBA932	RC9	GCF_900167895.1	0.030902	0.813233	0.0301665	0.297951	0.662	Fiber-rich	61373.5	20497.6	2.99418	1.58216	none														0	0	0	0	0	0	0	0	0	0	0	0	0	0	0	0	0
Anaerovibrio_sp_RM50	Bacteria	Firmicutes	Firmicutes	Negativicutes	Selenomonadales	Selenomonadaceae	Anaerovibrio	GCF_000622005.1	0.0318947	0.645167	0.0916635	0.175884	0.79	Starch-rich	91.41	817.76	0.111781	3.16125	NiFe4f, FeFeA1														0	0	0	0	0	0	0	0	0	0	0	0	0	0	1	0	0
Blautia_sp_SF_50	Bacteria	Firmicutes	Firmicutes	Clostridia	Lachnospirales	Lachnospiraceae	Blautia_A	Blautia_A massiliensis	0.0329112	0.644627	0.0716979	0.17134	0.79	Fiber-rich	817.49	469.55	0.57438	0.799922	FeFeA3														0	0	0	0	0	0	0	0	0	0	0	0	0	0	0	0	0
Lachnospiraceae_bacterium_YSB2008	Bacteria	Firmicutes	Firmicutes	Clostridia	Lachnospirales	Lachnospiraceae	Eubacterium_Q	GCF_000687655.1	0.0350169	0.832431	0.0360525	0.299885	0.662	Fiber-rich	444.63	173.36	2.56478	1.35883	FeFeA3														0	0	0	0	0	0	0	0	0	0	0	0	0	0	0	0	0
Lachnospiraceae_bacterium_XPB1003	Bacteria	Firmicutes	Firmicutes	Clostridia	Lachnospirales	Lachnospiraceae	NK4A136	GCF_900102065.1	0.0361068	0.740445	0.0228378	0.196614	0.662	Fiber-rich	468.79	212.54	2.20566	1.14121	NiFe4e														0	0	0	0	0	0	0	0	0	0	0	0	0	1	0	0	0
Ruminococcus_albus_SY3	Bacteria	Firmicutes	Firmicutes	Clostridia	Oscillospirales	Ruminococcaceae	Ruminococcus_D	Ruminococcus_D albus_A	0.0361068	0.663012	0.0927127	0.15432	0.79	Fiber-rich	660.85	91.11	7.25332	2.85864	FeFeA3, FeFeB, FeFeC2, FeFeC3														0	0	0	0	0	0	0	0	0	0	0	0	0	0	0	0	0
Butyrivibrio_sp_AE3003	Bacteria	Firmicutes	Firmicutes	Clostridia	Lachnospirales	Lachnospiraceae	Butyrivibrio	Butyrivibrio hungatei_A	0.037222	0.698997	0.0462893	0.153149	0.79	Fiber-rich	362.72	91.86	3.94862	1.98135	none														0	0	0	0	0	0	0	0	0	0	0	0	0	0	0	0	0
Porphyromonadaceae_bacterium_KHP3R9	Bacteria	Bacteroidetes	Bacteroidota	Bacteroidia	Bacteroidales	Dysgonomonadaceae	Petrimonas	Petrimonas mucosa	0.037222	0.653496	0.0193505	0.246894	0.662	Fiber-rich	240.42	120.44	1.99618	0.997242	FeFeA3														0	0	0	0	0	0	0	0	0	0	0	0	0	0	0	0	0
Lactobacillus_mucosae_strain_AGR63	Bacteria	Firmicutes	Firmicutes	Bacilli	Lactobacillales	Lactobacillaceae	Lactobacillus_H	Lactobacillus_H mucosae	0.0383628	0.804592	0.0192693	0.208057	0.662	Fiber-rich	23.11	10.06	2.29722	1.19989	none														0	0	0	0	0	0	0	0	0	0	0	0	0	0	0	0	0
Oribacterium_sp_WCC10	Bacteria	Firmicutes	Firmicutes	Clostridia	Lachnospirales	Lachnospiraceae	Oribacterium	GCF_900113415.1	0.0383628	0.711479	0.0226728	0.165764	0.662	Fiber-rich	242.24	133.12	1.81971	0.86371	FeFeA2														0	0	0	0	0	0	0	0	0	0	0	0	0	0	0	0	0
Peptostreptococcus_anaerobius_strain_C	Bacteria	Firmicutes	Firmicutes	Clostridia	Peptostreptococcales	Peptostreptococcaceae	Peptostreptococcus	Peptostreptococcus anaerobius	0.0383628	0.658705	0.0224033	0.15267	0.662	Fiber-rich	12.37	6.16	2.00812	1.00584	FeFeA2, FeFeB														0	0	0	0	0	0	0	0	0	0	0	0	0	0	0	0	0
Eubacterium_pyruvativorans_strain_KHPC4	Bacteria	Firmicutes	Firmicutes	Clostridia	Peptostreptococcales	Anaerovoracaceae	Eubacterium_A	Eubacterium_A pyruvativorans	0.0431903	0.666707	0.0946763	0.146049	0.79	Starch-rich	95.37	335.19	0.284525	1.81337	FeFeA2, FeFeA3														0	0	0	0	0	0	0	0	0	0	0	0	0	0	0	0	0
Ruminococcus_flavefaciens_ND2009	Bacteria	Firmicutes	Firmicutes	Clostridia	Oscillospirales	Ruminococcaceae	Ruminococcus	Ruminococcus flavefaciens_C	0.0444652	0.749012	0.0219922	0.189017	0.662	Fiber-rich	409.14	193.4	2.11551	1.08101	FeFeA3, FeFeC2														0	0	0	0	0	0	0	0	0	0	0	0	0	0	0	0	0
Acetitomaculum_ruminis_DSM_5522	Bacteria	Firmicutes	Firmicutes	Clostridia	Lachnospirales	Lachnospiraceae	Acetitomaculum	Acetitomaculum ruminis	0.0457682	0.680208	0.0174326	0.189115	0.662	Fiber-rich	1982.15	1253.66	1.58109	0.66092	FeFeA3														0	0	0	0	0	0	0	0	0	0	0	0	0	0	0	0	0
Treponema_sp_C6A8	Bacteria	Spirochaetes	Spirochaetota	Spirochaetia	Treponematales	Treponemataceae	Treponema_D	GCF_000619925.1	0.0457682	0.632509	0.0444519	0.143567	0.662	Starch-rich	1135.84	3553.22	0.319665	1.64537	none														0	0	0	0	0	0	0	0	0	0	0	0	0	0	0	0	0
Prevotella_sp_ne3005	Bacteria	Bacteroidetes	Bacteroidota	Bacteroidia	Bacteroidales	Bacteroidaceae	Prevotella	GCF_900110085.1	0.0470995	0.626248	0.0685821	0.1886	0.79	Fiber-rich	59369.7	34472.6	1.72223	0.784277	none														0	0	0	0	0	0	0	0	0	0	0	0	0	0	0	0	0
Ruminococcus_flavefaciens_strain_YL228	Bacteria	Firmicutes	Firmicutes	Clostridia	Oscillospirales	Ruminococcaceae	Ruminococcus	Ruminococcus flavefaciens_Q	0.0484597	0.746443	0.0205575	0.217459	0.662	Fiber-rich	1572.77	510.65	3.07994	1.6229	none														0	0	0	0	0	0	0	0	0	0	0	0	0	0	0	0	0
Butyrivibrio_sp_AE2015	Bacteria	Firmicutes	Firmicutes	Clostridia	Lachnospirales	Lachnospiraceae	Butyrivibrio	GCF_000420825.1	0.0484597	0.625361	0.0305372	0.189887	0.662	Starch-rich	110.89	308.15	0.359857	1.4745	NiFe4e, FeFeB														0	0	0	0	0	0	0	0	0	0	0	0	0	1	0	0	0
Ruminococcus_albus_AD2013	Bacteria	Firmicutes	Firmicutes	Clostridia	Oscillospirales	Ruminococcaceae	Ruminococcus_D	Ruminococcus_D albus_A	0.0512682	0.653161	0.070484	0.140849	0.79	Fiber-rich	712.67	131.73	5.41008	2.43565	none														0	0	0	0	0	0	0	0	0	0	0	0	0	0	0	0	0
Mitsuokella_jalaludinii_DSM_13811	Bacteria	Firmicutes	Firmicutes	Negativicutes	Selenomonadales	Selenomonadaceae	Mitsuokella	Mitsuokella jalaludinii	0.0512682	0.6191	0.091241	0.15567	0.79	Starch-rich	245.58	5527.07	0.0444322	4.49225	NiFe1d, FeFeA3														0	0	0	0	1	0	0	0	0	0	0	0	0	0	0	0	0
Succiniclasticum_ruminis_DSM_9236	Bacteria	Firmicutes	Firmicutes	Negativicutes	Acidaminococcales	Acidaminococcaceae	Succiniclasticum	Succiniclasticum ruminis_A	0.0541971	0.75421	0.0188224	0.232576	0.586	Starch-rich	30814	46618.5	0.660982	0.597317	NiFe4e														0	0	0	0	0	0	0	0	0	0	0	0	0	1	0	0	0
Lachnospiraceae_bacterium_AC3007	Bacteria	Firmicutes	Firmicutes	Clostridia	Lachnospirales	Lachnospiraceae	NK4A144	GCF_000621405.1	0.0541971	0.709385	0.0152056	0.239104	0.662	Fiber-rich	1092.76	563.16	1.94041	0.95636	NiFe4e														0	0	0	0	0	0	0	0	0	0	0	0	0	1	0	0	0
Lachnospiraceae_bacterium_C6A11	Bacteria	Firmicutes	Firmicutes	Clostridia	Lachnospirales	Lachnospiraceae	Eubacterium_Q	GCF_000702245.1	0.0541971	0.669875	0.0664094	0.139337	0.79	Fiber-rich	1045.21	313.05	3.3388	1.73933	none														0	0	0	0	0	0	0	0	0	0	0	0	0	0	0	0	0
Methanobrevibacter_sp_YE315	Archaea	Euryarchaeota	Methanobacteriota	Methanobacteria	Methanobacteriales	Methanobacteriaceae	Methanobrevibacter_A	GCF_001548675.1	0.0557078	0.682962	0.0623573	0.139244	0.79	Fiber-rich	3352.48	779.12	4.30291	2.10531	Fe, NiFe3a, NiFe3c, NiFe4h, NiFe4i													H	2	0	0	0	0	0	0	0	0	1	1	0	0	0	0	0	1
Lachnospiraceae_bacterium_MC2017	Bacteria	Firmicutes	Firmicutes	Clostridia	Lachnospirales	Lachnospiraceae	NK4A144	GCF_000701625.1	0.0572498	0.73907	0.0147627	0.195395	0.662	Fiber-rich	554.2	350.63	1.58058	0.660457	NiFe4e, FeFeB														0	0	0	0	0	0	0	0	0	0	0	0	0	1	0	0	0
Butyrivibrio_hungatei_strain_XBD2006	Bacteria	Firmicutes	Firmicutes	Clostridia	Lachnospirales	Lachnospiraceae	Butyrivibrio	Butyrivibrio hungatei_B	0.0588235	0.614657	0.0767605	0.157673	0.79	Fiber-rich	893.1	169.02	5.28399	2.40163	NiFe4e, FeFeB														0	0	0	0	0	0	0	0	0	0	0	0	0	1	0	0	0
Butyrivibrio_sp_XPD2002	Bacteria	Firmicutes	Firmicutes	Clostridia	Lachnospirales	Lachnospiraceae	Butyrivibrio	Butyrivibrio sp3	0.0604295	0.635688	0.0146473	0.193404	0.662	Fiber-rich	334.05	155.01	2.15502	1.1077	NiFe4e, FeFeB														0	0	0	0	0	0	0	0	0	0	0	0	0	1	0	0	0
Morganella_morganii_strain_NLAE_zl_C84	Bacteria	Proteobacteria	Proteobacteria	Gammaproteobacteria	Enterobacterales	Enterobacteriaceae	Morganella	Morganella morganii	0.0620682	0.656713	0.0146017	0.14179	0.586	Starch-rich	5.68	14.66	0.387449	1.36792	NiFe1c, NiFe4a														0	0	0	1	0	0	0	0	0	0	0	1	0	0	0	0	0
Pseudobutyrivibrio_sp_ACV_2	Bacteria	Firmicutes	Firmicutes	Clostridia	Lachnospirales	Lachnospiraceae	Pseudobutyrivibrio	GCF_900107545.1	0.0620682	0.648256	0.0245445	0.14539	0.586	Fiber-rich	552.64	255.2	2.16552	1.11471	NiFe4e														0	0	0	0	0	0	0	0	0	0	0	0	0	1	0	0	0
Anaerovibrio_lipolyticus_LB2005	Bacteria	Firmicutes	Firmicutes	Negativicutes	Selenomonadales	Selenomonadaceae	Anaerovibrio	Anaerovibrio lipolyticus_A	0.0620682	0.612156	0.0513136	0.187443	0.662	Starch-rich	73.36	958.75	0.0765163	3.70809	NiFe4f, FeFeA1														0	0	0	0	0	0	0	0	0	0	0	0	0	0	1	0	0
Thermoplasmatales_archaeon_BRNA1	Archaea	Euryarchaeota	Methanobacteriota	Thermoplasmata_A	Methanomassiliicoccales	Methanomethylophilaceae	Methanomethylophilus	GCF_000350305.1	0.0654453	0.77567	0.0221763	0.255091	0.586	Fiber-rich	2940.1	1424.03	2.06463	1.04589	NiFe3c													M	0	0	0	0	0	0	0	0	0	0	1	0	0	0	0	0	0
Prevotella_ruminicola_strain_AR32	Bacteria	Bacteroidetes	Bacteroidota	Bacteroidia	Bacteroidales	Bacteroidaceae	Prevotella	GCF_000746155.1	0.0654453	0.610608	0.0190695	0.156423	0.662	Fiber-rich	14135.6	9728.08	1.45308	0.53911	none														0	0	0	0	0	0	0	0	0	0	0	0	0	0	0	0	0
Acinetobacter_sp_DSM_11652	Bacteria	Proteobacteria	Proteobacteria	Gammaproteobacteria	Pseudomonadales	Moraxellaceae	Acinetobacter	GCF_000632455.1	0.0671846	0.802856	0.0266869	0.311824	0.586	Fiber-rich	62.87	23.1	2.72165	1.44448	none														0	0	0	0	0	0	0	0	0	0	0	0	0	0	0	0	0
Prevotella_sp_P6B4	Bacteria	Bacteroidetes	Bacteroidota	Bacteroidia	Bacteroidales	Bacteroidaceae	Prevotella	Prevotella sp33	0.070767	0.708356	0.0316926	0.155296	0.586	Fiber-rich	13348.9	7137.68	1.8702	0.90319	none														0	0	0	0	0	0	0	0	0	0	0	0	0	0	0	0	0
Propionibacteriaceae_bacterium_P6A17	Bacteria	Actinobacteria	Actinomycetota	Actinobacteria	Propionibacteriales	Propionibacteriaceae	Tessaracoccus	GCF_000619965.1	0.072611	0.697124	0.0206857	0.22224	0.586	Fiber-rich	29.95	16.52	1.81295	0.858342	none														0	0	0	0	0	0	0	0	0	0	0	0	0	0	0	0	0
Staphylococcus_epidermidis_strain_NLAE_zl_G239	Bacteria	Firmicutes	Firmicutes	Bacilli	Staphylococcales	Staphylococcaceae	Staphylococcus	Staphylococcus epidermidis	0.072611	0.670829	0.0478153	0.126962	0.662	Fiber-rich	10.02	3.21	3.1215	1.64224	none														0	0	0	0	0	0	0	0	0	0	0	0	0	0	0	0	0
Dorea_sp_AGR2135	Bacteria	Firmicutes	Firmicutes	Clostridia	Lachnospirales	Lachnospiraceae	Dorea	Dorea formicigenerans	0.0764069	0.640082	0.0124105	0.12723	0.562	Starch-rich	123.59	231.81	0.533152	0.907381	FeFeA2, FeFeA3														0	0	0	0	0	0	0	0	0	0	0	0	0	0	0	0	0
Lachnospira_multipara_MC2003	Bacteria	Firmicutes	Firmicutes	Clostridia	Lachnospirales	Lachnospiraceae	Lachnospira	Lachnospira multipara_A	0.0764069	0.613782	0.102082	0.12368	0.79	Starch-rich	25.6	59.41	0.430904	1.21456	NiFe4e														0	0	0	0	0	0	0	0	0	0	0	0	0	1	0	0	0
Enterococcus_casseliflavus_strain_NLAE_zl_C414	Bacteria	Firmicutes	Firmicutes	Bacilli	Lactobacillales	Enterococcaceae	Enterococcus_D	Enterococcus_D casseliflavus	0.0783597	0.636798	0.0162789	0.11623	0.586	Fiber-rich	4.89	1.98	2.4697	1.30433	none														0	0	0	0	0	0	0	0	0	0	0	0	0	0	0	0	0
Lachnospiraceae_bacterium_NE2001	Bacteria	Firmicutes	Firmicutes	Clostridia	Lachnospirales	Lachnospiraceae	Eubacterium_Q	GCF_900110635.1	0.0823773	0.706964	0.0200661	0.164022	0.562	Fiber-rich	397.79	186.64	2.13132	1.09175	FeFeA3														0	0	0	0	0	0	0	0	0	0	0	0	0	0	0	0	0
Lachnospiraceae_bacterium_strain_LC2019	Bacteria	Firmicutes	Firmicutes	Clostridia	Lachnospirales	Lachnospiraceae	Eubacterium_Q	GCF_900199595.1	0.088691	0.681433	0.0184487	0.113127	0.562	Fiber-rich	702.39	247.05	2.84311	1.50747	FeFeA3														0	0	0	0	0	0	0	0	0	0	0	0	0	0	0	0	0
Butyrivibrio_fibrisolvens_FE2007	Bacteria	Firmicutes	Firmicutes	Clostridia	Lachnospirales	Lachnospiraceae	Butyrivibrio	Butyrivibrio fibrisolvens_B	0.088691	0.593636	0.0101767	0.156854	0.562	Starch-rich	35.04	65	0.539077	0.891437	NiFe4e, FeFeB														0	0	0	0	0	0	0	0	0	0	0	0	0	1	0	0	0
Pseudobutyrivibrio_sp_JW11	Bacteria	Firmicutes	Firmicutes	Clostridia	Lachnospirales	Lachnospiraceae	Pseudobutyrivibrio	Pseudobutyrivibrio ruminis	0.0908741	0.600365	0.0348532	0.111615	0.662	Starch-rich	68.38	292.49	0.233786	2.09674	NiFe4e														0	0	0	0	0	0	0	0	0	0	0	0	0	1	0	0	0
Sarcina_sp_DSM_11001	Bacteria	Firmicutes	Firmicutes	Clostridia	Lachnospirales	Lachnospiraceae	CAG-791	GCF_900101015.1	0.0930972	0.626374	0.0349131	0.110858	0.662	Fiber-rich	11391.9	2173.94	5.24021	2.38962	FeFeA2, FeFeA3														0	0	0	0	0	0	0	0	0	0	0	0	0	0	0	0	0
Oscillibacter_sp_PC13	Bacteria	Firmicutes	Firmicutes	Clostridia	Oscillospirales	Oscillospiraceae	Oscillibacter	GCF_900115635.1	0.0976656	0.572837	0.00906401	0.146553	0.562	Starch-rich	3435.11	5242.66	0.655223	0.609943	FeFeA3														0	0	0	0	0	0	0	0	0	0	0	0	0	0	0	0	0
Pseudobutyrivibrio_ruminis_strain_ACV_9	Bacteria	Firmicutes	Firmicutes	Clostridia	Lachnospirales	Lachnospiraceae	Pseudobutyrivibrio	Pseudobutyrivibrio ruminis	0.100012	0.641376	0.0104139	0.132554	0.562	Starch-rich	76.47	288.2	0.265337	1.9141	NiFe4e														0	0	0	0	0	0	0	0	0	0	0	0	0	1	0	0	0
Eubacterium_limosum_strain_SA11	Bacteria	Firmicutes	Firmicutes	Clostridia	Eubacteriales	Eubacteriaceae	Eubacterium	GCF_002441855.1	0.1024	0.706791	0.0144172	0.185157	0.562	Fiber-rich	23.32	12.96	1.79938	0.847502	FeFeA3, FeFeB, FeFeC1, FeFeC3														0	0	0	0	0	0	0	0	0	0	0	0	0	0	0	0	0
Acinetobacter_sp_HR7	Bacteria	Proteobacteria	Proteobacteria	Gammaproteobacteria	Pseudomonadales	Moraxellaceae	Acinetobacter	GCF_000773685.1	0.104831	0.754952	0.0179181	0.280075	0.562	Fiber-rich	70.15	24.98	2.80825	1.48967	none														0	0	0	0	0	0	0	0	0	0	0	0	0	0	0	0	0
Methanobrevibacter_woesei_strain_DSM_11979	Archaea	Euryarchaeota	Methanobacteriota	Methanobacteria	Methanobacteriales	Methanobacteriaceae	Methanobrevibacter_A		0.104831	0.616244	0.0472398	0.108082	0.662	Fiber-rich	130.44	33.32	3.91477	1.96893	Fe, NiFe3a, NiFe3c, NiFe4h, NiFe4i													H	1	0	0	0	0	0	0	0	0	1	1	0	0	0	0	0	1
Lachnospiraceae_bacterium_JC7	Bacteria	Firmicutes	Firmicutes	Clostridia	Lachnospirales	Lachnospiraceae	Oribacterium	GCF_000513555.1	0.107305	0.698817	0.0107557	0.244655	0.562	Fiber-rich	892.73	507.14	1.76032	0.81584	FeFeA2, FeFeB														0	0	0	0	0	0	0	0	0	0	0	0	0	0	0	0	0
Bacteroides_sp_AR29	Bacteria	Bacteroidetes	Bacteroidota	Bacteroidia	Bacteroidales	Bacteroidaceae	Bacteroides	Bacteroides thetaiotaomicron	0.114989	0.563346	0.0576029	0.176098	0.662	Fiber-rich	52.52	33.3	1.57718	0.657345	FeFeA3, FeFeB														0	0	0	0	0	0	0	0	0	0	0	0	0	0	0	0	0
Methanobacterium_formicicum_strain_BRM9	Archaea	Euryarchaeota	Methanobacteriota	Methanobacteria	Methanobacteriales	Methanobacteriaceae	Methanobacterium	GCF_000762265.1	0.11764	0.62422	0.0859378	0.104277	0.586	Fiber-rich	3.03	0.51	5.94118	2.57075	NiFe3a, NiFe3c, NiFe4h, NiFe4i													H	0	0	0	0	0	0	0	0	0	1	2	0	0	0	0	0	1
Actinomyces_nasicola_strain_KPR_1	Bacteria	Actinobacteria	Actinomycetota	Actinobacteria	Actinomycetales	Actinomycetaceae	Actinomyces_F	Actinomyces_F nasicola	0.120336	0.695936	0.0243344	0.187983	0.562	Fiber-rich	6.33	2.93	2.16041	1.1113	none														0	0	0	0	0	0	0	0	0	0	0	0	0	0	0	0	0
Prevotella_sp_tc2_28	Bacteria	Bacteroidetes	Bacteroidota	Bacteroidia	Bacteroidales	Bacteroidaceae	Prevotella	GCF_900107705.1	0.125868	0.728345	0.0143409	0.193387	0.562	Fiber-rich	32786.7	20872.4	1.57082	0.651517	none														0	0	0	0	0	0	0	0	0	0	0	0	0	0	0	0	0
Pseudobutyrivibrio_sp_C4	Bacteria	Firmicutes	Firmicutes	Clostridia	Lachnospirales	Lachnospiraceae	Pseudobutyrivibrio	Pseudobutyrivibrio ruminis	0.125868	0.589533	0.0198703	0.102914	0.586	Starch-rich	42.52	236.4	0.179865	2.47502	none														0	0	0	0	0	0	0	0	0	0	0	0	0	0	0	0	0
Clostridium_polysaccharolyticum_strain_DSM_1801	Bacteria	Firmicutes	Firmicutes	Clostridia	Lachnospirales	Lachnospiraceae	Clostridium_AI	Clostridium_AI polysaccharolyticum	0.125868	0.56561	0.00745588	0.141772	0.562	Starch-rich	28.94	88.83	0.325791	1.61798	FeFeA1, FeFeA3														0	0	0	0	0	0	0	0	0	0	0	0	0	0	0	0	0
Butyrivibrio_hungatei_strain_MB2003_chromosome_I_complete_sequence	Bacteria	Firmicutes	Firmicutes	Clostridia	Lachnospirales	Lachnospiraceae	Butyrivibrio	Butyrivibrio hungatei	0.128705	0.610655	0.00723986	0.185595	0.562	Starch-rich	91.58	235.71	0.388528	1.36391	NiFe4e, FeFeB														0	0	0	0	0	0	0	0	0	0	0	0	0	1	0	0	0
Methanobrevibacter_gottschalkii_strain_DSM_11978	Archaea	Euryarchaeota	Methanobacteriota	Methanobacteria	Methanobacteriales	Methanobacteriaceae	Methanobrevibacter_A	GCF_900109595.1	0.140532	0.615939	0.0574175	0.101895	0.79	Fiber-rich	1326.31	352.04	3.7675	1.91361	Fe, NiFe3a, NiFe3c, NiFe4h, NiFe4i													H	1	0	0	0	0	0	0	0	0	1	1	0	0	0	0	0	1
Lachnospiraceae_bacterium_NK4A144	Bacteria	Firmicutes	Firmicutes	Clostridia	Lachnospirales	Lachnospiraceae	NK4A144	GCF_000424365.1	0.146743	0.540131	0.00749077	0.16976	0.562	Starch-rich	77.78	138.85	0.560173	0.836056	NiFe4e, FeFeB														0	0	0	0	0	0	0	0	0	0	0	0	0	1	0	0	0
Streptococcus_sp_NLAE_zl_C503	Bacteria	Firmicutes	Firmicutes	Bacilli	Lactobacillales	Streptococcaceae	Streptococcus	GCF_900104285.1	0.159779	0.642772	0.00561788	0.09656	0.562	Fiber-rich	11.3	4.37	2.58581	1.37062	none														0	0	0	0	0	0	0	0	0	0	0	0	0	0	0	0	0
Treponema_bryantii_strain_XBD1002	Bacteria	Spirochaetes	Spirochaetota	Spirochaetia	Treponematales	Treponemataceae	Treponema_D	Treponema_D bryantii_A	0.177273	0.599534	0.0049102	0.110716	0.562	Starch-rich	1324.49	2733.83	0.484481	1.04549	FeFeB														0	0	0	0	0	0	0	0	0	0	0	0	0	0	0	0	0
Bordetella_trematum_strain_HR18	Bacteria	Proteobacteria	Proteobacteria	Gammaproteobacteria	Betaproteobacteriales	Burkholderiaceae	Bordetella	Bordetella trematum	0.180937	0.528151	0.067968	0.091015	0.79	Fiber-rich	56.29	21.68	2.5964	1.37651	none														0	0	0	0	0	0	0	0	0	0	0	0	0	0	0	0	0
Ruminococcus_flavefaciens_strain_YRD2003	Bacteria	Firmicutes	Firmicutes	Clostridia	Oscillospirales	Ruminococcaceae	Ruminococcus	Ruminococcus flavefaciens_G	0.184658	0.67584	0.00582889	0.10355	0.479	Fiber-rich	1036.24	616.29	1.68142	0.749677	FeFeA3														0	0	0	0	0	0	0	0	0	0	0	0	0	0	0	0	0
Treponema_saccharophilum_DSM_2985	Bacteria	Spirochaetes	Spirochaetota	Spirochaetia	Treponematales	Treponemataceae	Treponema_D	Treponema_D saccharophilum	0.192272	0.518199	0.0720477	0.105256	0.79	Starch-rich	129.37	814.16	0.1589	2.65381	FeFeB, FeFeC2														0	0	0	0	0	0	0	0	0	0	0	0	0	0	0	0	0
Streptococcus_equinus_JB1	Bacteria	Firmicutes	Firmicutes	Bacilli	Lactobacillales	Streptococcaceae	Streptococcus	Streptococcus equinus_A	0.204131	0.684654	0.00501932	0.177163	0.479	Fiber-rich	4.98	1.97	2.52792	1.33795	none														0	0	0	0	0	0	0	0	0	0	0	0	0	0	0	0	0
Clostridium_aminophilum_strain_F	Bacteria	Firmicutes	Firmicutes	Clostridia	Lachnospirales	Lachnospiraceae	Clostridium_R	Clostridium_R aminophilum	0.204131	0.668735	0.00393406	0.179112	0.479	Fiber-rich	2492.39	1514.86	1.64529	0.718345	FeFeA2														0	0	0	0	0	0	0	0	0	0	0	0	0	0	0	0	0
Porphyromonadaceae_bacterium_KH3CP3RA	Bacteria	Bacteroidetes	Bacteroidota	Bacteroidia	Bacteroidales	Dysgonomonadaceae	Proteiniphilum	Proteiniphilum acetatigenes	0.204131	0.51093	0.0154882	0.166997	0.662	Fiber-rich	33.04	19.66	1.68057	0.74895	FeFeA3, FeFeC1														0	0	0	0	0	0	0	0	0	0	0	0	0	0	0	0	0
Butyrivibrio_sp_AE3009	Bacteria	Firmicutes	Firmicutes	Clostridia	Lachnospirales	Lachnospiraceae	Butyrivibrio	GCF_000420845.1	0.220787	0.560724	0.00473733	0.15548	0.479	Starch-rich	224.53	979.59	0.229208	2.12527	NiFe4e, FeFeB														0	0	0	0	0	0	0	0	0	0	0	0	0	1	0	0	0
Streptococcus_henryi_strain_A_4	Bacteria	Firmicutes	Firmicutes	Bacilli	Lactobacillales	Streptococcaceae	Streptococcus	Streptococcus henryi	0.238441	0.642599	0.00853479	0.087091	0.479	Fiber-rich	8.82	4.03	2.18859	1.13	none														0	0	0	0	0	0	0	0	0	0	0	0	0	0	0	0	0
Bacteroides_thetaiotaomicron_strain_KPPR_3	Bacteria	Bacteroidetes	Bacteroidota	Bacteroidia	Bacteroidales	Bacteroidaceae	Bacteroides	Bacteroides thetaiotaomicron	0.252361	0.484569	0.00255701	0.102773	0.479	Fiber-rich	74	54.2	1.36531	0.449232	FeFeA3, FeFeB														0	0	0	0	0	0	0	0	0	0	0	0	0	0	0	0	0
Methanobrevibacter_wolinii_SH	Archaea	Euryarchaeota	Methanobacteriota	Methanobacteria	Methanobacteriales	Methanobacteriaceae	Methanobrevibacter_B	GCF_000621965.1	0.257134	0.489498	0.0121027	0.081756	0.662	Fiber-rich	39.51	11.38	3.47188	1.79572	Fe, NiFe3a, NiFe3c, NiFe4h, NiFe4i													H	1	0	0	0	0	0	0	0	0	1	1	0	0	0	0	0	1
Lachnobacterium_bovis_C6A12	Bacteria	Firmicutes	Firmicutes	Clostridia	Lachnospirales	Lachnospiraceae	Lachnobacterium	Lachnobacterium bovis_A	0.257134	0.482611	0.00541172	0.086766	0.479	Starch-rich	136.01	294.42	0.461959	1.11416	none														0	0	0	0	0	0	0	0	0	0	0	0	0	0	0	0	0
Pseudobutyrivibrio_sp_LB2011	Bacteria	Firmicutes	Firmicutes	Clostridia	Lachnospirales	Lachnospiraceae	Pseudobutyrivibrio	Pseudobutyrivibrio ruminis	0.266882	0.556757	0.0219462	0.079775	0.586	Starch-rich	39.12	211.48	0.184982	2.43454	none														0	0	0	0	0	0	0	0	0	0	0	0	0	0	0	0	0
Succinivibrio_dextrinosolvens_strain_ACV_10	Bacteria	Proteobacteria	Proteobacteria	Gammaproteobacteria	Enterobacterales	Succinivibrionaceae	Succinivibrio	Succinivibrio dextrinosolvens_B	0.271859	0.605112	0.00221404	0.102402	0.479	Starch-rich	523.56	3498.54	0.149651	2.74033	none														0	0	0	0	0	0	0	0	0	0	0	0	0	0	0	0	0
Pseudobutyrivibrio_sp_AR14	Bacteria	Firmicutes	Firmicutes	Clostridia	Lachnospirales	Lachnospiraceae	Pseudobutyrivibrio	GCF_900112855.1	0.282021	0.554774	0.00256306	0.078933	0.479	Fiber-rich	779.27	549.63	1.41781	0.503663	NiFe4e														0	0	0	0	0	0	0	0	0	0	0	0	0	1	0	0	0
Lachnospiraceae_bacterium_XBD2001	Bacteria	Firmicutes	Firmicutes	Clostridia	Lachnospirales	Lachnospiraceae	XBD2001	GCF_900116395.1	0.282021	0.472911	0.00439895	0.088556	0.698	Starch-rich	132.58	1633.8	0.0811482	3.6233	none														0	0	0	0	0	0	0	0	0	0	0	0	0	0	0	0	0
Prevotella_ruminicola_Ga6B6	Bacteria	Bacteroidetes	Bacteroidota	Bacteroidia	Bacteroidales	Bacteroidaceae	Prevotella		0.287207	0.466294	0.00279426	0.097246	0.479	Fiber-rich	16116.7	10534.4	1.52991	0.61345	none														0	0	0	0	0	0	0	0	0	0	0	0	0	0	0	0	0
Succinivibrio_dextrinosolvens_H5	Bacteria	Proteobacteria	Proteobacteria	Gammaproteobacteria	Enterobacterales	Succinivibrionaceae	Succinivibrio	Succinivibrio dextrinosolvens	0.292465	0.58065	0.0135243	0.094574	0.464	Starch-rich	175.69	3839.15	0.0457627	4.44968	none														0	0	0	0	0	0	0	0	0	0	0	0	0	0	0	0	0
Porphyromonadaceae_bacterium_KH3R12	Bacteria	Bacteroidetes	Bacteroidota	Bacteroidia	Bacteroidales	Dysgonomonadaceae	Proteiniphilum	Proteiniphilum saccharofermentans	0.292465	0.465502	0.0179342	0.160162	0.662	Fiber-rich	55.72	33.97	1.64027	0.713934	FeFeA3, FeFeC1														0	0	0	0	0	0	0	0	0	0	0	0	0	0	0	0	0
Treponema_bryantii_NK4A124	Bacteria	Spirochaetes	Spirochaetota	Spirochaetia	Treponematales	Treponemataceae	Treponema_D	Treponema_D bryantii_B	0.297794	0.501582	0.0156091	0.076865	0.562	Starch-rich	2041.35	2860.89	0.713537	0.48694	FeFeB, FeFeC2														0	0	0	0	0	0	0	0	0	0	0	0	0	0	0	0	0
Proteiniclasticum_ruminis_DSM_24773	Bacteria	Firmicutes	Firmicutes	Clostridia	Clostridiales	Clostridiaceae	Proteiniclasticum	Proteiniclasticum ruminis	0.303196	0.462729	0.00953201	0.096006	0.562	Fiber-rich	9.29	5.74	1.61847	0.694628	FeFeA3														0	0	0	0	0	0	0	0	0	0	0	0	0	0	0	0	0
Butyrivibrio_sp_INlla18	Bacteria	Firmicutes	Firmicutes	Clostridia	Lachnospirales	Lachnospiraceae	Butyrivibrio	GCF_900103635.1	0.308671	0.58843	0.00177152	0.175559	0.479	Starch-rich	140.89	356.53	0.39517	1.33945	NiFe4e, FeFeB														0	0	0	0	0	0	0	0	0	0	0	0	0	1	0	0	0
Pseudobutyrivibrio_sp_49	Bacteria	Firmicutes	Firmicutes	Clostridia	Lachnospirales	Lachnospiraceae	Pseudobutyrivibrio	GCF_900100545.1	0.308671	0.494484	0.00616007	0.074456	0.464	Starch-rich	123.26	284.24	0.433648	1.2054	NiFe4e														0	0	0	0	0	0	0	0	0	0	0	0	0	1	0	0	0
Enterococcus_gallinarum_strain_SKF1	Bacteria	Firmicutes	Firmicutes	Bacilli	Lactobacillales	Enterococcaceae	Enterococcus_D	Enterococcus_D gallinarum	0.319844	0.687005	0.0152166	0.152107	0.464	Fiber-rich	26.69	14.92	1.78887	0.839052	none														0	0	0	0	0	0	0	0	0	0	0	0	0	0	0	0	0
Lactococcus_garvieae_strain_M79	Bacteria	Firmicutes	Firmicutes	Bacilli	Lactobacillales	Streptococcaceae	Lactococcus	Lactococcus garvieae	0.325543	0.544779	0.00165472	0.089321	0.479	Starch-rich	41.7	91.74	0.454545	1.1375	none														0	0	0	0	0	0	0	0	0	0	0	0	0	0	0	0	0
Succinivibrio_dextrinosolvens_DSM_3072	Bacteria	Proteobacteria	Proteobacteria	Gammaproteobacteria	Enterobacterales	Succinivibrionaceae	Succinivibrio	Succinivibrio dextrinosolvens	0.337168	0.565348	0.0147354	0.084693	0.464	Starch-rich	231.54	4194.58	0.0551998	4.17919	none														0	0	0	0	0	0	0	0	0	0	0	0	0	0	0	0	0
Prevotella_brevis_P6B11	Bacteria	Bacteroidetes	Bacteroidota	Bacteroidia	Bacteroidales	Bacteroidaceae	Prevotella	Prevotella brevis	0.343096	0.530164	0.00896307	0.151416	0.464	Fiber-rich	6766.38	4702.52	1.43888	0.52495	none														0	0	0	0	0	0	0	0	0	0	0	0	0	0	0	0	0
Butyrivibrio_sp_WCD2001	Bacteria	Firmicutes	Firmicutes	Clostridia	Lachnospirales	Lachnospiraceae	Butyrivibrio	Butyrivibrio sp5	0.349102	0.634451	0.00794266	0.139977	0.464	Fiber-rich	67.16	41.45	1.62027	0.69623	NiFe4e, FeFeB														0	0	0	0	0	0	0	0	0	0	0	0	0	1	0	0	0
Bifidobacterium_longum_AGR2137	Bacteria	Actinobacteria	Actinomycetota	Actinobacteria	Actinomycetales	Bifidobacteriaceae	Bifidobacterium	Bifidobacterium longum_C	0.355186	0.567506	0.00853508	0.070728	0.464	Fiber-rich	13.94	9.3	1.49892	0.583928	none														0	0	0	0	0	0	0	0	0	0	0	0	0	0	0	0	0
Desulfovibrio_desulfuricans_strain_DSM_7057	Bacteria	Proteobacteria	Proteobacteria	Desulfovibrionia	Desulfovibrionales	Desulfovibrionaceae	Desulfovibrio	Desulfovibrio desulfuricans_A	0.36135	0.502988	0.0134805	0.128328	0.464	Fiber-rich	82.68	49.14	1.68254	0.750641	NiFe1b, NiFe1d, NiFe4c, NiFe4e, FeFeA1														0	0	1	0	1	0	0	0	0	0	0	0	1	1	0	0	0
Butyrivibrio_sp_ob235	Bacteria	Firmicutes	Firmicutes	Clostridia	Lachnospirales	Lachnospiraceae	Butyrivibrio	Butyrivibrio sp5	0.367593	0.62805	0.0113499	0.086606	0.464	Fiber-rich	285.37	184.31	1.54832	0.630699	NiFe4e, FeFeB														0	0	0	0	0	0	0	0	0	0	0	0	0	1	0	0	0
Selenomonas_ruminantium_subsp_lactilytica_TAM6421_DNA	Bacteria	Firmicutes	Firmicutes	Negativicutes	Selenomonadales	Selenomonadaceae	Selenomonas_A	Selenomonas_A ruminantium_A	0.373917	0.527249	0.00618169	0.087145	0.464	Fiber-rich	302.36	153.21	1.9735	0.980757	NiFe1d, FeFeA1, FeFeA3														0	0	0	0	1	0	0	0	0	0	0	0	0	0	0	0	0
Butyrivibrio_proteoclasticus_strain_P18	Bacteria	Firmicutes	Firmicutes	Clostridia	Lachnospirales	Lachnospiraceae	Butyrivibrio	Butyrivibrio proteoclasticus_B	0.380323	0.573732	0.00131574	0.166652	0.479	Starch-rich	155.19	259.66	0.597666	0.742588	NiFe4e, FeFeB														0	0	0	0	0	0	0	0	0	0	0	0	0	1	0	0	0
Pseudochrobactrum_sp_AO18b	Bacteria	Proteobacteria	Proteobacteria	Alphaproteobacteria	Rhizobiales	Rhizobiaceae	Pseudochrobactrum	GCF_001939785.1	0.400033	0.600212	0.00112935	0.108088	0.479	Fiber-rich	69.12	43.08	1.60446	0.682085	none														0	0	0	0	0	0	0	0	0	0	0	0	0	0	0	0	0
Kandleria_vitulina_strain_S3b	Bacteria	Firmicutes	Firmicutes	Bacilli	Erysipelotrichales	Erysipelatoclostridiaceae	Kandleria	Kandleria vitulina	0.400033	0.543775	0.00231661	0.084723	0.407	Starch-rich	36.66	89.96	0.407514	1.29508	FeFeA3														0	0	0	0	0	0	0	0	0	0	0	0	0	0	0	0	0
Butyrivibrio_sp_INlla16	Bacteria	Firmicutes	Firmicutes	Clostridia	Lachnospirales	Lachnospiraceae	Butyrivibrio	Butyrivibrio sp5	0.40677	0.574836	0.0011018	0.073755	0.479	Fiber-rich	140.26	90.58	1.54847	0.630839	NiFe4e, FeFeB														0	0	0	0	0	0	0	0	0	0	0	0	0	1	0	0	0
Desulfovibrio_legallii_strain_KHC7	Bacteria	Proteobacteria	Proteobacteria	Desulfovibrionia	Desulfovibrionales	Desulfovibrionaceae	Desulfovibrio	Desulfovibrio legallii	0.413592	0.569418	0.00139426	0.136162	0.407	Fiber-rich	163.22	101.64	1.60586	0.68335	NiFe1b, NiFe4c, NiFe4e														0	0	1	0	0	0	0	0	0	0	0	0	1	1	0	0	0
Cellvibrio_sp_BR_O59_Scaffold1	Bacteria	Proteobacteria	Proteobacteria	Gammaproteobacteria	Pseudomonadales	Cellvibrionaceae	Cellvibrio	GCF_000263355.1	0.413592	0.567307	0.00098204	0.101796	0.479	Starch-rich	12.36	24.62	0.502031	0.994152	none														0	0	0	0	0	0	0	0	0	0	0	0	0	0	0	0	0
Succinivibrio_dextrinosolvens_strain_22B	Bacteria	Proteobacteria	Proteobacteria	Gammaproteobacteria	Enterobacterales	Succinivibrionaceae	Succinivibrio	Succinivibrio dextrinosolvens_A	0.4205	0.524773	0.00572202	0.065759	0.464	Starch-rich	173.8	4072.59	0.0426755	4.55045	none														0	0	0	0	0	0	0	0	0	0	0	0	0	0	0	0	0
Butyrivibrio_sp_AE3004	Bacteria	Firmicutes	Firmicutes	Clostridia	Lachnospirales	Lachnospiraceae	Butyrivibrio	GCF_000703165.1	0.427493	0.677054	0.00546544	0.113263	0.407	Fiber-rich	191.35	114.37	1.67308	0.742505	none														0	0	0	0	0	0	0	0	0	0	0	0	0	0	0	0	0
Pseudobutyrivibrio_sp_YE44	Bacteria	Firmicutes	Firmicutes	Clostridia	Lachnospirales	Lachnospiraceae	Pseudobutyrivibrio	GCF_900104335.1	0.434574	0.550857	0.00895338	0.065052	0.464	Starch-rich	104.57	241.79	0.432483	1.20929	NiFe4e														0	0	0	0	0	0	0	0	0	0	0	0	0	1	0	0	0
Lachnospiraceae_bacterium_AD3010	Bacteria	Firmicutes	Firmicutes	Clostridia	Lachnospirales	Lachnospiraceae	NK4A144	GCF_000622025.1	0.434574	0.426117	0.00649288	0.105666	0.562	Fiber-rich	636.09	468.35	1.35815	0.441644	NiFe4e, FeFeB														0	0	0	0	0	0	0	0	0	0	0	0	0	1	0	0	0
Lachnospiraceae_bacterium_KHCPX20	Bacteria	Firmicutes	Firmicutes	Clostridia	Lachnospirales	Lachnospiraceae	UBA2727	GCF_900100095.1	0.456344	0.437271	0.0013251	0.061684	0.479	Starch-rich	171.19	338.62	0.505552	0.984069	none														0	0	0	0	0	0	0	0	0	0	0	0	0	0	0	0	0
Streptococcus_gallolyticus_strain_ATCC_700065	Bacteria	Firmicutes	Firmicutes	Bacilli	Lactobacillales	Streptococcaceae	Streptococcus	Streptococcus gallolyticus_A	0.471305	0.63227	0.00118879	0.105732	0.407	Fiber-rich	2.77	0.94	2.94681	1.55915	none														0	0	0	0	0	0	0	0	0	0	0	0	0	0	0	0	0
Slackia_heliotrinireducens_DSM_20476	Bacteria	Actinobacteria	Actinomycetota	Coriobacteriia	Coriobacteriales	Eggerthellaceae	Slackia	Slackia heliotrinireducens	0.478921	0.605494	0.0015058	0.108423	0.407	Fiber-rich	414.45	248.17	1.67002	0.739869	NiFe1i, NiFe4e, FeFeA1														0	0	0	0	0	0	1	0	0	0	0	0	0	1	0	0	0
Lachnospiraceae_bacterium_A10	Bacteria	Firmicutes	Firmicutes	Clostridia	Lachnospirales	Lachnospiraceae	FD2005	FD2005 sp1	0.478921	0.452372	0.0106	0.060912	0.562	Starch-rich	45.02	203.37	0.22137	2.17547	none														0	0	0	0	0	0	0	0	0	0	0	0	0	0	0	0	0
Selenomonas_sp_ND2010	Bacteria	Firmicutes	Firmicutes	Negativicutes	Selenomonadales	Selenomonadaceae	Selenomonas_A	GCF_000702005.1	0.48663	0.429516	0.0169047	0.060698	0.586	Starch-rich	23.26	196.09	0.118619	3.07559	NiFe1d, NiFe4f, FeFeA1, FeFeA3														0	0	0	0	1	0	0	0	0	0	0	0	0	0	1	0	0
Clostridiales_bacterium_strain_R_7	Bacteria	Firmicutes	Firmicutes	Clostridia	Christensenellales	CAG-74	GCA-900199385	GCA_900199385.1	0.490323	0.374153	0.0573727	0.136718	0.79	Fiber-rich	24205.3	11453.8	2.11331	1.0795	FeFeA3														0	0	0	0	0	0	0	0	0	0	0	0	0	0	0	0	0
Ruaniaceae_bacterium_KH17	Bacteria	Actinobacteria	Actinomycetota	Actinobacteria	Actinomycetales	Actinomycetaceae	KH17	GCF_900199505.1	0.494432	0.404846	0.00288344	0.086557	0.479	Fiber-rich	4.23	2.68	1.57836	0.658425	none														0	0	0	0	0	0	0	0	0	0	0	0	0	0	0	0	0
Clostridium_aminophilum_strain_KH1P1	Bacteria	Firmicutes	Firmicutes	Clostridia	Lachnospirales	Lachnospiraceae	Clostridium_R	Clostridium_R aminophilum_A	0.5517	0.614845	0.00053717	0.107932	0.479	Fiber-rich	264.75	176.09	1.50349	0.588318	FeFeA2														0	0	0	0	0	0	0	0	0	0	0	0	0	0	0	0	0
Selenomonas_bovis_DSM_23594	Bacteria	Firmicutes	Firmicutes	Negativicutes	Selenomonadales	Selenomonadaceae	Selenomonas_C	Selenomonas_C bovis	0.5517	0.50363	0.000697128	0.124414	0.407	Starch-rich	313.71	480.82	0.652448	0.616065	NiFe1d, FeFeA3														0	0	0	0	1	0	0	0	0	0	0	0	0	0	0	0	0
Oribacterium_sp_P6A1	Bacteria	Firmicutes	Firmicutes	Clostridia	Lachnospirales	Lachnospiraceae	Oribacterium	GCF_000702885.1	0.5517	0.384414	0.00206402	0.093049	0.666	Fiber-rich	164.6	120.78	1.36281	0.446583	FeFeA2														0	0	0	0	0	0	0	0	0	0	0	0	0	0	0	0	0
Ruminococcus_sp_HUN007	Bacteria	Firmicutes	Firmicutes	Clostridia	Oscillospirales	Ruminococcaceae	HUN007	GCF_000712055.1	0.56027	0.576959	0.00275253	0.133057	0.407	Fiber-rich	3506.3	1753.92	1.99912	0.999366	none														0	0	0	0	0	0	0	0	0	0	0	0	0	0	0	0	0
Lachnospira_multipara_ATCC_19207	Bacteria	Firmicutes	Firmicutes	Clostridia	Lachnospirales	Lachnospiraceae	Lachnospira	Lachnospira multipara	0.58658	0.435953	0.000776183	0.054572	0.407	Starch-rich	264.01	554.27	0.47632	1.07	NiFe4e														0	0	0	0	0	0	0	0	0	0	0	0	0	1	0	0	0
Oribacterium_sp_KHPX15	Bacteria	Firmicutes	Firmicutes	Clostridia	Lachnospirales	Lachnospiraceae	Oribacterium	GCF_900107835.1	0.595552	0.377368	0.00469698	0.112571	0.698	Fiber-rich	257.2	179.2	1.43527	0.52132	FeFeA2														0	0	0	0	0	0	0	0	0	0	0	0	0	0	0	0	0
Butyrivibrio_sp_NC3005	Bacteria	Firmicutes	Firmicutes	Clostridia	Lachnospirales	Lachnospiraceae	Butyrivibrio	GCF_000424545.1	0.632475	0.427964	0.00221034	0.052663	0.479	Starch-rich	90.45	193.22	0.468119	1.09505	none														0	0	0	0	0	0	0	0	0	0	0	0	0	0	0	0	0
Peptostreptococcaceae_bacterium_VA2	Bacteria	Firmicutes	Firmicutes	Clostridia	Peptostreptococcales	Peptostreptococcaceae	Romboutsia	GCF_000686145.1	0.641968	0.458665	0.000295254	0.075665	0.407	Fiber-rich	16.94	11.49	1.47433	0.560055	none														0	0	0	0	0	0	0	0	0	0	0	0	0	0	0	0	0
Pseudobutyrivibrio_sp_MD2005	Bacteria	Firmicutes	Firmicutes	Clostridia	Lachnospirales	Lachnospiraceae	Pseudobutyrivibrio	GCF_000621865.1	0.651567	0.515991	0.0105902	0.051901	0.562	Starch-rich	93.75	191.73	0.488969	1.03219	NiFe4e														0	0	0	0	0	0	0	0	0	0	0	0	0	1	0	0	0
Lachnospiraceae_bacterium_FD2005	Bacteria	Firmicutes	Firmicutes	Clostridia	Lachnospirales	Lachnospiraceae	FD2005	FD2005 sp1	0.671089	0.523725	0.00209824	0.083461	0.371	Starch-rich	23.78	59.03	0.402846	1.3117	none														0	0	0	0	0	0	0	0	0	0	0	0	0	0	0	0	0
Methanosarcina_barkeri_CM1	Archaea	Euryarchaeota	Methanobacteriota	Methanosarcinia	Methanosarcinales	Methanosarcinaceae	Methanosarcina	GCF_000970025.1	0.681012	0.531548	0.00455273	0.133454	0.371	Fiber-rich	5.89	1.73	3.40462	1.7675	NiFe1k, NiFe3a, NiFe4e													AHM	0	0	0	0	0	0	0	2	0	2	0	0	0	1	0	0	0
Pseudobutyrivibrio_ruminis_DSM_9787	Bacteria	Firmicutes	Firmicutes	Clostridia	Lachnospirales	Lachnospiraceae	Pseudobutyrivibrio	Pseudobutyrivibrio ruminis	0.691045	0.540108	0.000852337	0.061011	0.371	Starch-rich	55.71	223.23	0.249563	2.00252	none														0	0	0	0	0	0	0	0	0	0	0	0	0	0	0	0	0
Prevotella_ruminicola_strain_ATCC_19189	Bacteria	Bacteroidetes	Bacteroidota	Bacteroidia	Bacteroidales	Bacteroidaceae	Prevotella	Prevotella ruminicola	0.691045	0.374335	0.000445211	0.050483	0.407	Fiber-rich	12497.8	9476.91	1.31876	0.399181	none														0	0	0	0	0	0	0	0	0	0	0	0	0	0	0	0	0
Citrobacter_sp_NLAE_zl_C269	Bacteria	Proteobacteria	Proteobacteria	Gammaproteobacteria	Enterobacterales	Enterobacteriaceae	Citrobacter_A	Citrobacter_A amalonaticus_A	0.695286	0.355026	0.0410061	0.110485	0.662	Fiber-rich	105.99	49.94	2.12235	1.08566	NiFe1c, NiFe4a														0	0	0	1	0	0	0	0	0	0	0	1	0	0	0	0	0
Streptococcus_equinus_strain_Sb13	Bacteria	Firmicutes	Firmicutes	Bacilli	Lactobacillales	Streptococcaceae	Streptococcus	Streptococcus equinus_C	0.701189	0.500633	0.00350865	0.04893	0.407	Fiber-rich	5.09	2.2	2.31364	1.21016	none														0	0	0	0	0	0	0	0	0	0	0	0	0	0	0	0	0
Streptococcus_equinus_strain_AG46	Bacteria	Firmicutes	Firmicutes	Bacilli	Lactobacillales	Streptococcaceae	Streptococcus	Streptococcus equinus	0.721811	0.559973	0.00831735	0.09153	0.371	Fiber-rich	6.59	3.65	1.80548	0.852382	none														0	0	0	0	0	0	0	0	0	0	0	0	0	0	0	0	0
Pseudobutyrivibrio_sp_OR37	Bacteria	Firmicutes	Firmicutes	Clostridia	Lachnospirales	Lachnospiraceae	Pseudobutyrivibrio	GCF_900113655.1	0.721811	0.500105	0.0107328	0.048685	0.464	Starch-rich	377.79	643.45	0.587132	0.768244	NiFe4e														0	0	0	0	0	0	0	0	0	0	0	0	0	1	0	0	0
Streptococcus_equinus_B315	Bacteria	Firmicutes	Firmicutes	Bacilli	Lactobacillales	Streptococcaceae	Streptococcus	Streptococcus equinus	0.732291	0.601153	0.00648211	0.102995	0.371	Fiber-rich	1.14	0.46	2.47826	1.30933	none														0	0	0	0	0	0	0	0	0	0	0	0	0	0	0	0	0
Lactobacillus_mucosae_strain_KHPC15	Bacteria	Firmicutes	Firmicutes	Bacilli	Lactobacillales	Lactobacillaceae	Lactobacillus_H	Lactobacillus_H mucosae_A	0.742884	0.495643	0.00625533	0.063092	0.371	Fiber-rich	2.85	0.89	3.20225	1.67908	none														0	0	0	0	0	0	0	0	0	0	0	0	0	0	0	0	0
Prevotellaceae_bacterium_HUN156	Bacteria	Bacteroidetes	Bacteroidota	Bacteroidia	Bacteroidales	Bacteroidaceae	Prevotella	GCF_900119285.1	0.742884	0.354372	0.000697128	0.070399	0.407	Fiber-rich	18040.2	14428	1.25036	0.322344	none														0	0	0	0	0	0	0	0	0	0	0	0	0	0	0	0	0
Streptococcus_equinus_strain_Sb10	Bacteria	Firmicutes	Firmicutes	Bacilli	Lactobacillales	Streptococcaceae	Streptococcus	Streptococcus equinus_E	0.764416	0.458331	0.00196408	0.058203	0.35	Fiber-rich	10.87	6	1.81167	0.857318	none														0	0	0	0	0	0	0	0	0	0	0	0	0	0	0	0	0
Actinomyces_ruminicola_strain_DSM_27982	Bacteria	Actinobacteria	Actinomycetota	Actinobacteria	Actinomycetales	Actinomycetaceae	Actinomyces	Actinomyces ruminicola	0.775355	0.44261	0	0.058859	0.344	Fiber-rich	20.5	15.37	1.33377	0.415507	none														0	0	0	0	0	0	0	0	0	0	0	0	0	0	0	0	0
Ruminococcus_gnavus_AGR2154	Bacteria	Firmicutes	Firmicutes	Clostridia	Lachnospirales	Lachnospiraceae	Ruminococcus_B	Ruminococcus_B gnavus	0.786412	0.518244	0.00159267	0.045727	0.407	Starch-rich	97.84	218.27	0.448252	1.15762	none														0	0	0	0	0	0	0	0	0	0	0	0	0	0	0	0	0
Streptococcus_equinus_strain_Sb17	Bacteria	Firmicutes	Firmicutes	Bacilli	Lactobacillales	Streptococcaceae	Streptococcus		0.855255	0.428289	0.00179463	0.048927	0.344	Fiber-rich	7.3	4.33	1.68591	0.753529	none														0	0	0	0	0	0	0	0	0	0	0	0	0	0	0	0	0
Butyrivibrio_sp_VCB2006	Bacteria	Firmicutes	Firmicutes	Clostridia	Lachnospirales	Lachnospiraceae	Butyrivibrio	GCF_000420945.1	0.867154	0.332949	0.000828878	0.082663	0.479	Starch-rich	184.11	250.5	0.73497	0.444243	NiFe4e														0	0	0	0	0	0	0	0	0	0	0	0	0	1	0	0	0
Butyrivibrio_sp_XPD2006	Bacteria	Firmicutes	Firmicutes	Clostridia	Lachnospirales	Lachnospiraceae	Butyrivibrio	GCF_000420865.1	0.879177	0.368873	0.00175432	0.044046	0.662	Starch-rich	269.79	725.57	0.371832	1.42728	NiFe4e, FeFeB														0	0	0	0	0	0	0	0	0	0	0	0	0	1	0	0	0
Selenomonas_ruminantium_strain_WCT3	Bacteria	Firmicutes	Firmicutes	Negativicutes	Selenomonadales	Selenomonadaceae	Selenomonas_A	Selenomonas_A ruminantium_E	0.891324	0.357202	0.00301159	0.04364	0.831	Starch-rich	133.54	321.79	0.414991	1.26885	NiFe1d, NiFe4f, FeFeA1, FeFeA3														0	0	0	0	1	0	0	0	0	0	0	0	0	0	1	0	0
Lactobacillus_ruminis_ATCC_27782	Bacteria	Firmicutes	Firmicutes	Bacilli	Lactobacillales	Lactobacillaceae	Lactobacillus_B	Lactobacillus_B ruminis	0.903597	0.329087	0.00777777	0.113742	0.479	Fiber-rich	33.42	23.08	1.44801	0.534069	none														0	0	0	0	0	0	0	0	0	0	0	0	0	0	0	0	0
Butyrivibrio_sp_AC2005	Bacteria	Firmicutes	Firmicutes	Clostridia	Lachnospirales	Lachnospiraceae	Butyrivibrio	GCF_000424145.1	0.915996	0.587406	0	0.096373	0.371	Fiber-rich	159.4	105.49	1.51104	0.595545	NiFe4e, FeFeB														0	0	0	0	0	0	0	0	0	0	0	0	0	1	0	0	0
Streptococcus_equinus_strain_AR3	Bacteria	Firmicutes	Firmicutes	Bacilli	Lactobacillales	Streptococcaceae	Streptococcus	Streptococcus equinus	0.915996	0.465138	0.000818367	0.059827	0.344	Starch-rich	254.69	491.67	0.51801	0.948948	none														0	0	0	0	0	0	0	0	0	0	0	0	0	0	0	0	0
Butyrivibrio_fibrisolvens_YRB2005	Bacteria	Firmicutes	Firmicutes	Clostridia	Lachnospirales	Lachnospiraceae	Butyrivibrio	Butyrivibrio fibrisolvens_A	0.928522	0.418633	0	0.054541	0.344	Starch-rich	44.8	105.59	0.424283	1.2369	NiFe4e, FeFeB														0	0	0	0	0	0	0	0	0	0	0	0	0	1	0	0	0
Bacteroides_thetaiotaomicron_strain_NLAE_zl_C579	Bacteria	Bacteroidetes	Bacteroidota	Bacteroidia	Bacteroidales	Bacteroidaceae	Bacteroides	Bacteroides thetaiotaomicron	0.95396	0.325683	0.00681193	0.091975	0.698	Fiber-rich	887.29	724.42	1.22483	0.292579	FeFeA3, FeFeB														0	0	0	0	0	0	0	0	0	0	0	0	0	0	0	0	0
Streptococcus_equinus_strain_Sb05	Bacteria	Firmicutes	Firmicutes	Bacilli	Lactobacillales	Streptococcaceae	Streptococcus	Streptococcus equinus_B	0.979916	0.473	0.00318834	0.039721	0.371	Fiber-rich	1.97	0.95	2.07368	1.0522	none														0	0	0	0	0	0	0	0	0	0	0	0	0	0	0	0	0
Actinomyces_ruminicola_strain_KPR_7B	Bacteria	Actinobacteria	Actinomycetota	Actinobacteria	Actinomycetales	Actinomycetaceae	Actinomyces	Actinomyces ruminicola	0.993092	0.553847	0	0.092164	0.344	Fiber-rich	20.84	14.17	1.47071	0.556516	none														0	0	0	0	0	0	0	0	0	0	0	0	0	0	0	0	0
Lachnospiraceae_bacterium_AC2014	Bacteria	Firmicutes	Firmicutes	Clostridia	Lachnospirales	Lachnospiraceae	Agathobacter	Agathobacter ruminis	0.993092	0.362433	0.00641081	0.039582	0.562	Starch-rich	319.07	27287	0.0116931	6.41819	none														0	0	0	0	0	0	0	0	0	0	0	0	0	0	0	0	0
Oxobacter_pfennigii_strain_DSM_3222	Bacteria	Firmicutes	Firmicutes	Clostridia	Clostridiales	Oxobacteraceae	Oxobacter	Oxobacter pfennigii	1	0.617075	0	0.078943	0.479	Fiber-rich	60.7	33.23	1.82666	0.86921	FeFeA3														0	0	0	0	0	0	0	0	0	0	0	0	0	0	0	0	0
Prevotella_ruminicola_strain_KHT3	Bacteria	Bacteroidetes	Bacteroidota	Bacteroidia	Bacteroidales	Bacteroidaceae	Prevotella	Prevotella ruminicola_A	1	0.587787	0	0.142121	0.479	Fiber-rich	64554.6	40577.5	1.5909	0.66984	none														0	0	0	0	0	0	0	0	0	0	0	0	0	0	0	0	0
Streptococcus_sp_45	Bacteria	Firmicutes	Firmicutes	Bacilli	Lactobacillales	Streptococcaceae	Streptococcus	Streptococcus equinus_E	1	0.567382	0.00174744	0.079546	0.344	Fiber-rich	4.64	1.68	2.7619	1.46566	none														0	0	0	0	0	0	0	0	0	0	0	0	0	0	0	0	0
Lachnospiraceae_bacterium_YSD2013	Bacteria	Firmicutes	Firmicutes	Clostridia	Lachnospirales	Lachnospiraceae	UBA1258	GCF_900100895.1	1	0.559801	0	0.06049	0.407	Fiber-rich	1473.56	786.36	1.8739	0.906044	FeFeA3														0	0	0	0	0	0	0	0	0	0	0	0	0	0	0	0	0
Butyrivibrio_sp_VCD2006	Bacteria	Firmicutes	Firmicutes	Clostridia	Lachnospirales	Lachnospiraceae	Butyrivibrio	GCF_000423925.1	1	0.554278	0.000597538	0.070988	0	Fiber-rich	197.97	136.27	1.45278	0.538814	NiFe4e, FeFeB														0	0	0	0	0	0	0	0	0	0	0	0	0	1	0	0	0
Eubacterium_callanderi_strain_NLAE_zl_G225	Bacteria	Firmicutes	Firmicutes	Clostridia	Eubacteriales	Eubacteriaceae	Eubacterium		1	0.537436	0	0.115616	0.407	Starch-rich	78.68	115.56	0.680858	0.554573	FeFeA3, FeFeB, FeFeC1, FeFeC3														0	0	0	0	0	0	0	0	0	0	0	0	0	0	0	0	0
Butyrivibrio_fibrisolvens_MD2001	Bacteria	Firmicutes	Firmicutes	Clostridia	Lachnospirales	Lachnospiraceae	Butyrivibrio	Butyrivibrio fibrisolvens_A	1	0.525222	0	0.05099	0	Fiber-rich	339.7	244.82	1.38755	0.47254	NiFe4e, FeFeB														0	0	0	0	0	0	0	0	0	0	0	0	0	1	0	0	0
Lachnospiraceae_bacterium_MD2004	Bacteria	Firmicutes	Firmicutes	Clostridia	Lachnospirales	Lachnospiraceae	FD2005	FD2005 sp1	1	0.523601	0.00143074	0.128458	0.344	Starch-rich	31.62	79.39	0.398287	1.32812	none														0	0	0	0	0	0	0	0	0	0	0	0	0	0	0	0	0
Olsenella_sp_KH1P3	Bacteria	Actinobacteria	Actinomycetota	Coriobacteriia	Coriobacteriales	Atopobiaceae	Olsenella	Olsenella umbonata_A	1	0.522901	0	0.044195	0.371	Fiber-rich	278.88	178.59	1.56157	0.642993	none														0	0	0	0	0	0	0	0	0	0	0	0	0	0	0	0	0
Butyrivibrio_sp_WCE2006	Bacteria	Firmicutes	Firmicutes	Clostridia	Lachnospirales	Lachnospiraceae	Butyrivibrio	Butyrivibrio sp4	1	0.507252	0	0.053079	0	Fiber-rich	129.98	92.78	1.40095	0.486404	NiFe4e														0	0	0	0	0	0	0	0	0	0	0	0	0	1	0	0	0
Prevotella_sp_RM4	Bacteria	Bacteroidetes	Bacteroidota	Bacteroidia	Bacteroidales	Bacteroidaceae	Prevotella	Prevotella ruminicola	1	0.504304	0	0.092812	0.407	Fiber-rich	14617.2	10218.6	1.43045	0.516472	none														0	0	0	0	0	0	0	0	0	0	0	0	0	0	0	0	0
Butyrivibrio_sp_VCB2001	Bacteria	Firmicutes	Firmicutes	Clostridia	Lachnospirales	Lachnospiraceae	Butyrivibrio	Butyrivibrio sp1	1	0.480051	0	0.129362	0.407	Starch-rich	203.64	437.98	0.464953	1.10484	NiFe4e, FeFeB														0	0	0	0	0	0	0	0	0	0	0	0	0	1	0	0	0
Prevotella_ruminicola_strain_BPI_34	Bacteria	Bacteroidetes	Bacteroidota	Bacteroidia	Bacteroidales	Bacteroidaceae	Prevotella	Prevotella ruminicola	1	0.478117	0	0.07276	0.407	Fiber-rich	9347.15	6882.79	1.35805	0.441533	none														0	0	0	0	0	0	0	0	0	0	0	0	0	0	0	0	0
Clostridium_clostridioforme_strain_ATCC_25537	Bacteria	Firmicutes	Firmicutes	Clostridia	Lachnospirales	Lachnospiraceae	Clostridium_M	Clostridium_M clostridioformis	1	0.476036	0	0.060004	0	Starch-rich	119.3	205.35	0.580959	0.783491	FeFeA1, FeFeA3, FeFeB, FeFeC1, FeFeC3														0	0	0	0	0	0	0	0	0	0	0	0	0	0	0	0	0
Butyrivibrio_sp_NC2007	Bacteria	Firmicutes	Firmicutes	Clostridia	Lachnospirales	Lachnospiraceae	Butyrivibrio	Butyrivibrio sp1	1	0.461612	0	0.102754	0.407	Starch-rich	157.89	387.43	0.407532	1.29502	NiFe4e, FeFeB														0	0	0	0	0	0	0	0	0	0	0	0	0	1	0	0	0
Schwartzia_succinivorans_DSM_10502	Bacteria	Firmicutes	Firmicutes	Negativicutes	Selenomonadales	Selenomonadaceae	Schwartzia	Schwartzia succinivorans	1	0.447547	0.00756846	0.0342	0.562	Starch-rich	111.17	911.42	0.121975	3.03535	NiFe1d, FeFeA1														0	0	0	0	1	0	0	0	0	0	0	0	0	0	0	0	0
Pseudobutyrivibrio_ruminis_CF1b	Bacteria	Firmicutes	Firmicutes	Clostridia	Lachnospirales	Lachnospiraceae	Pseudobutyrivibrio	Pseudobutyrivibrio sp1	1	0.444055	0	0.041317	0	Starch-rich	354.36	641.34	0.552531	0.855874	none														0	0	0	0	0	0	0	0	0	0	0	0	0	0	0	0	0
Pseudobutyrivibrio_ruminis_HUN009	Bacteria	Firmicutes	Firmicutes	Clostridia	Lachnospirales	Lachnospiraceae	Pseudobutyrivibrio	Pseudobutyrivibrio ruminis_A	1	0.443586	0.00425551	0.019205	0.464	Starch-rich	157.83	329.69	0.478722	1.06274	none														0	0	0	0	0	0	0	0	0	0	0	0	0	0	0	0	0
Blautia_schinkii_DSM_10518	Bacteria	Firmicutes	Firmicutes	Clostridia	Lachnospirales	Lachnospiraceae	Blautia_A	Blautia_A schinkii	1	0.434733	0	0.084126	0	Starch-rich	236.24	314.03	0.752285	0.410649	FeFeA2, FeFeA3, FeFeA4, FeFeB, FeFeC1														0	0	0	0	0	0	0	0	0	0	0	0	0	0	0	0	0
Erysipelotrichaceae_bacterium_NK3D112	Bacteria	Firmicutes	Firmicutes	Bacilli	Erysipelotrichales	Erysipelotrichaceae	Solobacterium	GCF_000701725.1	1	0.434598	0	0.066237	0.344	Fiber-rich	423.62	318.73	1.32909	0.410436	none														0	0	0	0	0	0	0	0	0	0	0	0	0	0	0	0	0
Butyrivibrio_sp_FCS006	Bacteria	Firmicutes	Firmicutes	Clostridia	Lachnospirales	Lachnospiraceae	Butyrivibrio	Butyrivibrio sp1	1	0.43116	0	0.090423	0.344	Starch-rich	158.18	373.14	0.423916	1.23815	none														0	0	0	0	0	0	0	0	0	0	0	0	0	0	0	0	0
Streptococcus_equinus_strain_Sb04	Bacteria	Firmicutes	Firmicutes	Bacilli	Lactobacillales	Streptococcaceae	Streptococcus	Streptococcus equinus_D	1	0.430284	0.00045889	0.037456	0	Fiber-rich	2.35	1.35	1.74074	0.799701	none														0	0	0	0	0	0	0	0	0	0	0	0	0	0	0	0	0
Prevotella_ruminicola_strain_BPI_162	Bacteria	Bacteroidetes	Bacteroidota	Bacteroidia	Bacteroidales	Bacteroidaceae	Prevotella	Prevotella ruminicola	1	0.429087	0.000584775	0.057125	0.344	Fiber-rich	8943.95	6793.92	1.31646	0.396668	none														0	0	0	0	0	0	0	0	0	0	0	0	0	0	0	0	0
Selenomonas_ruminantium_strain_HD4	Bacteria	Firmicutes	Firmicutes	Negativicutes	Selenomonadales	Selenomonadaceae	Selenomonas_A	Selenomonas_A ruminantium_D	1	0.42867	0	0.033249	0	Fiber-rich	183.4	126.45	1.45038	0.536427	FeFeA3														0	0	0	0	0	0	0	0	0	0	0	0	0	0	0	0	0
Succiniclasticum_ruminis_strain_DSM_11005	Bacteria	Firmicutes	Firmicutes	Negativicutes	Acidaminococcales	Acidaminococcaceae	Succiniclasticum	Succiniclasticum ruminis	1	0.428341	0	0.041021	0.344	Starch-rich	37484.1	53906.8	0.69535	0.524188	NiFe4e														0	0	0	0	0	0	0	0	0	0	0	0	0	1	0	0	0
Eubacterium_oxidoreducens_strain_DSM_3217	Bacteria	Firmicutes	Firmicutes	Clostridia	Lachnospirales	Lachnospiraceae	Eubacterium_C	Eubacterium_C oxidoreducens	1	0.42574	0	0.081254	0	Starch-rich	138.41	198.2	0.698335	0.518009	none														0	0	0	0	0	0	0	0	0	0	0	0	0	0	0	0	0
Prevotella_sp_khp1	Bacteria	Bacteroidetes	Bacteroidota	Bacteroidia	Bacteroidales	Bacteroidaceae	Prevotella	Prevotella ruminicola	1	0.425669	0	0.066349	0.407	Fiber-rich	12418.6	9011.34	1.37811	0.462691	none														0	0	0	0	0	0	0	0	0	0	0	0	0	0	0	0	0
Selenomonas_ruminantium_strain_Z108	Bacteria	Firmicutes	Firmicutes	Negativicutes	Selenomonadales	Selenomonadaceae	Selenomonas_A	Selenomonas_A ruminantium_F	1	0.422182	0.000406972	0.029626	0	Starch-rich	30.45	50.75	0.6	0.736966	NiFe1d, NiFe4f, FeFeA1, FeFeA3														0	0	0	0	1	0	0	0	0	0	0	0	0	0	1	0	0
Eubacterium_pyruvativorans_strain_i6	Bacteria	Firmicutes	Firmicutes	Clostridia	Peptostreptococcales	Anaerovoracaceae	Eubacterium_A	Eubacterium_A pyruvativorans	1	0.422128	0	0.030401	0	Starch-rich	566.19	684.83	0.82676	0.27446	FeFeA2, FeFeA3														0	0	0	0	0	0	0	0	0	0	0	0	0	0	0	0	0
Pseudobutyrivibrio_ruminis_AD2017	Bacteria	Firmicutes	Firmicutes	Clostridia	Lachnospirales	Lachnospiraceae	Pseudobutyrivibrio	Pseudobutyrivibrio ruminis_B	1	0.410432	0.00798994	0.009211	0.464	Starch-rich	58.21	141	0.412837	1.27636	NiFe4e														0	0	0	0	0	0	0	0	0	0	0	0	0	1	0	0	0
Streptococcus_equinus_strain_pR_5	Bacteria	Firmicutes	Firmicutes	Bacilli	Lactobacillales	Streptococcaceae	Streptococcus	Streptococcus equinus	1	0.407953	0	0.013781	0	Fiber-rich	4.44	2.14	2.07477	1.05295	none														0	0	0	0	0	0	0	0	0	0	0	0	0	0	0	0	0
Lachnospiraceae_bacterium_NK3A20	Bacteria	Firmicutes	Firmicutes	Clostridia	Lachnospirales	Lachnospiraceae	CAG-791	GCF_900107575.1	1	0.403353	0	0.003477	0	Fiber-rich	169.64	129.25	1.3125	0.392312	NiFe4e, FeFeB														0	0	0	0	0	0	0	0	0	0	0	0	0	1	0	0	0
Streptococcus_equinus_strain_Sb09	Bacteria	Firmicutes	Firmicutes	Bacilli	Lactobacillales	Streptococcaceae	Streptococcus	Streptococcus equinus	1	0.401505	0	0.030962	0	Fiber-rich	1.09	0.52	2.09615	1.06774	none														0	0	0	0	0	0	0	0	0	0	0	0	0	0	0	0	0
Ruminococcaceae_bacterium_D5	Bacteria	Firmicutes	Firmicutes	Clostridia	Oscillospirales	Ruminococcaceae	D5	GCF_900113995.1	1	0.399556	0	0.044127	0	Fiber-rich	1308.73	1106.65	1.18261	0.241968	FeFeA2														0	0	0	0	0	0	0	0	0	0	0	0	0	0	0	0	0
Cellulosilyticum_ruminicola_JCM_14822	Bacteria	Firmicutes	Firmicutes	Clostridia	Lachnospirales	Cellulosilyticaceae	Cellulosilyticum	Cellulosilyticum ruminicola	1	0.398185	0	0.038114	0	Fiber-rich	39.02	30.1	1.29635	0.37445	FeFeA3, FeFeB														0	0	0	0	0	0	0	0	0	0	0	0	0	0	0	0	0
Lachnospira_multipara_strain_D15d	Bacteria	Firmicutes	Firmicutes	Clostridia	Lachnospirales	Lachnospiraceae	Lachnospira	Lachnospira multipara	1	0.392753	0	0.051226	0.344	Starch-rich	76.06	143.23	0.531034	0.913124	NiFe4e														0	0	0	0	0	0	0	0	0	0	0	0	0	1	0	0	0
Megasphaera_elsdenii_strain_YE34	Bacteria	Firmicutes	Firmicutes	Negativicutes	Veillonellales	Megasphaeraceae	Megasphaera	Megasphaera elsdenii	1	0.385666	0	0.003092	0	Starch-rich	433.42	589.15	0.73567	0.442869	FeFeA1, FeFeB														0	0	0	0	0	0	0	0	0	0	0	0	0	0	0	0	0
Faecalicatena_orotica_strain_NLAE_zl_C242_Ga0104394_101	Bacteria	Firmicutes	Firmicutes	Clostridia	Lachnospirales	Lachnospiraceae	Ruminococcus_B		1	0.383959	0.00046571	0.028468	0	Starch-rich	80.4	138.1	0.582187	0.780446	FeFeA1, FeFeA2, FeFeA3, FeFeB														0	0	0	0	0	0	0	0	0	0	0	0	0	0	0	0	0
Pseudobutyrivibrio_sp_UC1225	Bacteria	Firmicutes	Firmicutes	Clostridia	Lachnospirales	Lachnospiraceae	Pseudobutyrivibrio	GCF_900100545.1	1	0.381546	0	0.044619	0.344	Starch-rich	422.41	605.23	0.697933	0.51884	NiFe4e														0	0	0	0	0	0	0	0	0	0	0	0	0	1	0	0	0
Bifidobacterium_boum_DSM_20432	Bacteria	Actinobacteria	Actinomycetota	Actinobacteria	Actinomycetales	Bifidobacteriaceae	Bifidobacterium	Bifidobacterium boum	1	0.37945	0	0.026448	0.344	Starch-rich	407.12	641.18	0.634954	0.655275	none														0	0	0	0	0	0	0	0	0	0	0	0	0	0	0	0	0
Lachnospiraceae_bacterium_C10	Bacteria	Firmicutes	Firmicutes	Clostridia	Lachnospirales	Lachnospiraceae	UBA2727	GCF_900100095.1	1	0.379205	0	0.09042	0.344	Starch-rich	171.54	235.54	0.728284	0.457427	none														0	0	0	0	0	0	0	0	0	0	0	0	0	0	0	0	0
Selenomonas_ruminantium_strain_S137	Bacteria	Firmicutes	Firmicutes	Negativicutes	Selenomonadales	Selenomonadaceae	Selenomonas_A	Selenomonas_A ruminantium_C	1	0.375884	0	0.068226	0	Starch-rich	247.01	359.17	0.687724	0.540097	NiFe1d, NiFe4f, FeFeA1, FeFeA3														0	0	0	0	1	0	0	0	0	0	0	0	0	0	1	0	0
Clostridium_sp_DSM_8431	Bacteria	Firmicutes	Firmicutes	Clostridia	Clostridiales	Clostridiaceae	Clostridium	GCF_900116755.1	1	0.371695	0	0.06805	0.344	Starch-rich	15.88	332.79	0.0477178	4.38933	FeFeA1														0	0	0	0	0	0	0	0	0	0	0	0	0	0	0	0	0
Lachnospira_multipara_LB2003	Bacteria	Firmicutes	Firmicutes	Clostridia	Lachnospirales	Lachnospiraceae	Lachnospira	Lachnospira multipara_A	1	0.365443	0	0.037222	0.344	Starch-rich	23.14	53.08	0.435946	1.19778	NiFe4e														0	0	0	0	0	0	0	0	0	0	0	0	0	1	0	0	0
Clostridium_butyricum_AGR2140	Bacteria	Firmicutes	Firmicutes	Clostridia	Clostridiales	Clostridiaceae	Clostridium	Clostridium butyricum	1	0.365165	0	0.069973	0.8	Starch-rich	14.4	100.22	0.143684	2.79903	FeFeA1, FeFeA3, FeFeB														0	0	0	0	0	0	0	0	0	0	0	0	0	0	0	0	0
Clostridium_sartagoforme_AAU1	Bacteria	Firmicutes	Firmicutes	Clostridia	Clostridiales	Clostridiaceae	Clostridium	Clostridium sartagoforme	1	0.364392	0	0.066878	0.653	Starch-rich	25.38	288.25	0.0880486	3.50556	NiFe1a, FeFeA1, FeFeA3, FeFeB														0	1	0	0	0	0	0	0	0	0	0	0	0	0	0	0	0
Clostridium_clostridioforme_AGR2157	Bacteria	Firmicutes	Firmicutes	Clostridia	Lachnospirales	Lachnospiraceae	Clostridium_M	Clostridium_M clostridioforme	1	0.362563	0.00239239	0.004748	0.371	Starch-rich	59.57	136.75	0.435612	1.19888	FeFeA1, FeFeA3, FeFeB, FeFeC1, FeFeC3														0	0	0	0	0	0	0	0	0	0	0	0	0	0	0	0	0
Clostridiales_bacterium_NK3B98	Bacteria	Firmicutes	Firmicutes	Clostridia	Oscillospirales	Oscillospiraceae	NK3B98	GCF_000421005.1	1	0.360969	0	0.044613	0	Starch-rich	1884.17	2367.73	0.795771	0.329575	NiFe4g														0	0	0	0	0	0	0	0	0	0	0	0	0	0	0	1	0
Ruminococcus_flavefaciens_ATCC_19208	Bacteria	Firmicutes	Firmicutes	Clostridia	Oscillospirales	Ruminococcaceae	Ruminococcus	Ruminococcus flavefaciens	1	0.359556	0	0.01847	0	Fiber-rich	1185.08	845.67	1.40135	0.486818	FeFeA3, FeFeC2														0	0	0	0	0	0	0	0	0	0	0	0	0	0	0	0	0
Clostridium_beijerinckii_HUN142	Bacteria	Firmicutes	Firmicutes	Clostridia	Clostridiales	Clostridiaceae	Clostridium	Clostridium beijerinckii_A	1	0.349931	0	0.066784	0.643	Starch-rich	7.39	48.79	0.151465	2.72294	NiFe1a, FeFeA1, FeFeA3, FeFeA4, FeFeB														0	1	0	0	0	0	0	0	0	0	0	0	0	0	0	0	0
Micrococcales_bacterium_KH10	Bacteria	Actinobacteria	Actinomycetota	Actinobacteria	Actinomycetales	Cellulomonadaceae	KH10	GCF_900188465.1	1	0.349883	0	0.002873	0	Fiber-rich	4.24	3.12	1.35897	0.442518	none														0	0	0	0	0	0	0	0	0	0	0	0	0	0	0	0	0
Butyrivibrio_sp_MC2013	Bacteria	Firmicutes	Firmicutes	Clostridia	Lachnospirales	Lachnospiraceae	Butyrivibrio	GCF_000424585.1	1	0.349729	0	0.054972	0.344	Starch-rich	330.48	422.37	0.782442	0.353944	NiFe4e, FeFeA3														0	0	0	0	0	0	0	0	0	0	0	0	0	1	0	0	0
Denitrobacterium_detoxificans_strain_DSM_21843	Bacteria	Actinobacteria	Actinomycetota	Coriobacteriia	Coriobacteriales	Eggerthellaceae	Denitrobacterium	Denitrobacterium detoxificans	1	0.347332	0	0.031052	0.407	Fiber-rich	356.63	270.95	1.31622	0.396401	NiFe1i, NiFe4a, NiFe4e														0	0	0	0	0	0	1	0	0	0	0	1	0	1	0	0	0
Clostridium_paraputrificum_AGR2156	Bacteria	Firmicutes	Firmicutes	Clostridia	Clostridiales	Clostridiaceae	Clostridium	Clostridium paraputrificum	1	0.347294	0	0.05972	0.549	Starch-rich	14.05	319.83	0.0439296	4.50866	NiFe4g, FeFeA1, FeFeB														0	0	0	0	0	0	0	0	0	0	0	0	0	0	0	1	0
Streptococcus_equinus_strain_H24	Bacteria	Firmicutes	Firmicutes	Bacilli	Lactobacillales	Streptococcaceae	Streptococcus	Streptococcus equinus	1	0.344908	0	0.02494	0	Fiber-rich	1.14	0.73	1.56164	0.643065	none														0	0	0	0	0	0	0	0	0	0	0	0	0	0	0	0	0
Bacteroidales_bacterium_WCE2008	Bacteria	Bacteroidetes	Bacteroidota	Bacteroidia	Bacteroidales	UBA932	RC9	GCF_900167925.1	1	0.342984	0	0.010005	0	Fiber-rich	4643.66	3368.42	1.37859	0.46319	none														0	0	0	0	0	0	0	0	0	0	0	0	0	0	0	0	0
Streptococcus_equinus_strain_Sb18	Bacteria	Firmicutes	Firmicutes	Bacilli	Lactobacillales	Streptococcaceae	Streptococcus		1	0.342391	0	0.019846	0	Fiber-rich	9.83	6.6	1.48939	0.574725	none														0	0	0	0	0	0	0	0	0	0	0	0	0	0	0	0	0
Bifidobacterium_bifidum_strain_Calf96	Bacteria	Actinobacteria	Actinomycetota	Actinobacteria	Actinomycetales	Bifidobacteriaceae	Bifidobacterium	Bifidobacterium bifidum	1	0.340375	0	0.008752	0	Fiber-rich	15.56	10.98	1.41712	0.502964	none														0	0	0	0	0	0	0	0	0	0	0	0	0	0	0	0	0
Terrisporobacter_glycolicus_strain_KPPR_9	Bacteria	Firmicutes	Firmicutes	Clostridia	Peptostreptococcales	Peptostreptococcaceae	Terrisporobacter	UBA8115	1	0.333822	0	0.033531	0	Fiber-rich	7.22	5.41	1.33457	0.41637	none														0	0	0	0	0	0	0	0	0	0	0	0	0	0	0	0	0
Butyrivibrio_sp_LC3010	Bacteria	Firmicutes	Firmicutes	Clostridia	Lachnospirales	Lachnospiraceae	Butyrivibrio	Butyrivibrio sp4	1	0.332271	0	0.004535	0	Fiber-rich	132.71	105.38	1.25935	0.332676	NiFe4e														0	0	0	0	0	0	0	0	0	0	0	0	0	1	0	0	0
Porphyromonadaceae_bacterium_NLAE_zl_C104	Bacteria	Bacteroidetes	Bacteroidota	Bacteroidia	Bacteroidales	Dysgonomonadaceae	Proteiniphilum	Proteiniphilum saccharofermentans	1	0.329719	0	0.072962	0.407	Fiber-rich	165.03	125.02	1.32003	0.400569	FeFeA3, FeFeC1														0	0	0	0	0	0	0	0	0	0	0	0	0	0	0	0	0
Prevotella_sp_BP1_148	Bacteria	Bacteroidetes	Bacteroidota	Bacteroidia	Bacteroidales	Bacteroidaceae	Prevotella	GCF_900100635.1	1	0.328682	0	0.072754	0	Fiber-rich	23047.9	17543.3	1.31377	0.393716	none														0	0	0	0	0	0	0	0	0	0	0	0	0	0	0	0	0
Prevotella_sp_HUN102	Bacteria	Bacteroidetes	Bacteroidota	Bacteroidia	Bacteroidales	Bacteroidaceae	Prevotella	GCF_000688375.1	1	0.328508	0	0.022188	0	Fiber-rich	794.85	685.93	1.15879	0.212621	none														0	0	0	0	0	0	0	0	0	0	0	0	0	0	0	0	0
Butyrivibrio_sp_INlla14	Bacteria	Firmicutes	Firmicutes	Clostridia	Lachnospirales	Lachnospiraceae	Butyrivibrio	Butyrivibrio sp6	1	0.327521	0	0.030701	0.407	Starch-rich	218.96	414.49	0.528264	0.92067	NiFe4e														0	0	0	0	0	0	0	0	0	0	0	0	0	1	0	0	0
Prevotella_sp_BP1_145	Bacteria	Bacteroidetes	Bacteroidota	Bacteroidia	Bacteroidales	Bacteroidaceae	Prevotella	GCF_900100635.1	1	0.321274	0	0.069573	0	Fiber-rich	21756.8	16577.9	1.31239	0.392201	none														0	0	0	0	0	0	0	0	0	0	0	0	0	0	0	0	0
Streptococcus_equinus_ATCC_33317	Bacteria	Firmicutes	Firmicutes	Bacilli	Lactobacillales	Streptococcaceae	Streptococcus	Streptococcus equinus	1	0.320387	0	0.003383	0	Fiber-rich	1.01	0.61	1.65574	0.727474	none														0	0	0	0	0	0	0	0	0	0	0	0	0	0	0	0	0
Butyrivibrio_sp_XBB1001	Bacteria	Firmicutes	Firmicutes	Clostridia	Lachnospirales	Lachnospiraceae	Butyrivibrio	Butyrivibrio sp6	1	0.319914	0.000768263	0.027881	0.407	Starch-rich	174.1	646.74	0.269196	1.89327	NiFe4e														0	0	0	0	0	0	0	0	0	0	0	0	0	1	0	0	0
Bifidobacterium_thermophilum_DSM_20212	Bacteria	Actinobacteria	Actinomycetota	Actinobacteria	Actinomycetales	Bifidobacteriaceae	Bifidobacterium	Bifidobacterium thermacidophilum	1	0.318998	0	0.001181	0	Starch-rich	269.15	1880.95	0.143093	2.80498	none														0	0	0	0	0	0	0	0	0	0	0	0	0	0	0	0	0
Clostridium_cadaveris_AGR2141	Bacteria	Firmicutes	Firmicutes	Clostridia	Clostridiales	Clostridiaceae	Clostridium_X	Clostridium_X cadaveris	1	0.318809	0	0.055982	0	Starch-rich	7.18	26.51	0.270841	1.88448	NiFe1a, FeFeA1, FeFeA3, FeFeB, FeFeC3														0	1	0	0	0	0	0	0	0	0	0	0	0	0	0	0	0
Ruminococcaceae_bacterium_P7	Bacteria	Firmicutes	Firmicutes	Clostridia	Oscillospirales	DTU089	Ruminococcus_E	GCF_900100595.1	1	0.317331	0	-0.020483	0	Starch-rich	1528.34	2744.1	0.556955	0.844368	FeFeA3														0	0	0	0	0	0	0	0	0	0	0	0	0	0	0	0	0
Ruminococcus_flavefaciens_MC2020	Bacteria	Firmicutes	Firmicutes	Clostridia	Oscillospirales	Ruminococcaceae	Ruminococcus	Ruminococcus flavefaciens_B	1	0.315892	0.00149335	0.047918	0.479	Fiber-rich	1656.98	1110.87	1.49161	0.576866	none														0	0	0	0	0	0	0	0	0	0	0	0	0	0	0	0	0
Eubacterium_ruminantium_strain_ATCC_17233	Bacteria	Firmicutes	Firmicutes	Clostridia	Lachnospirales	Lachnospiraceae	Eubacterium_Q	Eubacterium_Q ruminantium	1	0.312061	0	0.040097	0	Starch-rich	310.49	399.31	0.777566	0.362962	none														0	0	0	0	0	0	0	0	0	0	0	0	0	0	0	0	0
Lachnospiraceae_bacterium_FE2018	Bacteria	Firmicutes	Firmicutes	Clostridia	Lachnospirales	Lachnospiraceae	Eubacterium_H	GCF_000702845.1	1	0.311045	0	-0.008418	0	Fiber-rich	1518.03	1241.81	1.22243	0.289756	NiFe4e, FeFeA3														0	0	0	0	0	0	0	0	0	0	0	0	0	1	0	0	0
Butyrivibrio_fibrisolvens_AB2020	Bacteria	Firmicutes	Firmicutes	Clostridia	Lachnospirales	Lachnospiraceae	Butyrivibrio	Butyrivibrio fibrisolvens_A	1	0.308717	0	0.033209	0	Starch-rich	36.54	48.92	0.746934	0.420948	NiFe4e, FeFeB														0	0	0	0	0	0	0	0	0	0	0	0	0	1	0	0	0
Selenomonas_bovis_8_14_1	Bacteria	Firmicutes	Firmicutes	Negativicutes	Selenomonadales	Selenomonadaceae	Selenomonas_C	Selenomonas_C bovis	1	0.308362	0	0.077802	0.512	Starch-rich	206.08	265.86	0.775145	0.367462	NiFe1d, FeFeA1, FeFeA3														0	0	0	0	1	0	0	0	0	0	0	0	0	0	0	0	0
Butyrivibrio_hungatei_DSM_14810	Bacteria	Firmicutes	Firmicutes	Clostridia	Lachnospirales	Lachnospiraceae	Butyrivibrio	Butyrivibrio hungatei	1	0.306593	0.000632687	0.028554	0	Fiber-rich	1727.96	1435.91	1.20339	0.267104	NiFe4e, FeFeB														0	0	0	0	0	0	0	0	0	0	0	0	0	1	0	0	0
Prevotella_ruminicola_strain_D31d	Bacteria	Bacteroidetes	Bacteroidota	Bacteroidia	Bacteroidales	Bacteroidaceae	Prevotella		1	0.303779	0.00290592	0.088288	0.479	Fiber-rich	17804	13296.6	1.33899	0.421149	none														0	0	0	0	0	0	0	0	0	0	0	0	0	0	0	0	0
Bacteroides_ovatus_strain_NLAE_zl_C57	Bacteria	Bacteroidetes	Bacteroidota	Bacteroidia	Bacteroidales	Bacteroidaceae	Bacteroides	GCF_002632415.1	1	0.298731	0	0.065647	0.407	Fiber-rich	1263.58	1071.18	1.17962	0.238316	FeFeA3, FeFeB														0	0	0	0	0	0	0	0	0	0	0	0	0	0	0	0	0
Pseudobutyrivibrio_xylanivorans_strain_DSM_10317	Bacteria	Firmicutes	Firmicutes	Clostridia	Lachnospirales	Lachnospiraceae	Pseudobutyrivibrio	Pseudobutyrivibrio sp1	1	0.297355	0	0.013107	0	Starch-rich	285.3	460.85	0.619073	0.691818	NiFe4e														0	0	0	0	0	0	0	0	0	0	0	0	0	1	0	0	0
Ruminococcus_sp_YE71	Bacteria	Firmicutes	Firmicutes	Clostridia	Oscillospirales	Ruminococcaceae	Ruminococcus_D	GCF_900119155.1	1	0.296158	0	0.021343	0.344	Starch-rich	944.16	1588.69	0.594301	0.750734	FeFeA3														0	0	0	0	0	0	0	0	0	0	0	0	0	0	0	0	0
Eubacterium_cellulosolvens_LD2006	Bacteria	Firmicutes	Firmicutes	Clostridia	Lachnospirales	Lachnospiraceae	Eubacterium_H	Eubacterium_H cellulosolvens_A	1	0.287552	0.00138146	0.056472	0.558	Fiber-rich	179.35	142.73	1.25657	0.329489	NiFe4e, FeFeB														0	0	0	0	0	0	0	0	0	0	0	0	0	1	0	0	0
Bifidobacterium_adolescentis_DSM_20087	Bacteria	Actinobacteria	Actinomycetota	Actinobacteria	Actinomycetales	Bifidobacteriaceae	Bifidobacterium		1	0.287103	0	0.016878	0.407	Starch-rich	161.63	447.35	0.361305	1.46871	none														0	0	0	0	0	0	0	0	0	0	0	0	0	0	0	0	0
Prevotellaceae_bacterium_KH2P17	Bacteria	Bacteroidetes	Bacteroidota	Bacteroidia	Bacteroidales	Bacteroidaceae	Prevotella	GCF_900199655.1	1	0.285213	0	0.031008	0.407	Starch-rich	1166.02	1429.6	0.815627	0.294019	none														0	0	0	0	0	0	0	0	0	0	0	0	0	0	0	0	0
Alysiella_filiformis_DSM_16848	Bacteria	Proteobacteria	Proteobacteria	Gammaproteobacteria	Betaproteobacteriales	Neisseriaceae	Alysiella	Alysiella filiformis	1	0.285176	0	-0.012091	0	Starch-rich	26.89	47.11	0.570792	0.808964	none														0	0	0	0	0	0	0	0	0	0	0	0	0	0	0	0	0
Lachnospira_pectinoschiza_strain_M83	Bacteria	Firmicutes	Firmicutes	Clostridia	Lachnospirales	Lachnospiraceae	Lachnospira	Lachnospira pectinoschiza_A	1	0.28444	0	0.078156	0	Starch-rich	28.52	39.75	0.717484	0.478981	NiFe4e														0	0	0	0	0	0	0	0	0	0	0	0	0	1	0	0	0
Clostridium_intestinale_DSM_6191	Bacteria	Firmicutes	Firmicutes	Clostridia	Clostridiales	Clostridiaceae	Clostridium_T	Clostridium_T intestinale	1	0.283295	0	0.058735	0	Starch-rich	14.13	45.24	0.312334	1.67884	FeFeA1, FeFeA3, FeFeB														0	0	0	0	0	0	0	0	0	0	0	0	0	0	0	0	0
Butyrivibrio_fibrisolvens_WTE3004	Bacteria	Firmicutes	Firmicutes	Clostridia	Lachnospirales	Lachnospiraceae	Butyrivibrio	Butyrivibrio fibrisolvens_A	1	0.28231	0	-0.001465	0	Fiber-rich	61.16	44.55	1.37284	0.457163	NiFe4e, FeFeB														0	0	0	0	0	0	0	0	0	0	0	0	0	1	0	0	0
Megasphaera_elsdenii_strain_J1	Bacteria	Firmicutes	Firmicutes	Negativicutes	Veillonellales	Megasphaeraceae	Megasphaera	Megasphaera elsdenii	1	0.282199	0.00125483	-0.012862	0.344	Starch-rich	13.25	174.82	0.0757922	3.72181	FeFeA1, FeFeB														0	0	0	0	0	0	0	0	0	0	0	0	0	0	0	0	0
Butyrivibrio_sp_WCD3002	Bacteria	Firmicutes	Firmicutes	Clostridia	Lachnospirales	Lachnospiraceae	Butyrivibrio	GCF_000424265.1	1	0.278797	0	0.04487	0.344	Fiber-rich	130.86	104.03	1.25791	0.331025	NiFe4e														0	0	0	0	0	0	0	0	0	0	0	0	0	1	0	0	0
Streptococcus_equinus_strain_Ye01	Bacteria	Firmicutes	Firmicutes	Bacilli	Lactobacillales	Streptococcaceae	Streptococcus	Streptococcus equinus	1	0.27723	0	0.012914	0	Fiber-rich	0.84	0.59	1.42373	0.509674	none														0	0	0	0	0	0	0	0	0	0	0	0	0	0	0	0	0
Eubacterium_sp_AB3007	Bacteria	Firmicutes	Firmicutes	Clostridia	Peptostreptococcales	Anaerovoracaceae	Eubacterium_A	GCF_000688015.1	1	0.274883	0	0.008571	0	Starch-rich	331.18	517.92	0.639442	0.645114	none														0	0	0	0	0	0	0	0	0	0	0	0	0	0	0	0	0
Olsenella_sp_KH3B4	Bacteria	Actinobacteria	Actinomycetota	Coriobacteriia	Coriobacteriales	Atopobiaceae	Olsenella_B	GCF_900111695.1	1	0.274598	0	-0.015279	0	Starch-rich	153.85	824.53	0.186591	2.42205	FeFeA2, FeFeB														0	0	0	0	0	0	0	0	0	0	0	0	0	0	0	0	0
Clostridium_citroniae_strain_NLAE_zl_G70	Bacteria	Firmicutes	Firmicutes	Clostridia	Lachnospirales	Lachnospiraceae	Clostridium_M	Clostridium_M citroniae	1	0.274195	0	0.04088	0	Starch-rich	1224.54	1532.3	0.799152	0.323459	FeFeA1, FeFeA3, FeFeB, FeFeC1, FeFeC3														0	0	0	0	0	0	0	0	0	0	0	0	0	0	0	0	0
Bifidobacterium_pseudolongum_subsp_globosum_DSM_20092	Bacteria	Actinobacteria	Actinomycetota	Actinobacteria	Actinomycetales	Bifidobacteriaceae	Bifidobacterium	Bifidobacterium pseudolongum_A	1	0.273807	0	0.036888	0	Fiber-rich	277.05	237.93	1.16442	0.219609	none														0	0	0	0	0	0	0	0	0	0	0	0	0	0	0	0	0
Selenomonas_ruminantium_strain_GACV_9	Bacteria	Firmicutes	Firmicutes	Negativicutes	Selenomonadales	Selenomonadaceae	Selenomonas_A	Selenomonas_A ruminantium_G	1	0.272504	0	0.014772	0	Starch-rich	30.69	51.4	0.597082	0.744	NiFe1d, NiFe4f, FeFeA1, FeFeA3														0	0	0	0	1	0	0	0	0	0	0	0	0	0	1	0	0
Peptostreptococcaceae_bacterium_pGA_8	Bacteria	Firmicutes	Firmicutes	Clostridia	Peptostreptococcales	Anaerovoracaceae	S5-A14a	GCF_900112915.1	1	0.272277	0	0.008065	0	Fiber-rich	379	310.75	1.21963	0.286443	none														0	0	0	0	0	0	0	0	0	0	0	0	0	0	0	0	0
Olsenella_sp_kh2p3	Bacteria	Actinobacteria	Actinomycetota	Coriobacteriia	Coriobacteriales	Atopobiaceae	Olsenella_B	GCF_900119625.1	1	0.270819	0	-0.016362	0	Starch-rich	201.86	937.78	0.215253	2.21589	FeFeA2, FeFeB														0	0	0	0	0	0	0	0	0	0	0	0	0	0	0	0	0
Lactobacillus_ruminis_strain_WC1T17	Bacteria	Firmicutes	Firmicutes	Bacilli	Lactobacillales	Lactobacillaceae	Lactobacillus_B	Lactobacillus_B ruminis_A	1	0.26651	0.000430227	0.000597	0	Fiber-rich	21.35	17.15	1.2449	0.316027	none														0	0	0	0	0	0	0	0	0	0	0	0	0	0	0	0	0
Streptococcus_equinus_strain_SI	Bacteria	Firmicutes	Firmicutes	Bacilli	Lactobacillales	Streptococcaceae	Streptococcus	Streptococcus equinus	1	0.264415	0.00211867	0.036936	0	Fiber-rich	1.42	0.86	1.65116	0.723482	none														0	0	0	0	0	0	0	0	0	0	0	0	0	0	0	0	0
Bifidobacterium_breve_strain_RP2	Bacteria	Actinobacteria	Actinomycetota	Actinobacteria	Actinomycetales	Bifidobacteriaceae	Bifidobacterium	Bifidobacterium breve	1	0.261065	0	0.030683	0	Fiber-rich	194.19	168.82	1.15028	0.201983	none														0	0	0	0	0	0	0	0	0	0	0	0	0	0	0	0	0
Megasphaera_elsdenii_T81	Bacteria	Firmicutes	Firmicutes	Negativicutes	Veillonellales	Megasphaeraceae	Megasphaera	Megasphaera elsdenii	1	0.25978	0	-0.017892	0	Starch-rich	12.25	154.01	0.0795403	3.65217	FeFeA1, FeFeB														0	0	0	0	0	0	0	0	0	0	0	0	0	0	0	0	0
Butyrivibrio_sp_FCS014	Bacteria	Firmicutes	Firmicutes	Clostridia	Lachnospirales	Lachnospiraceae	Butyrivibrio	GCF_000526935.1	1	0.259567	0	0.052627	0.649	Starch-rich	230.18	300.53	0.765914	0.384747	NiFe4e, FeFeB														0	0	0	0	0	0	0	0	0	0	0	0	0	1	0	0	0
Streptococcus_equinus_strain_pGA_7	Bacteria	Firmicutes	Firmicutes	Bacilli	Lactobacillales	Streptococcaceae	Streptococcus	Streptococcus equinus	1	0.258931	0	-0.011729	0	Fiber-rich	1.13	0.86	1.31395	0.393914	none														0	0	0	0	0	0	0	0	0	0	0	0	0	0	0	0	0
Prevotella_bryantii_strain_KHPX14	Bacteria	Bacteroidetes	Bacteroidota	Bacteroidia	Bacteroidales	Bacteroidaceae	Prevotella	Prevotella bryantii	1	0.258296	0	0.003216	0	Starch-rich	1376.9	2466.49	0.558243	0.841036	none														0	0	0	0	0	0	0	0	0	0	0	0	0	0	0	0	0
Prevotella_sp_AGR2160	Bacteria	Bacteroidetes	Bacteroidota	Bacteroidia	Bacteroidales	Bacteroidaceae	Prevotella	GCF_000424185.1	1	0.257381	0	0.019915	0	Fiber-rich	937.71	818.15	1.14613	0.196776	none														0	0	0	0	0	0	0	0	0	0	0	0	0	0	0	0	0
Streptococcus_equinus_strain_ES1	Bacteria	Firmicutes	Firmicutes	Bacilli	Lactobacillales	Streptococcaceae	Streptococcus	Streptococcus equinus	1	0.254553	0	-0.001864	0	Fiber-rich	1.43	1.08	1.32407	0.404984	none														0	0	0	0	0	0	0	0	0	0	0	0	0	0	0	0	0
Prevotella_brevis_ATCC_19188	Bacteria	Bacteroidetes	Bacteroidota	Bacteroidia	Bacteroidales	Bacteroidaceae	Prevotella	Prevotella brevis	1	0.249918	0.00430227	0.08891	0.479	Fiber-rich	14464	12143.7	1.19107	0.252258	none														0	0	0	0	0	0	0	0	0	0	0	0	0	0	0	0	0
Bifidobacterium_ruminantium_DSM_6489	Bacteria	Actinobacteria	Actinomycetota	Actinobacteria	Actinomycetales	Bifidobacteriaceae	Bifidobacterium	Bifidobacterium ruminantium	1	0.249828	0	0.006658	0	Starch-rich	8.15	23.49	0.346956	1.52717	none														0	0	0	0	0	0	0	0	0	0	0	0	0	0	0	0	0
Clostridium_cochlearium_strain_NLAE_zl_C224	Bacteria	Firmicutes	Firmicutes	Clostridia	Clostridiales	Clostridiaceae	Clostridium_G	Clostridium_G cochlearium	1	0.249136	0.000703643	0.054378	0.344	Fiber-rich	35.72	28.86	1.2377	0.307661	FeFeA3, FeFeB														0	0	0	0	0	0	0	0	0	0	0	0	0	0	0	0	0
Lachnospiraceae_bacterium_RM5	Bacteria	Firmicutes	Firmicutes	Clostridia	Lachnospirales	Lachnospiraceae	CAG-603	GCF_900110975.1	1	0.242549	0	0.010915	0	Starch-rich	194.96	1671.08	0.116667	3.09953	FeFeA3														0	0	0	0	0	0	0	0	0	0	0	0	0	0	0	0	0
Methanobrevibacter_olleyae_strain_DSM_16632	Archaea	Euryarchaeota	Methanobacteriota	Methanobacteria	Methanobacteriales	Methanobacteriaceae	Methanobrevibacter	GCF_900114585.1	1	0.239117	0	0.022026	0	Starch-rich	1597.99	2281.11	0.700532	0.513478	Fe, NiFe3a, NiFe3c, NiFe4h, NiFe4i													H	1	0	0	0	0	0	0	0	0	1	1	0	0	0	0	0	1
Lachnospiraceae_bacterium_G11	Bacteria	Firmicutes	Firmicutes	Clostridia	Lachnospirales	Lachnospiraceae	G11	GCF_900103495.1	1	0.231048	0.00943374	0.084669	0.562	Fiber-rich	881.9	549.52	1.60486	0.682443	none														0	0	0	0	0	0	0	0	0	0	0	0	0	0	0	0	0
Sharpea_azabuensis_strain_DSM_20406	Bacteria	Firmicutes	Firmicutes	Bacilli	Erysipelotrichales	Erysipelatoclostridiaceae	Sharpea	Sharpea azabuensis	1	0.229719	0.0103252	-0.02089	0.464	Starch-rich	67.66	1544.26	0.0438139	4.51247	FeFeA2														0	0	0	0	0	0	0	0	0	0	0	0	0	0	0	0	0
Megasphaera_elsdenii_strain_DSM_20460	Bacteria	Firmicutes	Firmicutes	Negativicutes	Veillonellales	Megasphaeraceae	Megasphaera	Megasphaera elsdenii	1	0.229708	0	-0.019631	0	Starch-rich	83.97	196.26	0.427851	1.22482	FeFeA1, FeFeB														0	0	0	0	0	0	0	0	0	0	0	0	0	0	0	0	0
Selenomonas_ruminantium_strain_C3	Bacteria	Firmicutes	Firmicutes	Negativicutes	Selenomonadales	Selenomonadaceae	Selenomonas_A	Selenomonas_A ruminantium_B	1	0.227932	0.00319411	0.062124	0.562	Fiber-rich	81.4	68.07	1.19583	0.25801	none														0	0	0	0	0	0	0	0	0	0	0	0	0	0	0	0	0
Sharpea_azabuensis_DSM_18934	Bacteria	Firmicutes	Firmicutes	Bacilli	Erysipelotrichales	Erysipelatoclostridiaceae	Sharpea	Sharpea azabuensis	1	0.224573	0	-0.022423	0	Starch-rich	323.07	1203.01	0.268551	1.89673	FeFeA2														0	0	0	0	0	0	0	0	0	0	0	0	0	0	0	0	0
Butyrivibrio_sp_MC2021	Bacteria	Firmicutes	Firmicutes	Clostridia	Lachnospirales	Lachnospiraceae	Butyrivibrio	GCF_000621605.1	1	0.21892	0	0.040556	0	Starch-rich	502.87	681.34	0.73806	0.438189	NiFe4e														0	0	0	0	0	0	0	0	0	0	0	0	0	1	0	0	0
Lampropedia_hyalina_DSM_16112	Bacteria	Proteobacteria	Proteobacteria	Gammaproteobacteria	Betaproteobacteriales	Burkholderiaceae	Lampropedia	Lampropedia hyalina	1	0.218809	0	0.009517	0	Starch-rich	39.37	52.35	0.752053	0.411093	none														0	0	0	0	0	0	0	0	0	0	0	0	0	0	0	0	0
Ruminococcaceae_bacterium_R_25_Ga0066889_11	Bacteria	Firmicutes	Firmicutes	Clostridia	Saccharofermentanales	Saccharofermentanaceae	Saccharofermentans		1	0.211152	0	0.045744	0.344	Fiber-rich	18784.7	12963.1	1.44909	0.535143	none														0	0	0	0	0	0	0	0	0	0	0	0	0	0	0	0	0
Clostridium_lavalense_strain_NLAE_zl_G277	Bacteria	Firmicutes	Firmicutes	Clostridia	Lachnospirales	Lachnospiraceae	Clostridium_M	Clostridium_M lavalense	1	0.207101	0	-0.003925	0	Starch-rich	392.98	429.37	0.915248	0.127766	FeFeA1, FeFeA3, FeFeB, FeFeC1, FeFeC3														0	0	0	0	0	0	0	0	0	0	0	0	0	0	0	0	0
Butyrivibrio_sp_NC2002	Bacteria	Firmicutes	Firmicutes	Clostridia	Lachnospirales	Lachnospiraceae	Butyrivibrio	GCF_000702265.1	1	0.205026	0	0.017874	0	Fiber-rich	870.87	763.04	1.14132	0.190699	none														0	0	0	0	0	0	0	0	0	0	0	0	0	0	0	0	0
Bacteroides_xylanisolvens_strain_NLAE_zl_G339	Bacteria	Bacteroidetes	Bacteroidota	Bacteroidia	Bacteroidales	Bacteroidaceae	Bacteroides		1	0.199761	0.000612112	0.047259	0.407	Fiber-rich	1102.28	1000.39	1.10185	0.139928	FeFeA3, FeFeB														0	0	0	0	0	0	0	0	0	0	0	0	0	0	0	0	0
Alysiella_crassa_DSM_2578	Bacteria	Proteobacteria	Proteobacteria	Gammaproteobacteria	Betaproteobacteriales	Neisseriaceae	Alysiella	Alysiella crassa	1	0.199197	0	-0.022765	0	Starch-rich	26.73	35.98	0.742913	0.428735	none														0	0	0	0	0	0	0	0	0	0	0	0	0	0	0	0	0
Lachnospiraceae_bacterium_ND2006	Bacteria	Firmicutes	Firmicutes	Clostridia	Lachnospirales	Lachnospiraceae	NK4A144	GCF_900114405.1	1	0.197074	0	0.017291	0	Starch-rich	42.02	52.56	0.799467	0.322889	none														0	0	0	0	0	0	0	0	0	0	0	0	0	0	0	0	0
Streptococcus_equinus_strain_Sb20	Bacteria	Firmicutes	Firmicutes	Bacilli	Lactobacillales	Streptococcaceae	Streptococcus		1	0.19564	0	-0.008416	0	Fiber-rich	3.47	2.57	1.35019	0.433167	none														0	0	0	0	0	0	0	0	0	0	0	0	0	0	0	0	0
Eubacterium_xylanophilum_ATCC_35991	Bacteria	Firmicutes	Firmicutes	Clostridia	Lachnospirales	Lachnospiraceae	Eubacterium_F	Eubacterium_F xylanophilum	1	0.195	0	0.044141	0	Starch-rich	139.21	174.35	0.798451	0.324724	NiFe4e														0	0	0	0	0	0	0	0	0	0	0	0	0	1	0	0	0
Streptococcus_equinus_strain_MPR2	Bacteria	Firmicutes	Firmicutes	Bacilli	Lactobacillales	Streptococcaceae	Streptococcus	Streptococcus equinus	1	0.189503	0	-0.016243	0	Fiber-rich	1.04	0.82	1.26829	0.342888	none														0	0	0	0	0	0	0	0	0	0	0	0	0	0	0	0	0
Sharpea_azabuensis_strain_KH1P5	Bacteria	Firmicutes	Firmicutes	Bacilli	Erysipelotrichales	Erysipelatoclostridiaceae	Sharpea	Sharpea azabuensis	1	0.186555	0	-0.023555	0	Starch-rich	1365.38	1841.85	0.741309	0.431853	FeFeA2														0	0	0	0	0	0	0	0	0	0	0	0	0	0	0	0	0
Desulfotomaculum_ruminis_DSM_2154	Bacteria	Firmicutes	Firmicutes	Desulfotomaculia	Desulfotomaculales	Desulfotomaculaceae	Desulfotomaculum_H	Desulfotomaculum_H ruminis	1	0.183323	0	0.031855	0.344	Fiber-rich	12.58	10.7	1.1757	0.233521	NiFe4f, FeFeA1, FeFeA3, FeFeB, FeFeC3														0	0	0	0	0	0	0	0	0	0	0	0	0	0	1	0	0
Prevotellaceae_bacterium_MN60	Bacteria	Bacteroidetes	Bacteroidota	Bacteroidia	Bacteroidales	Bacteroidaceae	Prevotella	GCF_900199555.1	1	0.17847	0	0.032171	0.344	Fiber-rich	16034.6	14387.4	1.11449	0.156385	none														0	0	0	0	0	0	0	0	0	0	0	0	0	0	0	0	0
Streptococcus_equinus_strain_MPR4	Bacteria	Firmicutes	Firmicutes	Bacilli	Lactobacillales	Streptococcaceae	Streptococcus	Streptococcus equinus	1	0.178081	0	-0.002646	0.344	Fiber-rich	1.63	1.24	1.31452	0.394532	none														0	0	0	0	0	0	0	0	0	0	0	0	0	0	0	0	0
Fusobacterium_necrophorum_HUN048	Bacteria	Fusobacteria	Fusobacteriota	Fusobacteriia	Fusobacteriales	Fusobacteriaceae	Fusobacterium_C	Fusobacterium_C necrophorum	1	0.177553	0	-0.000113	0	Starch-rich	102.74	260.82	0.393912	1.34406	none														0	0	0	0	0	0	0	0	0	0	0	0	0	0	0	0	0
Butyrivibrio_fibrisolvens_ND3005	Bacteria	Firmicutes	Firmicutes	Clostridia	Lachnospirales	Lachnospiraceae	Butyrivibrio	Butyrivibrio fibrisolvens_B	1	0.171385	0	0.02656	0	Starch-rich	35.07	40.16	0.873257	0.195522	NiFe4e, FeFeB														0	0	0	0	0	0	0	0	0	0	0	0	0	1	0	0	0
Ruminococcus_albus_strain_KH2T6	Bacteria	Firmicutes	Firmicutes	Clostridia	Oscillospirales	Ruminococcaceae	Ruminococcus_D	Ruminococcus_D albus_B	1	0.167926	0	0.031692	0	Starch-rich	1003.87	1327.77	0.756057	0.403433	FeFeA3, FeFeB, FeFeC2, FeFeC3														0	0	0	0	0	0	0	0	0	0	0	0	0	0	0	0	0
Ruminococcus_sp_NK3A76	Bacteria	Firmicutes	Firmicutes	Clostridia	Oscillospirales	Ruminococcaceae	Ruminococcus_D	GCF_000686125.1	1	0.162503	0	0.041598	0.407	Fiber-rich	1118.21	893.65	1.25128	0.323409	none														0	0	0	0	0	0	0	0	0	0	0	0	0	0	0	0	0
Butyrivibrio_fibrisolvens_strain_AR40	Bacteria	Firmicutes	Firmicutes	Clostridia	Lachnospirales	Lachnospiraceae	Butyrivibrio	Butyrivibrio fibrisolvens_A	1	0.152729	0	-0.012825	0	Fiber-rich	484.3	446.7	1.08417	0.116595	NiFe4e, FeFeB														0	0	0	0	0	0	0	0	0	0	0	0	0	1	0	0	0
Olsenella_umbonata_strain_DSM_22619	Bacteria	Actinobacteria	Actinomycetota	Coriobacteriia	Coriobacteriales	Atopobiaceae	Olsenella	Olsenella umbonata	1	0.152206	0	-0.02367	0	Starch-rich	275.56	412.07	0.668721	0.580523	FeFeA2, FeFeB														0	0	0	0	0	0	0	0	0	0	0	0	0	0	0	0	0
Streptococcus_equinus_strain_GA_1	Bacteria	Firmicutes	Firmicutes	Bacilli	Lactobacillales	Streptococcaceae	Streptococcus	Streptococcus equinus	1	0.151491	0	-0.004167	0	Fiber-rich	0.93	0.75	1.24	0.31034	none														0	0	0	0	0	0	0	0	0	0	0	0	0	0	0	0	0
Selenomonas_sp_AE3005	Bacteria	Firmicutes	Firmicutes	Negativicutes	Selenomonadales	Selenomonadaceae	Selenomonas_A	GCF_000686945.1	1	0.150773	0	-0.011048	0	Fiber-rich	27.79	25.44	1.09237	0.127467	NiFe1d, NiFe4f, FeFeA1, FeFeA3														0	0	0	0	1	0	0	0	0	0	0	0	0	0	1	0	0
Ruminococcus_albus_8	Bacteria	Firmicutes	Firmicutes	Clostridia	Oscillospirales	Ruminococcaceae	Ruminococcus_D	Ruminococcus_D albus_C	1	0.144799	0	0.003804	0	Starch-rich	511.32	575.84	0.887955	0.171442	FeFeA3, FeFeB, FeFeC2, FeFeC3														0	0	0	0	0	0	0	0	0	0	0	0	0	0	0	0	0
Eubacterium_uniforme_strain_ATCC_35992	Bacteria	Firmicutes	Firmicutes	Clostridia	Lachnospirales	Lachnospiraceae	Eubacterium_S	Eubacterium_S uniforme	1	0.132634	0	0.008366	0	Starch-rich	304.19	370.43	0.821181	0.284228	none														0	0	0	0	0	0	0	0	0	0	0	0	0	0	0	0	0
Butyrivibrio_sp_AE3006	Bacteria	Firmicutes	Firmicutes	Clostridia	Lachnospirales	Lachnospiraceae	Butyrivibrio	GCF_000424165.1	1	0.131458	0.000647654	0.046905	0.344	Fiber-rich	140.09	114.69	1.22147	0.288614	NiFe4e														0	0	0	0	0	0	0	0	0	0	0	0	0	1	0	0	0
Butyrivibrio_sp_INlla21	Bacteria	Firmicutes	Firmicutes	Clostridia	Lachnospirales	Lachnospiraceae	Butyrivibrio	GCF_900116875.1	1	0.128123	0	0.012448	0	Fiber-rich	816.47	700.68	1.16525	0.220644	NiFe4e														0	0	0	0	0	0	0	0	0	0	0	0	0	1	0	0	0
Arcobacter_butzleri_7h1h	Bacteria	Proteobacteria	Proteobacteria	Campylobacteria	Campylobacterales	Arcobacteraceae	Arcobacter	Arcobacter butzleri	1	0.127253	0.0148923	0.013048	0.464	Fiber-rich	18.45	12.09	1.52605	0.609807	NiFe1b, NiFe2d														0	0	2	0	0	0	0	0	1	0	0	0	0	0	0	0	0
Ruminococcus_sp_FC2018	Bacteria	Firmicutes	Firmicutes	Clostridia	Oscillospirales	Ruminococcaceae	Ruminococcus_D	GCF_000621805.1	1	0.126203	0	0.001526	0	Starch-rich	435.94	517.15	0.842966	0.246453	FeFeA3														0	0	0	0	0	0	0	0	0	0	0	0	0	0	0	0	0
Lachnospiraceae_bacterium_NC2008	Bacteria	Firmicutes	Firmicutes	Clostridia	Lachnospirales	Lachnospiraceae	NK4A136	NK4A136 sp3	1	0.126106	0	0.022003	0.549	Starch-rich	1060.07	1386.13	0.76477	0.386903	none														0	0	0	0	0	0	0	0	0	0	0	0	0	0	0	0	0
Clostridium_algidicarnis_strain_B3	Bacteria	Firmicutes	Firmicutes	Clostridia	Clostridiales	Clostridiaceae	Clostridium_L	Clostridium_L algidicarnis	1	0.12539	0	0.072801	0.666	Starch-rich	42.71	53.82	0.793571	0.333568	none														0	0	0	0	0	0	0	0	0	0	0	0	0	0	0	0	0
Streptococcus_equinus_2B	Bacteria	Firmicutes	Firmicutes	Bacilli	Lactobacillales	Streptococcaceae	Streptococcus	Streptococcus equinus	1	0.115881	0	0.006749	0	Starch-rich	1.77	2.11	0.838863	0.253494	none														0	0	0	0	0	0	0	0	0	0	0	0	0	0	0	0	0
Porphyromonas_levii_DSM_23370	Bacteria	Bacteroidetes	Bacteroidota	Bacteroidia	Bacteroidales	Porphyromonadaceae	Porphyromonas	Porphyromonas levii	1	0.1123	0	0.048165	0.504	Fiber-rich	130.66	119.64	1.09211	0.127118	FeFeB														0	0	0	0	0	0	0	0	0	0	0	0	0	0	0	0	0
Lachnospiraceae_bacterium_P6B14	Bacteria	Firmicutes	Firmicutes	Clostridia	Lachnospirales	Lachnospiraceae	Eubacterium_F	GCF_000687695.1	1	0.111478	0.000745443	0.036888	0.407	Fiber-rich	763.91	605.29	1.26206	0.335776	NiFe4e														0	0	0	0	0	0	0	0	0	0	0	0	0	1	0	0	0
Butyrivibrio_sp_MB2005	Bacteria	Firmicutes	Firmicutes	Clostridia	Lachnospirales	Lachnospiraceae	Butyrivibrio	GCF_000424165.1	1	0.111392	0.00546058	0.053626	0.464	Fiber-rich	121.55	100.21	1.21295	0.278523	NiFe4e														0	0	0	0	0	0	0	0	0	0	0	0	0	1	0	0	0
Lachnospiraceae_bacterium_KH1T2	Bacteria	Firmicutes	Firmicutes	Clostridia	Lachnospirales	Lachnospiraceae	NK4A144	GCF_900114405.1	1	0.107374	0	0.037557	0	Fiber-rich	69.99	65.29	1.07199	0.100287	none														0	0	0	0	0	0	0	0	0	0	0	0	0	0	0	0	0
Butyrivibrio_proteoclasticus_P6B7	Bacteria	Firmicutes	Firmicutes	Clostridia	Lachnospirales	Lachnospiraceae	Butyrivibrio	Butyrivibrio proteoclasticus_A	1	0.104389	0	0.038182	0.344	Starch-rich	122.28	131.7	0.928474	0.107067	NiFe4e														0	0	0	0	0	0	0	0	0	0	0	0	0	1	0	0	0
Prevotella_albensis_DSM_11370_JCM_12258_strain_DSM_11370	Bacteria	Bacteroidetes	Bacteroidota	Bacteroidia	Bacteroidales	Bacteroidaceae	Prevotella	Prevotella albensis	1	0.102142	0	0.033977	0.504	Fiber-rich	2881.31	2731.64	1.05479	0.0769575	none														0	0	0	0	0	0	0	0	0	0	0	0	0	0	0	0	0
Kandleria_vitulina_strain_KH4T7	Bacteria	Firmicutes	Firmicutes	Bacilli	Erysipelotrichales	Erysipelatoclostridiaceae	Kandleria	Kandleria vitulina	1	0.0997177	0	0.014831	0	Starch-rich	107.41	127.65	0.841441	0.249065	FeFeA3														0	0	0	0	0	0	0	0	0	0	0	0	0	0	0	0	0
Clostridium_aerotolerans_DSM_5434	Bacteria	Firmicutes	Firmicutes	Clostridia	Lachnospirales	Lachnospiraceae	Hungatella	Hungatella aerotolerans	1	0.0915601	0	0.016311	0	Fiber-rich	8.87	8.15	1.08834	0.122134	NiFe4e, FeFeA3, FeFeB, FeFeC3														0	0	0	0	0	0	0	0	0	0	0	0	0	1	0	0	0
Lachnospiraceae_bacterium_NK4A136	Bacteria	Firmicutes	Firmicutes	Clostridia	Lachnospirales	Lachnospiraceae	NK4A136	NK4A136 sp3	1	0.0880887	0	0.021852	0.549	Starch-rich	940.03	1112.32	0.845108	0.242793	none														0	0	0	0	0	0	0	0	0	0	0	0	0	0	0	0	0
Lachnospiraceae_bacterium_P6A3	Bacteria	Firmicutes	Firmicutes	Clostridia	Lachnospirales	Lachnospiraceae	AC2028	GCF_000702085.1	1	0.0857376	0.00914914	0.051886	0.562	Fiber-rich	1895.99	1544.49	1.22758	0.295821	none														0	0	0	0	0	0	0	0	0	0	0	0	0	0	0	0	0
Ruminococcus_flavefaciens_strain_SAb67	Bacteria	Firmicutes	Firmicutes	Clostridia	Oscillospirales	Ruminococcaceae	Ruminococcus		1	0.0849687	0	0.018725	0.662	Starch-rich	391.28	473.13	0.827003	0.274035	FeFeA3, FeFeC2														0	0	0	0	0	0	0	0	0	0	0	0	0	0	0	0	0
Peptostreptococcus_sp_D1	Bacteria	Firmicutes	Firmicutes	Clostridia	Peptostreptococcales	Peptostreptococcaceae	Peptostreptococcus	GCF_900112955.1	1	0.0804399	0.000747764	0.016982	0.407	Starch-rich	9.06	11.54	0.785095	0.34906	FeFeA2, FeFeB														0	0	0	0	0	0	0	0	0	0	0	0	0	0	0	0	0
Lachnospiraceae_bacterium_V9D3004	Bacteria	Firmicutes	Firmicutes	Clostridia	Lachnospirales	Lachnospiraceae	V9D3004	GCF_000621985.1	1	0.0801747	0	0.067655	0.558	Fiber-rich	309.52	279.61	1.10697	0.146617	NiFe4e, FeFeB														0	0	0	0	0	0	0	0	0	0	0	0	0	1	0	0	0
Allisonella_histaminiformans_strain_DSM_15230	Bacteria	Firmicutes	Firmicutes	Negativicutes	Veillonellales	Dialisteraceae	Allisonella	Allisonella histaminiformans	1	0.0797893	0.00253692	0.027069	0.662	Starch-rich	9.98	11.53	0.865568	0.208281	none														0	0	0	0	0	0	0	0	0	0	0	0	0	0	0	0	0
Butyrivibrio_proteoclasticus_FD2007	Bacteria	Firmicutes	Firmicutes	Clostridia	Lachnospirales	Lachnospiraceae	Butyrivibrio	Butyrivibrio proteoclasticus	1	0.0776916	0	0.01505	0.344	Starch-rich	184.45	195.62	0.942899	0.0848241	NiFe4e														0	0	0	0	0	0	0	0	0	0	0	0	0	1	0	0	0
Oribacterium_sp_NK2B42	Bacteria	Firmicutes	Firmicutes	Clostridia	Lachnospirales	Lachnospiraceae	Oribacterium	GCF_000424445.1	1	0.0729992	0	0.022472	0.558	Starch-rich	509.88	543.39	0.938332	0.0918303	FeFeA2														0	0	0	0	0	0	0	0	0	0	0	0	0	0	0	0	0
Oribacterium_sp_FC2011	Bacteria	Firmicutes	Firmicutes	Clostridia	Lachnospirales	Lachnospiraceae	Oribacterium	GCF_900107835.1	1	0.0688685	0	0.004271	0	Starch-rich	258.25	281	0.919039	0.121802	FeFeA2														0	0	0	0	0	0	0	0	0	0	0	0	0	0	0	0	0
Butyrivibrio_sp_YAB3001	Bacteria	Firmicutes	Firmicutes	Clostridia	Lachnospirales	Lachnospiraceae	Butyrivibrio	GCF_900112195.1	1	0.0677293	0	-0.003766	0	Fiber-rich	235.04	223.54	1.05144	0.0723733	NiFe4e														0	0	0	0	0	0	0	0	0	0	0	0	0	1	0	0	0
Methanomicrobium_mobile_BP	Archaea	Euryarchaeota	Methanobacteriota	Methanomicrobia	Methanomicrobiales	Methanomicrobiaceae	Methanomicrobium	GCF_000711215.1	1	0.0668885	0.000844371	0.03741	0.558	Starch-rich	15997.3	19498.3	0.820446	0.285521	NiFe3a, NiFe4e, NiFe4h													H	0	0	0	0	0	0	0	0	0	1	0	0	0	1	0	0	1
Blautia_wexlerae_AGR2146	Bacteria	Firmicutes	Firmicutes	Clostridia	Lachnospirales	Lachnospiraceae	Blautia_A	Blautia_A wexlerae	1	0.0658603	0	0.028256	0	Starch-rich	1822.23	1889.28	0.96451	0.0521315	FeFeA3, FeFeC3														0	0	0	0	0	0	0	0	0	0	0	0	0	0	0	0	0
Clostridium_lundense_DSM_17049	Bacteria	Firmicutes	Firmicutes	Clostridia	Clostridiales	Clostridiaceae	Clostridium_AO	Clostridium_AO lundense	1	0.0621019	0	0.061503	0.407	Fiber-rich	22.95	21	1.09286	0.128105	NiFe1a, NiFe4g, FeFeA3, FeFeB, FeFeC2, FeFeC3														0	1	0	0	0	0	0	0	0	0	0	0	0	0	0	1	0
Shigella_sonnei_strain_NLAE_zl_G496	Bacteria	Proteobacteria	Proteobacteria	Gammaproteobacteria	Enterobacterales	Enterobacteriaceae	Escherichia	Escherichia coli	1	0.0604806	0	0.00277	0	Fiber-rich	159.9	130.34	1.22679	0.29489	NiFe1c, NiFe1d, NiFe4a														0	0	0	1	1	0	0	0	0	0	0	2	0	0	0	0	0
Selenomonas_ruminantium_strain_DSM_2872	Bacteria	Firmicutes	Firmicutes	Negativicutes	Selenomonadales	Selenomonadaceae	Selenomonas_A	Selenomonas_A ruminantium_B	1	0.0530456	0	0.011056	0	Starch-rich	40.39	43.14	0.936254	0.095028	NiFe1d, NiFe4f, FeFeA3														0	0	0	0	1	0	0	0	0	0	0	0	0	0	1	0	0
Lachnospiraceae_bacterium_NLAE_zl_G231	Bacteria	Firmicutes	Firmicutes	Clostridia	Lachnospirales	Lachnospiraceae	Eisenbergiella	Eisenbergiella tayi	1	0.0485026	0.00293164	0.02331	0.407	Starch-rich	36.07	40.2	0.897264	0.156396	NiFe4e, FeFeA1, FeFeA3														0	0	0	0	0	0	0	0	0	0	0	0	0	1	0	0	0
Eubacterium_ruminantium_strain_FB3002	Bacteria	Firmicutes	Firmicutes	Clostridia	Lachnospirales	Lachnospiraceae	Eubacterium_Q		1	0.0476405	0	-0.030374	0	Starch-rich	450.87	467.14	0.965171	0.0511435	FeFeA3														0	0	0	0	0	0	0	0	0	0	0	0	0	0	0	0	0
Bacteroides_vulgatus_strain_NLAE_zl_G202	Bacteria	Bacteroidetes	Bacteroidota	Bacteroidia	Bacteroidales	Bacteroidaceae	Bacteroides_B	Bacteroides_B vulgatus	1	0.0447587	0	0.010313	0	Fiber-rich	237.36	233.21	1.0178	0.0254472	FeFeB														0	0	0	0	0	0	0	0	0	0	0	0	0	0	0	0	0
Ruminococcus_flavefaciens_MA2007	Bacteria	Firmicutes	Firmicutes	Clostridia	Oscillospirales	Ruminococcaceae	Ruminococcus	Ruminococcus flavefaciens_E	1	0.043921	0.00147306	0.019514	0.344	Starch-rich	1321.69	1441.13	0.917121	0.124817	FeFeA3, FeFeC2														0	0	0	0	0	0	0	0	0	0	0	0	0	0	0	0	0
Butyrivibrio_sp_AD3002	Bacteria	Firmicutes	Firmicutes	Clostridia	Lachnospirales	Lachnospiraceae	Butyrivibrio	Butyrivibrio sp5	1	0.0418933	0	-0.022148	0	Fiber-rich	47.37	46.19	1.02555	0.0363931	NiFe4e, FeFeB														0	0	0	0	0	0	0	0	0	0	0	0	0	1	0	0	0
Butyrivibrio_fibrisolvens_DSM_3071	Bacteria	Firmicutes	Firmicutes	Clostridia	Lachnospirales	Lachnospiraceae	Butyrivibrio	Butyrivibrio fibrisolvens	1	0.0396311	0	0.044318	0	Fiber-rich	254.5	240.75	1.05711	0.0801299	NiFe4e, FeFeB														0	0	0	0	0	0	0	0	0	0	0	0	0	1	0	0	0
Selenomonas_ruminantium_subsp_ruminantium_ATCC_12561	Bacteria	Firmicutes	Firmicutes	Negativicutes	Selenomonadales	Selenomonadaceae	Selenomonas_A	Selenomonas_A ruminantium_H	1	0.032616	0	0.02489	0	Fiber-rich	208.23	199.77	1.04235	0.059838	NiFe1d, NiFe4f, FeFeA1, FeFeA3														0	0	0	0	1	0	0	0	0	0	0	0	0	0	1	0	0
Butyrivibrio_sp_TB	Bacteria	Firmicutes	Firmicutes	Clostridia	Lachnospirales	Lachnospiraceae	Butyrivibrio	Butyrivibrio fibrisolvens_B	1	0.0288143	0	0.015588	0	Fiber-rich	49.09	48.08	1.02101	0.0299923	NiFe4e, FeFeB														0	0	0	0	0	0	0	0	0	0	0	0	0	1	0	0	0
Acidaminococcus_fermentans_strain_pGA_4	Bacteria	Firmicutes	Firmicutes	Negativicutes	Acidaminococcales	Acidaminococcaceae	Acidaminococcus	Acidaminococcus fermentans	1	0.0256372	0.000684452	0.022747	0.344	Fiber-rich	704.25	681.77	1.03297	0.0468025	FeFeA2, FeFeB, FeFeC1														0	0	0	0	0	0	0	0	0	0	0	0	0	0	0	0	0
Acidaminococcus_fermentans_strain_WCC6	Bacteria	Firmicutes	Firmicutes	Negativicutes	Acidaminococcales	Acidaminococcaceae	Acidaminococcus	Acidaminococcus fermentans	1	0.0149661	0	0.008471	0	Starch-rich	202.76	204.19	0.992997	0.0101391	FeFeA2, FeFeB, FeFeC1														0	0	0	0	0	0	0	0	0	0	0	0	0	0	0	0	0
Selenomonas_ruminantium_strain_L14	Bacteria	Firmicutes	Firmicutes	Negativicutes	Selenomonadales	Selenomonadaceae	Selenomonas_A	Selenomonas_A ruminantium_B	1	0.0137113	0	0.014544	0	Fiber-rich	61.86	61.11	1.01227	0.0175984	NiFe1d, NiFe4f, FeFeA3														0	0	0	0	1	0	0	0	0	0	0	0	0	0	1	0	0
Selenomonas_ruminantium_AC2024	Bacteria	Firmicutes	Firmicutes	Negativicutes	Selenomonadales	Selenomonadaceae	Selenomonas_A	Selenomonas_A ruminantium_B	1	0.0127827	0	0.010907	0	Starch-rich	84.14	84.83	0.991866	0.0117827	none														0	0	0	0	0	0	0	0	0	0	0	0	0	0	0	0	0
Faecalicatena_contorta_strain_NLAE_zl_C134_Ga0104392_101	Bacteria	Firmicutes	Firmicutes	Clostridia	Lachnospirales	Lachnospiraceae	Ruminococcus_B		1	0.0098753	0	0.003098	0	Starch-rich	13.45	13.59	0.989698	0.0149393	NiFe4e, FeFeA3, FeFeB														0	0	0	0	0	0	0	0	0	0	0	0	0	1	0	0	0
Ruminococcus_albus_strain_AR67	Bacteria	Firmicutes	Firmicutes	Clostridia	Oscillospirales	Ruminococcaceae	Ruminococcus_D	Ruminococcus_D albus_D	1	0.0095683	0	0.027823	0	Fiber-rich	640.44	631.55	1.01408	0.0201665	FeFeA3, FeFeB, FeFeC2, FeFeC3														0	0	0	0	0	0	0	0	0	0	0	0	0	0	0	0	0
Selenomonas_sp_FC4001	Bacteria	Firmicutes	Firmicutes	Negativicutes	Selenomonadales	Selenomonadaceae	Selenomonas_A	Selenomonas_A ruminantium_B	1	0.0076091	0	0.011355	0	Fiber-rich	43.8	43.42	1.00875	0.0125711	NiFe1d, NiFe4f, FeFeA1, FeFeA3														0	0	0	0	1	0	0	0	0	0	0	0	0	0	1	0	0
Streptococcus_equinus_SN033	Bacteria	Firmicutes	Firmicutes	Bacilli	Lactobacillales	Streptococcaceae	Streptococcus	Streptococcus equinus	1	0.0072912	0	-0.010837	0	Starch-rich	0.87	0.88	0.988636	0.0164881	none														0	0	0	0	0	0	0	0	0	0	0	0	0	0	0	0	0
Megamonas_sp_Calf98_2	Bacteria	Firmicutes	Firmicutes	Negativicutes	Selenomonadales	Selenomonadaceae	Megamonas	Megamonas funiformis	1	0.0047476	0	0.025098	0	Starch-rich	286.89	287.64	0.997393	0.00376663	FeFeA3, FeFeB														0	0	0	0	0	0	0	0	0	0	0	0	0	0	0	0	0
Treponema_bryantii_strain_B25	Bacteria	Spirochaetes	Spirochaetota	Spirochaetia	Treponematales	Treponemataceae	Treponema_D	Treponema_D bryantii	1	0.0045769	0	-0.015342	0	Fiber-rich	2085.31	2076.97	1.00402	0.00578149	FeFeB														0	0	0	0	0	0	0	0	0	0	0	0	0	0	0	0	0
Bacteroides_ovatus_strain_NLAE_zl_C500	Bacteria	Bacteroidetes	Bacteroidota	Bacteroidia	Bacteroidales	Bacteroidaceae	Bacteroides	GCF_002632415.1	1	0.0042745	0	0.029762	0.344	Fiber-rich	1938.24	1933.74	1.00233	0.00335339	FeFeA3, FeFeB														0	0	0	0	0	0	0	0	0	0	0	0	0	0	0	0	0
Prevotella_sp_KH2C16	Bacteria	Bacteroidetes	Bacteroidota	Bacteroidia	Bacteroidales	Bacteroidaceae	Prevotella	GCF_900113305.1	1	0.002005	0	0.01155	0	Fiber-rich	1527.84	1526.21	1.00107	0.00153998	none														0	0	0	0	0	0	0	0	0	0	0	0	0	0	0	0	0
Bacteroides_sp_AR20	Bacteria	Bacteroidetes	Bacteroidota	Bacteroidia	Bacteroidales	Bacteroidaceae	Bacteroides	Bacteroides uniformis	1	5.27e-05	0	0.025278	0	Fiber-rich	1358.31	1358.28	1.00002	3.18641e-05	FeFeB														0	0	0	0	0	0	0	0	0	0	0	0	0	0	0	0	0
M. Methylotrophic methanogens
H. Hydrogenotrophic methanogens
AHM. Methanogens with acetotrophic, hydrogenotrophic and methylotrophic methanogenesis pathways
[truncated: 104 more columns]

## Sheet: Acetate production genomes
Name	Taxonomy								Summary score	Methods				Enriched in which group	Average abundance		Fold change	|log2(fc)|	Encode hydrogenase	Utilization						Production							Hydrogenase
	Domain	Phylum	Phylum(new_name)	Class	Order	Family	Genus	Species		Correlation	MCFS	ReliefF	SymmetricalUncert		Fibrous	Starchy				Cellulose	Xylan	Pectin	Starch	Lactate	Succinate	Acetate	Butyrate	Propionate	Formate	Lactate	Succinate	Methanogens	Fe	NiFe 1a	NiFe 1b	NiFe 1c	NiFe 1d	NiFe 1f	NiFe 1i	NiFe 1k	NiFe 2d	NiFe 3a	NiFe 3c	NiFe 4a	NiFe 4c	NiFe 4e	NiFe 4f	NiFe 4g	NiFe 4h
Lachnospiraceae_bacterium_G41	Bacteria	Firmicutes	Firmicutes	Clostridia	Lachnospirales	Lachnospiraceae	UBA3766	GCF_900100245.1	0.000598268	0.822658	0.17233	0.332723	1	Fiber-rich	11440.9	122.35	93.5093	6.54704	FeFeA3, FeFeB														0	0	0	0	0	0	0	0	0	0	0	0	0	0	0	0	0
Lachnospiraceae_bacterium_AC2014	Bacteria	Firmicutes	Firmicutes	Clostridia	Lachnospirales	Lachnospiraceae	Agathobacter	Agathobacter ruminis	0.993092	0.362433	0.00641081	0.039582	0.562	Starch-rich	319.07	27287	0.0116931	6.41819	none														0	0	0	0	0	0	0	0	0	0	0	0	0	0	0	0	0
Fibrobacter_succinogenes_subsp_elongatus_strain_HM2	Bacteria	Fibrobacteres	Fibrobacterota	Fibrobacteria	Fibrobacterales	Fibrobacteraceae	Fibrobacter	GCF_002210425.1	5.6e-06	0.98832	0.150256	0.789989	1	Fiber-rich	87136.8	1458.97	59.7249	5.90026	none														0	0	0	0	0	0	0	0	0	0	0	0	0	0	0	0	0
Butyrivibrio_sp_LB2008	Bacteria	Firmicutes	Firmicutes	Clostridia	Lachnospirales	Lachnospiraceae	Butyrivibrio	GCF_000621565.1	0.0207073	0.67032	0.142214	0.176081	1	Fiber-rich	2537.38	87.99	28.8371	4.84986	NiFe4e, FeFeB														0	0	0	0	0	0	0	0	0	0	0	0	0	1	0	0	0
Ruminobacter_amylophilus_strain_DSM_1361	Bacteria	Proteobacteria	Proteobacteria	Gammaproteobacteria	Enterobacterales	Succinivibrionaceae	Ruminobacter	Ruminobacter amylophilus	0.00311557	0.770311	0.156371	0.261425	1	Starch-rich	7046.99	194016	0.0363217	4.78303	none														0	0	0	0	0	0	0	0	0	0	0	0	0	0	0	0	0
Lachnospiraceae_bacterium_AC2028	Bacteria	Firmicutes	Firmicutes	Clostridia	Lachnospirales	Lachnospiraceae	AC2028	GCF_000702685.1	5.6e-06	0.943967	0.196052	0.493001	1	Fiber-rich	4249.99	155.01	27.4175	4.77703	NiFe4e														0	0	0	0	0	0	0	0	0	0	0	0	0	1	0	0	0
Ruminobacter_sp_RM87	Bacteria	Proteobacteria	Proteobacteria	Gammaproteobacteria	Enterobacterales	Succinivibrionaceae	Ruminobacter	Ruminobacter amylophilus	0.000145399	0.853127	0.17751	0.364778	1	Starch-rich	3155.26	79618.7	0.0396296	4.65728	none														0	0	0	0	0	0	0	0	0	0	0	0	0	0	0	0	0
Succinivibrio_dextrinosolvens_strain_22B	Bacteria	Proteobacteria	Proteobacteria	Gammaproteobacteria	Enterobacterales	Succinivibrionaceae	Succinivibrio	Succinivibrio dextrinosolvens_A	0.4205	0.524773	0.00572202	0.065759	0.464	Starch-rich	173.8	4072.59	0.0426755	4.55045	none														0	0	0	0	0	0	0	0	0	0	0	0	0	0	0	0	0
Clostridium_paraputrificum_AGR2156	Bacteria	Firmicutes	Firmicutes	Clostridia	Clostridiales	Clostridiaceae	Clostridium	Clostridium paraputrificum	1	0.347294	0	0.05972	0.549	Starch-rich	14.05	319.83	0.0439296	4.50866	NiFe4g, FeFeA1, FeFeB														0	0	0	0	0	0	0	0	0	0	0	0	0	0	0	1	0
Mitsuokella_jalaludinii_DSM_13811	Bacteria	Firmicutes	Firmicutes	Negativicutes	Selenomonadales	Selenomonadaceae	Mitsuokella	Mitsuokella jalaludinii	0.0512682	0.6191	0.091241	0.15567	0.79	Starch-rich	245.58	5527.07	0.0444322	4.49225	NiFe1d, FeFeA3														0	0	0	0	1	0	0	0	0	0	0	0	0	0	0	0	0
Succinivibrio_dextrinosolvens_H5	Bacteria	Proteobacteria	Proteobacteria	Gammaproteobacteria	Enterobacterales	Succinivibrionaceae	Succinivibrio	Succinivibrio dextrinosolvens	0.292465	0.58065	0.0135243	0.094574	0.464	Starch-rich	175.69	3839.15	0.0457627	4.44968	none														0	0	0	0	0	0	0	0	0	0	0	0	0	0	0	0	0
Clostridium_sp_DSM_8431	Bacteria	Firmicutes	Firmicutes	Clostridia	Clostridiales	Clostridiaceae	Clostridium	GCF_900116755.1	1	0.371695	0	0.06805	0.344	Starch-rich	15.88	332.79	0.0477178	4.38933	FeFeA1														0	0	0	0	0	0	0	0	0	0	0	0	0	0	0	0	0
Ruminococcaceae_bacterium_strain_KHP2	Bacteria	Firmicutes	Firmicutes	Clostridia	Saccharofermentanales	Saccharofermentanaceae	Saccharofermentans	GCF_900176545.1	1.96e-05	0.880912	0.166906	0.361407	1	Fiber-rich	1866.39	92.54	20.1685	4.33403	none														0	0	0	0	0	0	0	0	0	0	0	0	0	0	0	0	0
Succinivibrio_dextrinosolvens_DSM_3072	Bacteria	Proteobacteria	Proteobacteria	Gammaproteobacteria	Enterobacterales	Succinivibrionaceae	Succinivibrio	Succinivibrio dextrinosolvens	0.337168	0.565348	0.0147354	0.084693	0.464	Starch-rich	231.54	4194.58	0.0551998	4.17919	none														0	0	0	0	0	0	0	0	0	0	0	0	0	0	0	0	0
Ruminococcaceae_bacterium_AE2021	Bacteria	Firmicutes	Firmicutes	Clostridia	Saccharofermentanales	Saccharofermentanaceae	Saccharofermentans	GCF_900176545.1	7.54e-05	0.873977	0.159437	0.351698	1	Fiber-rich	1843.95	107.01	17.2316	4.10698	none														0	0	0	0	0	0	0	0	0	0	0	0	0	0	0	0	0
Lachnospiraceae_bacterium_NK4A179	Bacteria	Firmicutes	Firmicutes	Clostridia	Lachnospirales	Lachnospiraceae	NK4A136	GCF_000421045.1	0.00012856	0.937439	0.160294	0.477432	1	Fiber-rich	4470.67	266.41	16.7812	4.06877	NiFe4e														0	0	0	0	0	0	0	0	0	0	0	0	0	1	0	0	0
Proteus_mirabilis_strain_NLAE_zl_G534	Bacteria	Proteobacteria	Proteobacteria	Gammaproteobacteria	Enterobacterales	Enterobacteriaceae	Proteus	Proteus mirabilis	0.000766274	0.816715	0.286688	0.35611	1	Starch-rich	2.31	34.09	0.0677618	3.88338	NiFe1c, NiFe4a														0	0	0	1	0	0	0	0	0	0	0	1	0	0	0	0	0
Ruminococcaceae_bacterium_KH2T8	Bacteria	Firmicutes	Firmicutes	Clostridia	Saccharofermentanales	Saccharofermentanaceae	Saccharofermentans	GCF_900111435.1	0.000419158	0.828649	0.152671	0.326293	1	Fiber-rich	1904.95	139.26	13.6791	3.7739	none														0	0	0	0	0	0	0	0	0	0	0	0	0	0	0	0	0
Megasphaera_elsdenii_strain_J1	Bacteria	Firmicutes	Firmicutes	Negativicutes	Veillonellales	Megasphaeraceae	Megasphaera	Megasphaera elsdenii	1	0.282199	0.00125483	-0.012862	0.344	Starch-rich	13.25	174.82	0.0757922	3.72181	FeFeA1, FeFeB														0	0	0	0	0	0	0	0	0	0	0	0	0	0	0	0	0
Anaerovibrio_lipolyticus_LB2005	Bacteria	Firmicutes	Firmicutes	Negativicutes	Selenomonadales	Selenomonadaceae	Anaerovibrio	Anaerovibrio lipolyticus_A	0.0620682	0.612156	0.0513136	0.187443	0.662	Starch-rich	73.36	958.75	0.0765163	3.70809	NiFe4f, FeFeA1														0	0	0	0	0	0	0	0	0	0	0	0	0	0	1	0	0
Succinimonas_amylolytica_DSM_2873	Bacteria	Proteobacteria	Proteobacteria	Gammaproteobacteria	Enterobacterales	Succinivibrionaceae	Succinimonas	Succinimonas amylolytica	0.000502753	0.841545	0.143509	0.351671	1	Starch-rich	2380.33	30923.1	0.0769759	3.69945	none														0	0	0	0	0	0	0	0	0	0	0	0	0	0	0	0	0
Megasphaera_elsdenii_T81	Bacteria	Firmicutes	Firmicutes	Negativicutes	Veillonellales	Megasphaeraceae	Megasphaera	Megasphaera elsdenii	1	0.25978	0	-0.017892	0	Starch-rich	12.25	154.01	0.0795403	3.65217	FeFeA1, FeFeB														0	0	0	0	0	0	0	0	0	0	0	0	0	0	0	0	0
Lachnospiraceae_bacterium_XBD2001	Bacteria	Firmicutes	Firmicutes	Clostridia	Lachnospirales	Lachnospiraceae	XBD2001	GCF_900116395.1	0.282021	0.472911	0.00439895	0.088556	0.698	Starch-rich	132.58	1633.8	0.0811482	3.6233	none														0	0	0	0	0	0	0	0	0	0	0	0	0	0	0	0	0
Clostridium_sartagoforme_AAU1	Bacteria	Firmicutes	Firmicutes	Clostridia	Clostridiales	Clostridiaceae	Clostridium	Clostridium sartagoforme	1	0.364392	0	0.066878	0.653	Starch-rich	25.38	288.25	0.0880486	3.50556	NiFe1a, FeFeA1, FeFeA3, FeFeB														0	1	0	0	0	0	0	0	0	0	0	0	0	0	0	0	0
Propionibacterium_sp_MB3007	Bacteria	Actinobacteria	Actinomycetota	Actinobacteria	Propionibacteriales	Propionibacteriaceae	Cutibacterium	Cutibacterium acnes	0.0149026	0.684518	0.107966	0.185357	0.79	Fiber-rich	151.91	15.35	9.89642	3.30691	none														0	0	0	0	0	0	0	0	0	0	0	0	0	0	0	0	0
Lachnospiraceae_bacterium_AB2028	Bacteria	Firmicutes	Firmicutes	Clostridia	Lachnospirales	Lachnospiraceae	NK4A136	GCF_000621425.1	1.96e-05	0.959986	0.166252	0.592029	1	Fiber-rich	2553.51	264.99	9.63625	3.26847	none														0	0	0	0	0	0	0	0	0	0	0	0	0	0	0	0	0
Ruminococcus_flavefaciens_007c	Bacteria	Firmicutes	Firmicutes	Clostridia	Oscillospirales	Ruminococcaceae	Ruminococcus	Ruminococcus flavefaciens_F	0.000255646	0.843567	0.172306	0.367687	1	Fiber-rich	2312.63	252.35	9.16437	3.19604	FeFeA3, FeFeC2														0	0	0	0	0	0	0	0	0	0	0	0	0	0	0	0	0
Anaerovibrio_sp_RM50	Bacteria	Firmicutes	Firmicutes	Negativicutes	Selenomonadales	Selenomonadaceae	Anaerovibrio	GCF_000622005.1	0.0318947	0.645167	0.0916635	0.175884	0.79	Starch-rich	91.41	817.76	0.111781	3.16125	NiFe4f, FeFeA1														0	0	0	0	0	0	0	0	0	0	0	0	0	0	1	0	0
Lachnospiraceae_bacterium_RM5	Bacteria	Firmicutes	Firmicutes	Clostridia	Lachnospirales	Lachnospiraceae	CAG-603	GCF_900110975.1	1	0.242549	0	0.010915	0	Starch-rich	194.96	1671.08	0.116667	3.09953	FeFeA3														0	0	0	0	0	0	0	0	0	0	0	0	0	0	0	0	0
Selenomonas_sp_ND2010	Bacteria	Firmicutes	Firmicutes	Negativicutes	Selenomonadales	Selenomonadaceae	Selenomonas_A	GCF_000702005.1	0.48663	0.429516	0.0169047	0.060698	0.586	Starch-rich	23.26	196.09	0.118619	3.07559	NiFe1d, NiFe4f, FeFeA1, FeFeA3														0	0	0	0	1	0	0	0	0	0	0	0	0	0	1	0	0
Ruminococcus_flavefaciens_strain_YAD2003	Bacteria	Firmicutes	Firmicutes	Clostridia	Oscillospirales	Ruminococcaceae	Ruminococcus	Ruminococcus flavefaciens_P	0.000255646	0.850494	0.16944	0.354633	1	Fiber-rich	2510.47	310.46	8.08629	3.01548	FeFeA3, FeFeC2														0	0	0	0	0	0	0	0	0	0	0	0	0	0	0	0	0
Ruminococcus_flavefaciens_AE3010	Bacteria	Firmicutes	Firmicutes	Clostridia	Oscillospirales	Ruminococcaceae	Ruminococcus	Ruminococcus flavefaciens_D	0.000183982	0.898391	0.154234	0.435947	1	Fiber-rich	2261.33	291.83	7.74879	2.95397	none														0	0	0	0	0	0	0	0	0	0	0	0	0	0	0	0	0
Ruminococcus_albus_SY3	Bacteria	Firmicutes	Firmicutes	Clostridia	Oscillospirales	Ruminococcaceae	Ruminococcus_D	Ruminococcus_D albus_A	0.0361068	0.663012	0.0927127	0.15432	0.79	Fiber-rich	660.85	91.11	7.25332	2.85864	FeFeA3, FeFeB, FeFeC2, FeFeC3														0	0	0	0	0	0	0	0	0	0	0	0	0	0	0	0	0
Bifidobacterium_thermophilum_DSM_20212	Bacteria	Actinobacteria	Actinomycetota	Actinobacteria	Actinomycetales	Bifidobacteriaceae	Bifidobacterium	Bifidobacterium thermacidophilum	1	0.318998	0	0.001181	0	Starch-rich	269.15	1880.95	0.143093	2.80498	none														0	0	0	0	0	0	0	0	0	0	0	0	0	0	0	0	0
Clostridium_butyricum_AGR2140	Bacteria	Firmicutes	Firmicutes	Clostridia	Clostridiales	Clostridiaceae	Clostridium	Clostridium butyricum	1	0.365165	0	0.069973	0.8	Starch-rich	14.4	100.22	0.143684	2.79903	FeFeA1, FeFeA3, FeFeB														0	0	0	0	0	0	0	0	0	0	0	0	0	0	0	0	0
Succinivibrio_dextrinosolvens_strain_ACV_10	Bacteria	Proteobacteria	Proteobacteria	Gammaproteobacteria	Enterobacterales	Succinivibrionaceae	Succinivibrio	Succinivibrio dextrinosolvens_B	0.271859	0.605112	0.00221404	0.102402	0.479	Starch-rich	523.56	3498.54	0.149651	2.74033	none														0	0	0	0	0	0	0	0	0	0	0	0	0	0	0	0	0
Clostridium_beijerinckii_HUN142	Bacteria	Firmicutes	Firmicutes	Clostridia	Clostridiales	Clostridiaceae	Clostridium	Clostridium beijerinckii_A	1	0.349931	0	0.066784	0.643	Starch-rich	7.39	48.79	0.151465	2.72294	NiFe1a, FeFeA1, FeFeA3, FeFeA4, FeFeB														0	1	0	0	0	0	0	0	0	0	0	0	0	0	0	0	0
Treponema_saccharophilum_DSM_2985	Bacteria	Spirochaetes	Spirochaetota	Spirochaetia	Treponematales	Treponemataceae	Treponema_D	Treponema_D saccharophilum	0.192272	0.518199	0.0720477	0.105256	0.79	Starch-rich	129.37	814.16	0.1589	2.65381	FeFeB, FeFeC2														0	0	0	0	0	0	0	0	0	0	0	0	0	0	0	0	0
Clostridiales_bacterium_strain_WTE2008	Bacteria	Firmicutes	Firmicutes	Clostridia	Christensenellales	CAG-74	GCA-900199385	GCA_900176495.1	0.000419158	0.887051	0.146852	0.429772	1	Fiber-rich	28533.2	4762.08	5.99174	2.58298	none														0	0	0	0	0	0	0	0	0	0	0	0	0	0	0	0	0
Bacillus_cereus_strain_KPR_7A	Bacteria	Firmicutes	Firmicutes	Bacilli	Bacillales	Bacillaceae_G	Bacillus_A		7.54e-05	0.885674	0.165638	0.383135	1	Fiber-rich	2.75	0.48	5.72917	2.51833	none														0	0	0	0	0	0	0	0	0	0	0	0	0	0	0	0	0
Lachnospiraceae_bacterium_AC2029	Bacteria	Firmicutes	Firmicutes	Clostridia	Lachnospirales	Lachnospiraceae	Eubacterium_Q	GCF_000703065.1	0.000381506	0.86566	0.155451	0.369744	1	Fiber-rich	2006.4	356.75	5.62411	2.49162	none														0	0	0	0	0	0	0	0	0	0	0	0	0	0	0	0	0
Anaerovibrio_lipolyticus_DSM_3074	Bacteria	Firmicutes	Firmicutes	Negativicutes	Selenomonadales	Selenomonadaceae	Anaerovibrio	Anaerovibrio lipolyticus_B	0.0221991	0.670576	0.0458122	0.208952	0.662	Starch-rich	99.3	553.39	0.179439	2.47843	NiFe4f, FeFeA1														0	0	0	0	0	0	0	0	0	0	0	0	0	0	1	0	0
Ruminococcus_albus_AD2013	Bacteria	Firmicutes	Firmicutes	Clostridia	Oscillospirales	Ruminococcaceae	Ruminococcus_D	Ruminococcus_D albus_A	0.0512682	0.653161	0.070484	0.140849	0.79	Fiber-rich	712.67	131.73	5.41008	2.43565	none														0	0	0	0	0	0	0	0	0	0	0	0	0	0	0	0	0
Olsenella_sp_KH3B4	Bacteria	Actinobacteria	Actinomycetota	Coriobacteriia	Coriobacteriales	Atopobiaceae	Olsenella_B	GCF_900111695.1	1	0.274598	0	-0.015279	0	Starch-rich	153.85	824.53	0.186591	2.42205	FeFeA2, FeFeB														0	0	0	0	0	0	0	0	0	0	0	0	0	0	0	0	0
Butyrivibrio_sp_Su6	Bacteria	Firmicutes	Firmicutes	Clostridia	Lachnospirales	Lachnospiraceae	Butyrivibrio		0.0221991	0.66965	0.0647246	0.227313	0.79	Starch-rich	131.6	700.65	0.187826	2.41253	NiFe4e, FeFeB														0	0	0	0	0	0	0	0	0	0	0	0	0	1	0	0	0
Butyrivibrio_hungatei_strain_XBD2006	Bacteria	Firmicutes	Firmicutes	Clostridia	Lachnospirales	Lachnospiraceae	Butyrivibrio	Butyrivibrio hungatei_B	0.0588235	0.614657	0.0767605	0.157673	0.79	Fiber-rich	893.1	169.02	5.28399	2.40163	NiFe4e, FeFeB														0	0	0	0	0	0	0	0	0	0	0	0	0	1	0	0	0
Sarcina_sp_DSM_11001	Bacteria	Firmicutes	Firmicutes	Clostridia	Lachnospirales	Lachnospiraceae	CAG-791	GCF_900101015.1	0.0930972	0.626374	0.0349131	0.110858	0.662	Fiber-rich	11391.9	2173.94	5.24021	2.38962	FeFeA2, FeFeA3														0	0	0	0	0	0	0	0	0	0	0	0	0	0	0	0	0
Ruminococcaceae_bacterium_YRB3002	Bacteria	Firmicutes	Firmicutes	Clostridia	Saccharofermentanales	Saccharofermentanaceae	Saccharofermentans	GCF_900099715.1	0.00277908	0.886662	0.0886183	0.402029	0.79	Fiber-rich	1229.39	241.12	5.09866	2.35012	FeFeA3														0	0	0	0	0	0	0	0	0	0	0	0	0	0	0	0	0
Bacillus_licheniformis_strain_VTM3R78	Bacteria	Firmicutes	Firmicutes	Bacilli	Bacillales	Bacillaceae	Bacillus	Bacillus licheniformis	8.67e-05	0.874103	0.315039	0.355473	1	Fiber-rich	4.29	0.86	4.98837	2.31857	none														0	0	0	0	0	0	0	0	0	0	0	0	0	0	0	0	0
Butyrivibrio_hungatei_NK4A153	Bacteria	Firmicutes	Firmicutes	Clostridia	Lachnospirales	Lachnospiraceae	Butyrivibrio	Butyrivibrio hungatei_A	0.0160709	0.727685	0.156912	0.182473	1	Fiber-rich	348.6	70.03	4.97787	2.31553	NiFe4e														0	0	0	0	0	0	0	0	0	0	0	0	0	1	0	0	0
Bacteroides_sp_Ga6A1	Bacteria	Bacteroidetes	Bacteroidota	Bacteroidia	Bacteroidales	Bacteroidaceae	Ga6A1	Ga6A1 sp1	0.00294372	0.77204	0.150446	0.288993	1	Starch-rich	2016.48	9664.39	0.208651	2.26084	none														0	0	0	0	0	0	0	0	0	0	0	0	0	0	0	0	0
Butyrivibrio_sp_M55	Bacteria	Firmicutes	Firmicutes	Clostridia	Lachnospirales	Lachnospiraceae	Butyrivibrio	GCF_900116865.1	0.0166801	0.698774	0.160162	0.180344	1	Fiber-rich	496.55	106.24	4.67385	2.22461	NiFe4e														0	0	0	0	0	0	0	0	0	0	0	0	0	1	0	0	0
Olsenella_sp_kh2p3	Bacteria	Actinobacteria	Actinomycetota	Coriobacteriia	Coriobacteriales	Atopobiaceae	Olsenella_B	GCF_900119625.1	1	0.270819	0	-0.016362	0	Starch-rich	201.86	937.78	0.215253	2.21589	FeFeA2, FeFeB														0	0	0	0	0	0	0	0	0	0	0	0	0	0	0	0	0
Lachnospiraceae_bacterium_A10	Bacteria	Firmicutes	Firmicutes	Clostridia	Lachnospirales	Lachnospiraceae	FD2005	FD2005 sp1	0.478921	0.452372	0.0106	0.060912	0.562	Starch-rich	45.02	203.37	0.22137	2.17547	none														0	0	0	0	0	0	0	0	0	0	0	0	0	0	0	0	0
Lachnospiraceae_bacterium_AC2031	Bacteria	Firmicutes	Firmicutes	Clostridia	Lachnospirales	Lachnospiraceae	Eubacterium_Q	GCF_000687975.1	0.00998616	0.846451	0.0595215	0.325691	0.79	Fiber-rich	2349.07	535.93	4.38317	2.13197	none														0	0	0	0	0	0	0	0	0	0	0	0	0	0	0	0	0
Butyrivibrio_sp_AE3009	Bacteria	Firmicutes	Firmicutes	Clostridia	Lachnospirales	Lachnospiraceae	Butyrivibrio	GCF_000420845.1	0.220787	0.560724	0.00473733	0.15548	0.479	Starch-rich	224.53	979.59	0.229208	2.12527	NiFe4e, FeFeB														0	0	0	0	0	0	0	0	0	0	0	0	0	1	0	0	0
Ruminococcaceae_bacterium_AB4001	Bacteria	Firmicutes	Firmicutes	Clostridia	Saccharofermentanales	Saccharofermentanaceae	Saccharofermentans	GCF_000621765.1	0.0137992	0.820972	0.0444971	0.39732	0.79	Fiber-rich	6779.3	1562.69	4.33822	2.1171	FeFeA3														0	0	0	0	0	0	0	0	0	0	0	0	0	0	0	0	0
Treponema_sp_JC4	Bacteria	Spirochaetes	Spirochaetota	Spirochaetia	Treponematales	Treponemataceae	Treponema_D	GCF_000260795.1	0.0117773	0.698116	0.0606463	0.198667	0.79	Starch-rich	1431.32	6020.02	0.23776	2.07242	FeFeA3, FeFeB														0	0	0	0	0	0	0	0	0	0	0	0	0	0	0	0	0
Bacteroidales_bacterium_KHT7	Bacteria	Bacteroidetes	Bacteroidota	Bacteroidia	Bacteroidales	Bacteroidaceae	Ga6A1	Ga6A1 sp1	0.00387926	0.765447	0.175616	0.285797	1	Starch-rich	2364.13	9897.66	0.238857	2.06578	none														0	0	0	0	0	0	0	0	0	0	0	0	0	0	0	0	0
Ruminococcus_flavefaciens_strain_Y1	Bacteria	Firmicutes	Firmicutes	Clostridia	Oscillospirales	Ruminococcaceae	Ruminococcus	Ruminococcus flavefaciens_I	0.000346449	0.866751	0.159972	0.314299	1	Fiber-rich	763.03	188.28	4.05263	2.01886	FeFeA2, FeFeA3														0	0	0	0	0	0	0	0	0	0	0	0	0	0	0	0	0
Butyrivibrio_sp_AE3003	Bacteria	Firmicutes	Firmicutes	Clostridia	Lachnospirales	Lachnospiraceae	Butyrivibrio	Butyrivibrio hungatei_A	0.037222	0.698997	0.0462893	0.153149	0.79	Fiber-rich	362.72	91.86	3.94862	1.98135	none														0	0	0	0	0	0	0	0	0	0	0	0	0	0	0	0	0
Butyrivibrio_sp_XBB1001	Bacteria	Firmicutes	Firmicutes	Clostridia	Lachnospirales	Lachnospiraceae	Butyrivibrio	Butyrivibrio sp6	1	0.319914	0.000768263	0.027881	0.407	Starch-rich	174.1	646.74	0.269196	1.89327	NiFe4e														0	0	0	0	0	0	0	0	0	0	0	0	0	1	0	0	0
Clostridium_cadaveris_AGR2141	Bacteria	Firmicutes	Firmicutes	Clostridia	Clostridiales	Clostridiaceae	Clostridium_X	Clostridium_X cadaveris	1	0.318809	0	0.055982	0	Starch-rich	7.18	26.51	0.270841	1.88448	NiFe1a, FeFeA1, FeFeA3, FeFeB, FeFeC3														0	1	0	0	0	0	0	0	0	0	0	0	0	0	0	0	0
Dorea_longicatena_AGR2136	Bacteria	Firmicutes	Firmicutes	Clostridia	Lachnospirales	Lachnospiraceae	Dorea	Dorea longicatena_A	0.00129421	0.799981	0.163804	0.301189	1	Starch-rich	63.57	228.1	0.278694	1.84325	FeFeA2, FeFeA3, FeFeB														0	0	0	0	0	0	0	0	0	0	0	0	0	0	0	0	0
Cellulomonas_sp_KH9	Bacteria	Actinobacteria	Actinomycetota	Actinobacteria	Actinomycetales	Cellulomonadaceae	Cellulomonas	GCF_900114185.1	1.6e-05	0.916763	0.179672	0.417346	1	Fiber-rich	31.97	9.07	3.52481	1.81754	none														0	0	0	0	0	0	0	0	0	0	0	0	0	0	0	0	0
Lachnospiraceae_bacterium_XBB1006	Bacteria	Firmicutes	Firmicutes	Clostridia	Lachnospirales	Lachnospiraceae	XBB1006	GCF_900115795.1	0.0299326	0.64895	0.172777	0.163224	1	Starch-rich	192.72	678.64	0.28398	1.81614	FeFeA3														0	0	0	0	0	0	0	0	0	0	0	0	0	0	0	0	0
Eubacterium_pyruvativorans_strain_KHPC4	Bacteria	Firmicutes	Firmicutes	Clostridia	Peptostreptococcales	Anaerovoracaceae	Eubacterium_A	Eubacterium_A pyruvativorans	0.0431903	0.666707	0.0946763	0.146049	0.79	Starch-rich	95.37	335.19	0.284525	1.81337	FeFeA2, FeFeA3														0	0	0	0	0	0	0	0	0	0	0	0	0	0	0	0	0
Ruminococcaceae_bacterium_FB2012	Bacteria	Firmicutes	Firmicutes	Clostridia	Oscillospirales	Ruminococcaceae	Ruminococcus_D	GCF_900104495.1	4.07e-05	0.911829	0.161189	0.381348	1	Fiber-rich	969.33	280.98	3.44982	1.78652	FeFeA3														0	0	0	0	0	0	0	0	0	0	0	0	0	0	0	0	0
Ruminococcaceae_bacterium_YAD3003	Bacteria	Firmicutes	Firmicutes	Clostridia	Saccharofermentanales	Saccharofermentanaceae	Saccharofermentans	GCF_900107185.1	0.0245862	0.66466	0.0525518	0.269108	0.79	Fiber-rich	7985.93	2315.32	3.44917	1.78625	FeFeA3														0	0	0	0	0	0	0	0	0	0	0	0	0	0	0	0	0
Lachnospiraceae_bacterium_XBB2008	Bacteria	Firmicutes	Firmicutes	Clostridia	Lachnospirales	Lachnospiraceae	XBB2008	GCF_900102235.1	0.0254231	0.818875	0.0396526	0.307641	0.662	Fiber-rich	1067.59	312.54	3.41585	1.77224	none														0	0	0	0	0	0	0	0	0	0	0	0	0	0	0	0	0
Selenomonas_ruminantium_strain_KH1T6	Bacteria	Firmicutes	Firmicutes	Negativicutes	Selenomonadales	Selenomonadaceae	Selenomonas_B	Selenomonas_B ruminantium	0.00158895	0.795804	0.168106	0.278562	1	Fiber-rich	563.6	166.96	3.37566	1.75517	NiFe1d, NiFe4f, FeFeA3														0	0	0	0	1	0	0	0	0	0	0	0	0	0	1	0	0
Lachnospiraceae_bacterium_C6A11	Bacteria	Firmicutes	Firmicutes	Clostridia	Lachnospirales	Lachnospiraceae	Eubacterium_Q	GCF_000702245.1	0.0541971	0.669875	0.0664094	0.139337	0.79	Fiber-rich	1045.21	313.05	3.3388	1.73933	none														0	0	0	0	0	0	0	0	0	0	0	0	0	0	0	0	0
Bacillus_sp_MB2021	Bacteria	Firmicutes	Firmicutes	Bacilli	Bacillales	Bacillaceae_A	Bacillus_AC	GCF_000701605.1	0.00769244	0.853533	0.0759968	0.342944	0.79	Fiber-rich	3.05	0.92	3.31522	1.7291	none														0	0	0	0	0	0	0	0	0	0	0	0	0	0	0	0	0
Peptostreptococcus_russellii_strain_Calf135	Bacteria	Firmicutes	Firmicutes	Clostridia	Peptostreptococcales	Peptostreptococcaceae	Peptostreptococcus	Peptostreptococcus russellii	0.00477543	0.797809	0.138784	0.230466	0.79	Fiber-rich	7.72	2.34	3.29915	1.72209	FeFeA2, FeFeB														0	0	0	0	0	0	0	0	0	0	0	0	0	0	0	0	0
Lachnospiraceae_bacterium_C7	Bacteria	Firmicutes	Firmicutes	Clostridia	Lachnospirales	Lachnospiraceae	Lachnobacterium	GCF_900113385.1	0.0173065	0.676678	0.0642975	0.194135	0.79	Starch-rich	33	105.96	0.311438	1.68298	none														0	0	0	0	0	0	0	0	0	0	0	0	0	0	0	0	0
Clostridium_intestinale_DSM_6191	Bacteria	Firmicutes	Firmicutes	Clostridia	Clostridiales	Clostridiaceae	Clostridium_T	Clostridium_T intestinale	1	0.283295	0	0.058735	0	Starch-rich	14.13	45.24	0.312334	1.67884	FeFeA1, FeFeA3, FeFeB														0	0	0	0	0	0	0	0	0	0	0	0	0	0	0	0	0
Prevotella_aff_ruminicola_Tc2_24	Bacteria	Bacteroidetes	Bacteroidota	Bacteroidia	Bacteroidales	Bacteroidaceae	Prevotella	GCF_900110895.1	0.000255646	0.941395	0.151846	0.487093	1	Fiber-rich	14045.7	4394.21	3.1964	1.67645	none														0	0	0	0	0	0	0	0	0	0	0	0	0	0	0	0	0
Prevotella_sp_lc2012	Bacteria	Bacteroidetes	Bacteroidota	Bacteroidia	Bacteroidales	Bacteroidaceae	Prevotella	GCF_900110895.1	0.000145399	0.938767	0.16758	0.473182	1	Fiber-rich	14283.1	4476.94	3.19038	1.67373	none														0	0	0	0	0	0	0	0	0	0	0	0	0	0	0	0	0
Treponema_sp_C6A8	Bacteria	Spirochaetes	Spirochaetota	Spirochaetia	Treponematales	Treponemataceae	Treponema_D	GCF_000619925.1	0.0457682	0.632509	0.0444519	0.143567	0.662	Starch-rich	1135.84	3553.22	0.319665	1.64537	none														0	0	0	0	0	0	0	0	0	0	0	0	0	0	0	0	0
Ruminococcus_flavefaciens_strain_YL228	Bacteria	Firmicutes	Firmicutes	Clostridia	Oscillospirales	Ruminococcaceae	Ruminococcus	Ruminococcus flavefaciens_Q	0.0484597	0.746443	0.0205575	0.217459	0.662	Fiber-rich	1572.77	510.65	3.07994	1.6229	none														0	0	0	0	0	0	0	0	0	0	0	0	0	0	0	0	0
Clostridium_polysaccharolyticum_strain_DSM_1801	Bacteria	Firmicutes	Firmicutes	Clostridia	Lachnospirales	Lachnospiraceae	Clostridium_AI	Clostridium_AI polysaccharolyticum	0.125868	0.56561	0.00745588	0.141772	0.562	Starch-rich	28.94	88.83	0.325791	1.61798	FeFeA1, FeFeA3														0	0	0	0	0	0	0	0	0	0	0	0	0	0	0	0	0
Bifidobacterium_sp_AGR2158	Bacteria	Actinobacteria	Actinomycetota	Actinobacteria	Actinomycetales	Bifidobacteriaceae	Bifidobacterium	GCF_000424225.1	0.000381506	0.888252	0.148218	0.359628	1	Fiber-rich	22.5	7.42	3.03235	1.60043	none														0	0	0	0	0	0	0	0	0	0	0	0	0	0	0	0	0
Actinomyces_denticolens_strain_PA	Bacteria	Actinobacteria	Actinomycetota	Actinobacteria	Actinomycetales	Actinomycetaceae	Actinomyces	Actinomyces denticolens	0.00670653	0.827402	0.0684681	0.252309	0.79	Fiber-rich	35.48	11.76	3.01701	1.59312	none														0	0	0	0	0	0	0	0	0	0	0	0	0	0	0	0	0
Bacteroidales_bacterium_WCE2004	Bacteria	Bacteroidetes	Bacteroidota	Bacteroidia	Bacteroidales	UBA932	RC9	GCF_900167895.1	0.030902	0.813233	0.0301665	0.297951	0.662	Fiber-rich	61373.5	20497.6	2.99418	1.58216	none														0	0	0	0	0	0	0	0	0	0	0	0	0	0	0	0	0
Lachnospiraceae_bacterium_AC2012	Bacteria	Firmicutes	Firmicutes	Clostridia	Lachnospirales	Lachnospiraceae	FD2005	FD2005 sp1	0.00218856	0.790944	0.168432	0.252915	1	Starch-rich	100.33	291.05	0.344717	1.53651	none														0	0	0	0	0	0	0	0	0	0	0	0	0	0	0	0	0
Bifidobacterium_ruminantium_DSM_6489	Bacteria	Actinobacteria	Actinomycetota	Actinobacteria	Actinomycetales	Bifidobacteriaceae	Bifidobacterium	Bifidobacterium ruminantium	1	0.249828	0	0.006658	0	Starch-rich	8.15	23.49	0.346956	1.52717	none														0	0	0	0	0	0	0	0	0	0	0	0	0	0	0	0	0
Lachnospiraceae_bacterium_strain_LC2019	Bacteria	Firmicutes	Firmicutes	Clostridia	Lachnospirales	Lachnospiraceae	Eubacterium_Q	GCF_900199595.1	0.088691	0.681433	0.0184487	0.113127	0.562	Fiber-rich	702.39	247.05	2.84311	1.50747	FeFeA3														0	0	0	0	0	0	0	0	0	0	0	0	0	0	0	0	0
Bacillus_nealsonii_AAU1	Bacteria	Firmicutes	Firmicutes	Bacilli	Bacillales	Bacillaceae_A	Bacillus_AC	Bacillus_AC nealsonii	0.0149026	0.885012	0.0427783	0.416669	0.79	Fiber-rich	13.95	4.91	2.84114	1.50647	none														0	0	0	0	0	0	0	0	0	0	0	0	0	0	0	0	0
Acinetobacter_sp_HR7	Bacteria	Proteobacteria	Proteobacteria	Gammaproteobacteria	Pseudomonadales	Moraxellaceae	Acinetobacter	GCF_000773685.1	0.104831	0.754952	0.0179181	0.280075	0.562	Fiber-rich	70.15	24.98	2.80825	1.48967	none														0	0	0	0	0	0	0	0	0	0	0	0	0	0	0	0	0
Enterobacter_sp_kpr_6	Bacteria	Proteobacteria	Proteobacteria	Gammaproteobacteria	Enterobacterales	Enterobacteriaceae	Enterobacter_D	GCF_900116015.1	0.0122604	0.773861	0.0800927	0.20168	0.79	Fiber-rich	86.8	31.19	2.78294	1.47661	none														0	0	0	0	0	0	0	0	0	0	0	0	0	0	0	0	0
Butyrivibrio_sp_AE2015	Bacteria	Firmicutes	Firmicutes	Clostridia	Lachnospirales	Lachnospiraceae	Butyrivibrio	GCF_000420825.1	0.0484597	0.625361	0.0305372	0.189887	0.662	Starch-rich	110.89	308.15	0.359857	1.4745	NiFe4e, FeFeB														0	0	0	0	0	0	0	0	0	0	0	0	0	1	0	0	0
Bifidobacterium_adolescentis_DSM_20087	Bacteria	Actinobacteria	Actinomycetota	Actinobacteria	Actinomycetales	Bifidobacteriaceae	Bifidobacterium		1	0.287103	0	0.016878	0.407	Starch-rich	161.63	447.35	0.361305	1.46871	none														0	0	0	0	0	0	0	0	0	0	0	0	0	0	0	0	0
Acinetobacter_sp_DSM_11652	Bacteria	Proteobacteria	Proteobacteria	Gammaproteobacteria	Pseudomonadales	Moraxellaceae	Acinetobacter	GCF_000632455.1	0.0671846	0.802856	0.0266869	0.311824	0.586	Fiber-rich	62.87	23.1	2.72165	1.44448	none														0	0	0	0	0	0	0	0	0	0	0	0	0	0	0	0	0
Ruminococcus_flavefaciens_FD_1	Bacteria	Firmicutes	Firmicutes	Clostridia	Oscillospirales	Ruminococcaceae	Ruminococcus	Ruminococcus flavefaciens_A	0.00104251	0.86992	0.157424	0.281184	1	Fiber-rich	1046.13	384.59	2.72012	1.44367	FeFeA3, FeFeC2														0	0	0	0	0	0	0	0	0	0	0	0	0	0	0	0	0
Micrococcus_luteus_strain_VTM4R57	Bacteria	Actinobacteria	Actinomycetota	Actinobacteria	Actinomycetales	Micrococcaceae	Micrococcus	Micrococcus luteus	0.000967404	0.841994	0.157792	0.282451	1	Fiber-rich	23.56	8.69	2.71116	1.43891	none														0	0	0	0	0	0	0	0	0	0	0	0	0	0	0	0	0
Butyrivibrio_sp_XPD2006	Bacteria	Firmicutes	Firmicutes	Clostridia	Lachnospirales	Lachnospiraceae	Butyrivibrio	GCF_000420865.1	0.879177	0.368873	0.00175432	0.044046	0.662	Starch-rich	269.79	725.57	0.371832	1.42728	NiFe4e, FeFeB														0	0	0	0	0	0	0	0	0	0	0	0	0	1	0	0	0
Ruminococcus_flavefaciens_strain_XPD3002	Bacteria	Firmicutes	Firmicutes	Clostridia	Oscillospirales	Ruminococcaceae	Ruminococcus	Ruminococcus flavefaciens_H	0.00181164	0.826683	0.0835229	0.273332	0.79	Fiber-rich	623.45	231.93	2.6881	1.42658	FeFeA3														0	0	0	0	0	0	0	0	0	0	0	0	0	0	0	0	0
Selenomonas_ruminantium_AB3002	Bacteria	Firmicutes	Firmicutes	Negativicutes	Selenomonadales	Selenomonadaceae	Selenomonas_B	Selenomonas_B ruminantium	0.00181164	0.792385	0.148966	0.276187	1	Fiber-rich	540.05	204.65	2.6389	1.39993	none														0	0	0	0	0	0	0	0	0	0	0	0	0	0	0	0	0
Bordetella_trematum_strain_HR18	Bacteria	Proteobacteria	Proteobacteria	Gammaproteobacteria	Betaproteobacteriales	Burkholderiaceae	Bordetella	Bordetella trematum	0.180937	0.528151	0.067968	0.091015	0.79	Fiber-rich	56.29	21.68	2.5964	1.37651	none														0	0	0	0	0	0	0	0	0	0	0	0	0	0	0	0	0
Morganella_morganii_strain_NLAE_zl_C84	Bacteria	Proteobacteria	Proteobacteria	Gammaproteobacteria	Enterobacterales	Enterobacteriaceae	Morganella	Morganella morganii	0.0620682	0.656713	0.0146017	0.14179	0.586	Starch-rich	5.68	14.66	0.387449	1.36792	NiFe1c, NiFe4a														0	0	0	1	0	0	0	0	0	0	0	1	0	0	0	0	0
Butyrivibrio_hungatei_strain_MB2003_chromosome_I_complete_sequence	Bacteria	Firmicutes	Firmicutes	Clostridia	Lachnospirales	Lachnospiraceae	Butyrivibrio	Butyrivibrio hungatei	0.128705	0.610655	0.00723986	0.185595	0.562	Starch-rich	91.58	235.71	0.388528	1.36391	NiFe4e, FeFeB														0	0	0	0	0	0	0	0	0	0	0	0	0	1	0	0	0
Lachnospiraceae_bacterium_YSB2008	Bacteria	Firmicutes	Firmicutes	Clostridia	Lachnospirales	Lachnospiraceae	Eubacterium_Q	GCF_000687655.1	0.0350169	0.832431	0.0360525	0.299885	0.662	Fiber-rich	444.63	173.36	2.56478	1.35883	FeFeA3														0	0	0	0	0	0	0	0	0	0	0	0	0	0	0	0	0
Lachnospiraceae_bacterium_NC2004	Bacteria	Firmicutes	Firmicutes	Clostridia	Lachnospirales	Lachnospiraceae	NC2004	GCF_000621905.1	0.0271609	0.675464	0.0237479	0.246808	0.662	Fiber-rich	680.8	265.82	2.56113	1.35678	NiFe4e														0	0	0	0	0	0	0	0	0	0	0	0	0	1	0	0	0
Ruminiclostridium_cellobioparum_DSM_1351_ATCC_15832	Bacteria	Firmicutes	Firmicutes	Clostridia	Acetivibrionales	Acetivibrionaceae	Ruminiclostridium_A	Ruminiclostridium_A cellobioparum	0.000598268	0.870196	0.135061	0.358563	1	Fiber-rich	50.65	19.79	2.55937	1.35579	NiFe4e, FeFeA3, FeFeB, FeFeC1, FeFeC3														0	0	0	0	0	0	0	0	0	0	0	0	0	1	0	0	0
Fusobacterium_necrophorum_HUN048	Bacteria	Fusobacteria	Fusobacteriota	Fusobacteriia	Fusobacteriales	Fusobacteriaceae	Fusobacterium_C	Fusobacterium_C necrophorum	1	0.177553	0	-0.000113	0	Starch-rich	102.74	260.82	0.393912	1.34406	none														0	0	0	0	0	0	0	0	0	0	0	0	0	0	0	0	0
Butyrivibrio_sp_INlla18	Bacteria	Firmicutes	Firmicutes	Clostridia	Lachnospirales	Lachnospiraceae	Butyrivibrio	GCF_900103635.1	0.308671	0.58843	0.00177152	0.175559	0.479	Starch-rich	140.89	356.53	0.39517	1.33945	NiFe4e, FeFeB														0	0	0	0	0	0	0	0	0	0	0	0	0	1	0	0	0
Lachnospiraceae_bacterium_MD2004	Bacteria	Firmicutes	Firmicutes	Clostridia	Lachnospirales	Lachnospiraceae	FD2005	FD2005 sp1	1	0.523601	0.00143074	0.128458	0.344	Starch-rich	31.62	79.39	0.398287	1.32812	none														0	0	0	0	0	0	0	0	0	0	0	0	0	0	0	0	0
Lachnospiraceae_bacterium_FD2005	Bacteria	Firmicutes	Firmicutes	Clostridia	Lachnospirales	Lachnospiraceae	FD2005	FD2005 sp1	0.671089	0.523725	0.00209824	0.083461	0.371	Starch-rich	23.78	59.03	0.402846	1.3117	none														0	0	0	0	0	0	0	0	0	0	0	0	0	0	0	0	0
Butyrivibrio_sp_NC2007	Bacteria	Firmicutes	Firmicutes	Clostridia	Lachnospirales	Lachnospiraceae	Butyrivibrio	Butyrivibrio sp1	1	0.461612	0	0.102754	0.407	Starch-rich	157.89	387.43	0.407532	1.29502	NiFe4e, FeFeB														0	0	0	0	0	0	0	0	0	0	0	0	0	1	0	0	0
Clostridium_innocuum_strain_NLAE_zl_G197_Ga0066900_101	Bacteria	Firmicutes	Firmicutes	Bacilli	Erysipelotrichales	Erysipelotrichaceae	Eubacterium_D	Eubacterium_D innocuum	0.00453819	0.885194	0.101771	0.329865	0.79	Fiber-rich	25.38	10.46	2.42639	1.27881	FeFeA1, FeFeA2														0	0	0	0	0	0	0	0	0	0	0	0	0	0	0	0	0
Selenomonas_ruminantium_strain_WCT3	Bacteria	Firmicutes	Firmicutes	Negativicutes	Selenomonadales	Selenomonadaceae	Selenomonas_A	Selenomonas_A ruminantium_E	0.891324	0.357202	0.00301159	0.04364	0.831	Starch-rich	133.54	321.79	0.414991	1.26885	NiFe1d, NiFe4f, FeFeA1, FeFeA3														0	0	0	0	1	0	0	0	0	0	0	0	0	0	1	0	0
Corynebacterium_vitaeruminis_DSM_20294	Bacteria	Actinobacteria	Actinomycetota	Actinobacteria	Corynebacteriales	Corynebacteriaceae	Corynebacterium	Corynebacterium vitaeruminis	0.0221991	0.763476	0.056654	0.170798	0.79	Fiber-rich	21.26	8.88	2.39414	1.25951	NiFe1f														0	0	0	0	0	1	0	0	0	0	0	0	0	0	0	0	0
Butyrivibrio_sp_FCS006	Bacteria	Firmicutes	Firmicutes	Clostridia	Lachnospirales	Lachnospiraceae	Butyrivibrio	Butyrivibrio sp1	1	0.43116	0	0.090423	0.344	Starch-rich	158.18	373.14	0.423916	1.23815	none														0	0	0	0	0	0	0	0	0	0	0	0	0	0	0	0	0
Butyrivibrio_fibrisolvens_YRB2005	Bacteria	Firmicutes	Firmicutes	Clostridia	Lachnospirales	Lachnospiraceae	Butyrivibrio	Butyrivibrio fibrisolvens_A	0.928522	0.418633	0	0.054541	0.344	Starch-rich	44.8	105.59	0.424283	1.2369	NiFe4e, FeFeB														0	0	0	0	0	0	0	0	0	0	0	0	0	1	0	0	0
Bifidobacterium_pseudolongum_AGR2145	Bacteria	Actinobacteria	Actinomycetota	Actinobacteria	Actinomycetales	Bifidobacteriaceae	Bifidobacterium	Bifidobacterium pseudolongum_A	0.0207073	0.74493	0.0306607	0.202605	0.662	Fiber-rich	8.34	3.55	2.3493	1.23223	none														0	0	0	0	0	0	0	0	0	0	0	0	0	0	0	0	0
Megasphaera_elsdenii_strain_DSM_20460	Bacteria	Firmicutes	Firmicutes	Negativicutes	Veillonellales	Megasphaeraceae	Megasphaera	Megasphaera elsdenii	1	0.229708	0	-0.019631	0	Starch-rich	83.97	196.26	0.427851	1.22482	FeFeA1, FeFeB														0	0	0	0	0	0	0	0	0	0	0	0	0	0	0	0	0
Lachnospira_multipara_MC2003	Bacteria	Firmicutes	Firmicutes	Clostridia	Lachnospirales	Lachnospiraceae	Lachnospira	Lachnospira multipara_A	0.0764069	0.613782	0.102082	0.12368	0.79	Starch-rich	25.6	59.41	0.430904	1.21456	NiFe4e														0	0	0	0	0	0	0	0	0	0	0	0	0	1	0	0	0
Clostridium_clostridioforme_AGR2157	Bacteria	Firmicutes	Firmicutes	Clostridia	Lachnospirales	Lachnospiraceae	Clostridium_M	Clostridium_M clostridioforme	1	0.362563	0.00239239	0.004748	0.371	Starch-rich	59.57	136.75	0.435612	1.19888	FeFeA1, FeFeA3, FeFeB, FeFeC1, FeFeC3														0	0	0	0	0	0	0	0	0	0	0	0	0	0	0	0	0
Lachnospira_multipara_LB2003	Bacteria	Firmicutes	Firmicutes	Clostridia	Lachnospirales	Lachnospiraceae	Lachnospira	Lachnospira multipara_A	1	0.365443	0	0.037222	0.344	Starch-rich	23.14	53.08	0.435946	1.19778	NiFe4e														0	0	0	0	0	0	0	0	0	0	0	0	0	1	0	0	0
Prevotella_sp_FD3004	Bacteria	Bacteroidetes	Bacteroidota	Bacteroidia	Bacteroidales	Bacteroidaceae	Prevotella	GCF_000746155.1	0.000229779	0.884608	0.15231	0.359524	1	Fiber-rich	8821.47	3885.3	2.27047	1.18299	none														0	0	0	0	0	0	0	0	0	0	0	0	0	0	0	0	0
Ruminococcus_gnavus_AGR2154	Bacteria	Firmicutes	Firmicutes	Clostridia	Lachnospirales	Lachnospiraceae	Ruminococcus_B	Ruminococcus_B gnavus	0.786412	0.518244	0.00159267	0.045727	0.407	Starch-rich	97.84	218.27	0.448252	1.15762	none														0	0	0	0	0	0	0	0	0	0	0	0	0	0	0	0	0
Butyrivibrio_sp_FC2001	Bacteria	Firmicutes	Firmicutes	Clostridia	Lachnospirales	Lachnospiraceae	Butyrivibrio	Butyrivibrio sp3	0.0289862	0.705683	0.0304027	0.246912	0.662	Fiber-rich	408.75	184.12	2.22002	1.15057	NiFe4e, FeFeB														0	0	0	0	0	0	0	0	0	0	0	0	0	1	0	0	0
Clostridium_innocuum_strain_NLAE_zl_C381	Bacteria	Firmicutes	Firmicutes	Bacilli	Erysipelotrichales	Erysipelotrichaceae	Eubacterium_D	Eubacterium_D innocuum	0.00804404	0.878495	0.11146	0.350547	0.79	Fiber-rich	33.98	15.37	2.2108	1.14457	FeFeA1, FeFeA2														0	0	0	0	0	0	0	0	0	0	0	0	0	0	0	0	0
Lachnospiraceae_bacterium_XPB1003	Bacteria	Firmicutes	Firmicutes	Clostridia	Lachnospirales	Lachnospiraceae	NK4A136	GCF_900102065.1	0.0361068	0.740445	0.0228378	0.196614	0.662	Fiber-rich	468.79	212.54	2.20566	1.14121	NiFe4e														0	0	0	0	0	0	0	0	0	0	0	0	0	1	0	0	0
Prevotella_sp_khp7	Bacteria	Bacteroidetes	Bacteroidota	Bacteroidia	Bacteroidales	Bacteroidaceae	Prevotella	GCF_000746155.1	0.00016384	0.880653	0.158195	0.351172	1	Fiber-rich	10308	4713.63	2.18685	1.12886	none														0	0	0	0	0	0	0	0	0	0	0	0	0	0	0	0	0
Lachnospiraceae_bacterium_strain_KH1P17	Bacteria	Firmicutes	Firmicutes	Clostridia	Lachnospirales	Lachnospiraceae	NK4A144	GCF_900168235.1	0.00367647	0.834974	0.0836875	0.237972	0.79	Fiber-rich	114.64	52.63	2.17823	1.12315	NiFe4e, FeFeB														0	0	0	0	0	0	0	0	0	0	0	0	0	1	0	0	0
Actinomyces_nasicola_strain_KPR_1	Bacteria	Actinobacteria	Actinomycetota	Actinobacteria	Actinomycetales	Actinomycetaceae	Actinomyces_F	Actinomyces_F nasicola	0.120336	0.695936	0.0243344	0.187983	0.562	Fiber-rich	6.33	2.93	2.16041	1.1113	none														0	0	0	0	0	0	0	0	0	0	0	0	0	0	0	0	0
Butyrivibrio_sp_XPD2002	Bacteria	Firmicutes	Firmicutes	Clostridia	Lachnospirales	Lachnospiraceae	Butyrivibrio	Butyrivibrio sp3	0.0604295	0.635688	0.0146473	0.193404	0.662	Fiber-rich	334.05	155.01	2.15502	1.1077	NiFe4e, FeFeB														0	0	0	0	0	0	0	0	0	0	0	0	0	1	0	0	0
Butyrivibrio_sp_VCB2001	Bacteria	Firmicutes	Firmicutes	Clostridia	Lachnospirales	Lachnospiraceae	Butyrivibrio	Butyrivibrio sp1	1	0.480051	0	0.129362	0.407	Starch-rich	203.64	437.98	0.464953	1.10484	NiFe4e, FeFeB														0	0	0	0	0	0	0	0	0	0	0	0	0	1	0	0	0
Ruminococcus_albus_7_DSM_20455	Bacteria	Firmicutes	Firmicutes	Clostridia	Oscillospirales	Ruminococcaceae	Ruminococcus_D	Ruminococcus_D albus	0.00453819	0.804205	0.0751516	0.230899	0.79	Fiber-rich	372.13	173.56	2.1441	1.10037	FeFeA3, FeFeB, FeFeC2, FeFeC3														0	0	0	0	0	0	0	0	0	0	0	0	0	0	0	0	0
Butyrivibrio_sp_NC3005	Bacteria	Firmicutes	Firmicutes	Clostridia	Lachnospirales	Lachnospiraceae	Butyrivibrio	GCF_000424545.1	0.632475	0.427964	0.00221034	0.052663	0.479	Starch-rich	90.45	193.22	0.468119	1.09505	none														0	0	0	0	0	0	0	0	0	0	0	0	0	0	0	0	0
Lachnospiraceae_bacterium_NE2001	Bacteria	Firmicutes	Firmicutes	Clostridia	Lachnospirales	Lachnospiraceae	Eubacterium_Q	GCF_900110635.1	0.0823773	0.706964	0.0200661	0.164022	0.562	Fiber-rich	397.79	186.64	2.13132	1.09175	FeFeA3														0	0	0	0	0	0	0	0	0	0	0	0	0	0	0	0	0
Citrobacter_sp_NLAE_zl_C269	Bacteria	Proteobacteria	Proteobacteria	Gammaproteobacteria	Enterobacterales	Enterobacteriaceae	Citrobacter_A	Citrobacter_A amalonaticus_A	0.695286	0.355026	0.0410061	0.110485	0.662	Fiber-rich	105.99	49.94	2.12235	1.08566	NiFe1c, NiFe4a														0	0	0	1	0	0	0	0	0	0	0	1	0	0	0	0	0
Ruminococcus_flavefaciens_ND2009	Bacteria	Firmicutes	Firmicutes	Clostridia	Oscillospirales	Ruminococcaceae	Ruminococcus	Ruminococcus flavefaciens_C	0.0444652	0.749012	0.0219922	0.189017	0.662	Fiber-rich	409.14	193.4	2.11551	1.08101	FeFeA3, FeFeC2														0	0	0	0	0	0	0	0	0	0	0	0	0	0	0	0	0
Clostridiales_bacterium_strain_R_7	Bacteria	Firmicutes	Firmicutes	Clostridia	Christensenellales	CAG-74	GCA-900199385	GCA_900199385.1	0.490323	0.374153	0.0573727	0.136718	0.79	Fiber-rich	24205.3	11453.8	2.11331	1.0795	FeFeA3														0	0	0	0	0	0	0	0	0	0	0	0	0	0	0	0	0
Prevotella_sp_tf2_5	Bacteria	Bacteroidetes	Bacteroidota	Bacteroidia	Bacteroidales	Bacteroidaceae	Prevotella	GCF_900115435.1	0.010854	0.790931	0.0636093	0.251688	0.79	Fiber-rich	17577.9	8342.66	2.10699	1.07518	none														0	0	0	0	0	0	0	0	0	0	0	0	0	0	0	0	0
Lachnospira_multipara_ATCC_19207	Bacteria	Firmicutes	Firmicutes	Clostridia	Lachnospirales	Lachnospiraceae	Lachnospira	Lachnospira multipara	0.58658	0.435953	0.000776183	0.054572	0.407	Starch-rich	264.01	554.27	0.47632	1.07	NiFe4e														0	0	0	0	0	0	0	0	0	0	0	0	0	1	0	0	0
Treponema_bryantii_strain_XBD1002	Bacteria	Spirochaetes	Spirochaetota	Spirochaetia	Treponematales	Treponemataceae	Treponema_D	Treponema_D bryantii_A	0.177273	0.599534	0.0049102	0.110716	0.562	Starch-rich	1324.49	2733.83	0.484481	1.04549	FeFeB														0	0	0	0	0	0	0	0	0	0	0	0	0	0	0	0	0
Clostridioides_mangenotii_LM2	Bacteria	Firmicutes	Firmicutes	Clostridia	Peptostreptococcales	Peptostreptococcaceae	Clostridioides	Clostridioides mangenotii	0.00502186	0.783103	0.0694655	0.267472	0.79	Fiber-rich	11.45	5.59	2.0483	1.03443	none														0	0	0	0	0	0	0	0	0	0	0	0	0	0	0	0	0
Lachnospiraceae_bacterium_MA2020	Bacteria	Firmicutes	Firmicutes	Clostridia	Lachnospirales	Lachnospiraceae	NK4A144	GCF_000746015.1	0.00311557	0.87136	0.121204	0.329864	0.79	Fiber-rich	678.85	337.31	2.01254	1.00902	none														0	0	0	0	0	0	0	0	0	0	0	0	0	0	0	0	0
Peptostreptococcus_anaerobius_strain_C	Bacteria	Firmicutes	Firmicutes	Clostridia	Peptostreptococcales	Peptostreptococcaceae	Peptostreptococcus	Peptostreptococcus anaerobius	0.0383628	0.658705	0.0224033	0.15267	0.662	Fiber-rich	12.37	6.16	2.00812	1.00584	FeFeA2, FeFeB														0	0	0	0	0	0	0	0	0	0	0	0	0	0	0	0	0
Ruminococcus_sp_HUN007	Bacteria	Firmicutes	Firmicutes	Clostridia	Oscillospirales	Ruminococcaceae	HUN007	GCF_000712055.1	0.56027	0.576959	0.00275253	0.133057	0.407	Fiber-rich	3506.3	1753.92	1.99912	0.999366	none														0	0	0	0	0	0	0	0	0	0	0	0	0	0	0	0	0
Porphyromonadaceae_bacterium_KHP3R9	Bacteria	Bacteroidetes	Bacteroidota	Bacteroidia	Bacteroidales	Dysgonomonadaceae	Petrimonas	Petrimonas mucosa	0.037222	0.653496	0.0193505	0.246894	0.662	Fiber-rich	240.42	120.44	1.99618	0.997242	FeFeA3														0	0	0	0	0	0	0	0	0	0	0	0	0	0	0	0	0
Cellvibrio_sp_BR_O59_Scaffold1	Bacteria	Proteobacteria	Proteobacteria	Gammaproteobacteria	Pseudomonadales	Cellvibrionaceae	Cellvibrio	GCF_000263355.1	0.413592	0.567307	0.00098204	0.101796	0.479	Starch-rich	12.36	24.62	0.502031	0.994152	none														0	0	0	0	0	0	0	0	0	0	0	0	0	0	0	0	0
Lachnospiraceae_bacterium_KHCPX20	Bacteria	Firmicutes	Firmicutes	Clostridia	Lachnospirales	Lachnospiraceae	UBA2727	GCF_900100095.1	0.456344	0.437271	0.0013251	0.061684	0.479	Starch-rich	171.19	338.62	0.505552	0.984069	none														0	0	0	0	0	0	0	0	0	0	0	0	0	0	0	0	0
Selenomonas_ruminantium_subsp_lactilytica_TAM6421_DNA	Bacteria	Firmicutes	Firmicutes	Negativicutes	Selenomonadales	Selenomonadaceae	Selenomonas_A	Selenomonas_A ruminantium_A	0.373917	0.527249	0.00618169	0.087145	0.464	Fiber-rich	302.36	153.21	1.9735	0.980757	NiFe1d, FeFeA1, FeFeA3														0	0	0	0	1	0	0	0	0	0	0	0	0	0	0	0	0
Prevotella_sp_P6B1	Bacteria	Bacteroidetes	Bacteroidota	Bacteroidia	Bacteroidales	Bacteroidaceae	Prevotella	Prevotella sp33	0.0137992	0.749222	0.054102	0.185611	0.79	Fiber-rich	14346.9	7356.31	1.95029	0.963688	none														0	0	0	0	0	0	0	0	0	0	0	0	0	0	0	0	0
Lachnospiraceae_bacterium_AC3007	Bacteria	Firmicutes	Firmicutes	Clostridia	Lachnospirales	Lachnospiraceae	NK4A144	GCF_000621405.1	0.0541971	0.709385	0.0152056	0.239104	0.662	Fiber-rich	1092.76	563.16	1.94041	0.95636	NiFe4e														0	0	0	0	0	0	0	0	0	0	0	0	0	1	0	0	0
Butyrivibrio_sp_INlla14	Bacteria	Firmicutes	Firmicutes	Clostridia	Lachnospirales	Lachnospiraceae	Butyrivibrio	Butyrivibrio sp6	1	0.327521	0	0.030701	0.407	Starch-rich	218.96	414.49	0.528264	0.92067	NiFe4e														0	0	0	0	0	0	0	0	0	0	0	0	0	1	0	0	0
Lachnospira_multipara_strain_D15d	Bacteria	Firmicutes	Firmicutes	Clostridia	Lachnospirales	Lachnospiraceae	Lachnospira	Lachnospira multipara	1	0.392753	0	0.051226	0.344	Starch-rich	76.06	143.23	0.531034	0.913124	NiFe4e														0	0	0	0	0	0	0	0	0	0	0	0	0	1	0	0	0
Dorea_sp_AGR2135	Bacteria	Firmicutes	Firmicutes	Clostridia	Lachnospirales	Lachnospiraceae	Dorea	Dorea formicigenerans	0.0764069	0.640082	0.0124105	0.12723	0.562	Starch-rich	123.59	231.81	0.533152	0.907381	FeFeA2, FeFeA3														0	0	0	0	0	0	0	0	0	0	0	0	0	0	0	0	0
Lachnospiraceae_bacterium_YSD2013	Bacteria	Firmicutes	Firmicutes	Clostridia	Lachnospirales	Lachnospiraceae	UBA1258	GCF_900100895.1	1	0.559801	0	0.06049	0.407	Fiber-rich	1473.56	786.36	1.8739	0.906044	FeFeA3														0	0	0	0	0	0	0	0	0	0	0	0	0	0	0	0	0
Prevotella_sp_P6B4	Bacteria	Bacteroidetes	Bacteroidota	Bacteroidia	Bacteroidales	Bacteroidaceae	Prevotella	Prevotella sp33	0.070767	0.708356	0.0316926	0.155296	0.586	Fiber-rich	13348.9	7137.68	1.8702	0.90319	none														0	0	0	0	0	0	0	0	0	0	0	0	0	0	0	0	0
Butyrivibrio_fibrisolvens_FE2007	Bacteria	Firmicutes	Firmicutes	Clostridia	Lachnospirales	Lachnospiraceae	Butyrivibrio	Butyrivibrio fibrisolvens_B	0.088691	0.593636	0.0101767	0.156854	0.562	Starch-rich	35.04	65	0.539077	0.891437	NiFe4e, FeFeB														0	0	0	0	0	0	0	0	0	0	0	0	0	1	0	0	0
Oxobacter_pfennigii_strain_DSM_3222	Bacteria	Firmicutes	Firmicutes	Clostridia	Clostridiales	Oxobacteraceae	Oxobacter	Oxobacter pfennigii	1	0.617075	0	0.078943	0.479	Fiber-rich	60.7	33.23	1.82666	0.86921	FeFeA3														0	0	0	0	0	0	0	0	0	0	0	0	0	0	0	0	0
Propionibacteriaceae_bacterium_P6A17	Bacteria	Actinobacteria	Actinomycetota	Actinobacteria	Propionibacteriales	Propionibacteriaceae	Tessaracoccus	GCF_000619965.1	0.072611	0.697124	0.0206857	0.22224	0.586	Fiber-rich	29.95	16.52	1.81295	0.858342	none														0	0	0	0	0	0	0	0	0	0	0	0	0	0	0	0	0
Eubacterium_limosum_strain_SA11	Bacteria	Firmicutes	Firmicutes	Clostridia	Eubacteriales	Eubacteriaceae	Eubacterium	GCF_002441855.1	0.1024	0.706791	0.0144172	0.185157	0.562	Fiber-rich	23.32	12.96	1.79938	0.847502	FeFeA3, FeFeB, FeFeC1, FeFeC3														0	0	0	0	0	0	0	0	0	0	0	0	0	0	0	0	0
Ruminococcaceae_bacterium_P7	Bacteria	Firmicutes	Firmicutes	Clostridia	Oscillospirales	DTU089	Ruminococcus_E	GCF_900100595.1	1	0.317331	0	-0.020483	0	Starch-rich	1528.34	2744.1	0.556955	0.844368	FeFeA3														0	0	0	0	0	0	0	0	0	0	0	0	0	0	0	0	0
Prevotella_bryantii_strain_KHPX14	Bacteria	Bacteroidetes	Bacteroidota	Bacteroidia	Bacteroidales	Bacteroidaceae	Prevotella	Prevotella bryantii	1	0.258296	0	0.003216	0	Starch-rich	1376.9	2466.49	0.558243	0.841036	none														0	0	0	0	0	0	0	0	0	0	0	0	0	0	0	0	0
Lachnospiraceae_bacterium_NK4A144	Bacteria	Firmicutes	Firmicutes	Clostridia	Lachnospirales	Lachnospiraceae	NK4A144	GCF_000424365.1	0.146743	0.540131	0.00749077	0.16976	0.562	Starch-rich	77.78	138.85	0.560173	0.836056	NiFe4e, FeFeB														0	0	0	0	0	0	0	0	0	0	0	0	0	1	0	0	0
Prevotella_sp_MA2016	Bacteria	Bacteroidetes	Bacteroidota	Bacteroidia	Bacteroidales	Bacteroidaceae	Prevotella	GCF_000619825.1	0.00409033	0.799956	0.066507	0.259155	0.79	Fiber-rich	15627.8	8783.87	1.77914	0.831182	none														0	0	0	0	0	0	0	0	0	0	0	0	0	0	0	0	0
Butyrivibrio_sp_AE2005	Bacteria	Firmicutes	Firmicutes	Clostridia	Lachnospirales	Lachnospiraceae	Butyrivibrio	Butyrivibrio hungatei_A	0.013271	0.758854	0.0451739	0.243425	0.79	Fiber-rich	1195.31	676.27	1.7675	0.821714	NiFe4e														0	0	0	0	0	0	0	0	0	0	0	0	0	1	0	0	0
Lachnospiraceae_bacterium_JC7	Bacteria	Firmicutes	Firmicutes	Clostridia	Lachnospirales	Lachnospiraceae	Oribacterium	GCF_000513555.1	0.107305	0.698817	0.0107557	0.244655	0.562	Fiber-rich	892.73	507.14	1.76032	0.81584	FeFeA2, FeFeB														0	0	0	0	0	0	0	0	0	0	0	0	0	0	0	0	0
Alysiella_filiformis_DSM_16848	Bacteria	Proteobacteria	Proteobacteria	Gammaproteobacteria	Betaproteobacteriales	Neisseriaceae	Alysiella	Alysiella filiformis	1	0.285176	0	-0.012091	0	Starch-rich	26.89	47.11	0.570792	0.808964	none														0	0	0	0	0	0	0	0	0	0	0	0	0	0	0	0	0
Blautia_sp_SF_50	Bacteria	Firmicutes	Firmicutes	Clostridia	Lachnospirales	Lachnospiraceae	Blautia_A	Blautia_A massiliensis	0.0329112	0.644627	0.0716979	0.17134	0.79	Fiber-rich	817.49	469.55	0.57438	0.799922	FeFeA3														0	0	0	0	0	0	0	0	0	0	0	0	0	0	0	0	0
Prevotella_sp_ne3005	Bacteria	Bacteroidetes	Bacteroidota	Bacteroidia	Bacteroidales	Bacteroidaceae	Prevotella	GCF_900110085.1	0.0470995	0.626248	0.0685821	0.1886	0.79	Fiber-rich	59369.7	34472.6	1.72223	0.784277	none														0	0	0	0	0	0	0	0	0	0	0	0	0	0	0	0	0
Clostridium_clostridioforme_strain_ATCC_25537	Bacteria	Firmicutes	Firmicutes	Clostridia	Lachnospirales	Lachnospiraceae	Clostridium_M	Clostridium_M clostridioformis	1	0.476036	0	0.060004	0	Starch-rich	119.3	205.35	0.580959	0.783491	FeFeA1, FeFeA3, FeFeB, FeFeC1, FeFeC3														0	0	0	0	0	0	0	0	0	0	0	0	0	0	0	0	0
Faecalicatena_orotica_strain_NLAE_zl_C242_Ga0104394_101	Bacteria	Firmicutes	Firmicutes	Clostridia	Lachnospirales	Lachnospiraceae	Ruminococcus_B		1	0.383959	0.00046571	0.028468	0	Starch-rich	80.4	138.1	0.582187	0.780446	FeFeA1, FeFeA2, FeFeA3, FeFeB														0	0	0	0	0	0	0	0	0	0	0	0	0	0	0	0	0
Ruminococcus_sp_YE71	Bacteria	Firmicutes	Firmicutes	Clostridia	Oscillospirales	Ruminococcaceae	Ruminococcus_D	GCF_900119155.1	1	0.296158	0	0.021343	0.344	Starch-rich	944.16	1588.69	0.594301	0.750734	FeFeA3														0	0	0	0	0	0	0	0	0	0	0	0	0	0	0	0	0
Desulfovibrio_desulfuricans_strain_DSM_7057	Bacteria	Proteobacteria	Proteobacteria	Desulfovibrionia	Desulfovibrionales	Desulfovibrionaceae	Desulfovibrio	Desulfovibrio desulfuricans_A	0.36135	0.502988	0.0134805	0.128328	0.464	Fiber-rich	82.68	49.14	1.68254	0.750641	NiFe1b, NiFe1d, NiFe4c, NiFe4e, FeFeA1														0	0	1	0	1	0	0	0	0	0	0	0	1	1	0	0	0
Ruminococcus_flavefaciens_strain_YRD2003	Bacteria	Firmicutes	Firmicutes	Clostridia	Oscillospirales	Ruminococcaceae	Ruminococcus	Ruminococcus flavefaciens_G	0.184658	0.67584	0.00582889	0.10355	0.479	Fiber-rich	1036.24	616.29	1.68142	0.749677	FeFeA3														0	0	0	0	0	0	0	0	0	0	0	0	0	0	0	0	0
Porphyromonadaceae_bacterium_KH3CP3RA	Bacteria	Bacteroidetes	Bacteroidota	Bacteroidia	Bacteroidales	Dysgonomonadaceae	Proteiniphilum	Proteiniphilum acetatigenes	0.204131	0.51093	0.0154882	0.166997	0.662	Fiber-rich	33.04	19.66	1.68057	0.74895	FeFeA3, FeFeC1														0	0	0	0	0	0	0	0	0	0	0	0	0	0	0	0	0
Selenomonas_ruminantium_strain_GACV_9	Bacteria	Firmicutes	Firmicutes	Negativicutes	Selenomonadales	Selenomonadaceae	Selenomonas_A	Selenomonas_A ruminantium_G	1	0.272504	0	0.014772	0	Starch-rich	30.69	51.4	0.597082	0.744	NiFe1d, NiFe4f, FeFeA1, FeFeA3														0	0	0	0	1	0	0	0	0	0	0	0	0	0	1	0	0
Butyrivibrio_proteoclasticus_strain_P18	Bacteria	Firmicutes	Firmicutes	Clostridia	Lachnospirales	Lachnospiraceae	Butyrivibrio	Butyrivibrio proteoclasticus_B	0.380323	0.573732	0.00131574	0.166652	0.479	Starch-rich	155.19	259.66	0.597666	0.742588	NiFe4e, FeFeB														0	0	0	0	0	0	0	0	0	0	0	0	0	1	0	0	0
Butyrivibrio_sp_AE3004	Bacteria	Firmicutes	Firmicutes	Clostridia	Lachnospirales	Lachnospiraceae	Butyrivibrio	GCF_000703165.1	0.427493	0.677054	0.00546544	0.113263	0.407	Fiber-rich	191.35	114.37	1.67308	0.742505	none														0	0	0	0	0	0	0	0	0	0	0	0	0	0	0	0	0
Slackia_heliotrinireducens_DSM_20476	Bacteria	Actinobacteria	Actinomycetota	Coriobacteriia	Coriobacteriales	Eggerthellaceae	Slackia	Slackia heliotrinireducens	0.478921	0.605494	0.0015058	0.108423	0.407	Fiber-rich	414.45	248.17	1.67002	0.739869	NiFe1i, NiFe4e, FeFeA1														0	0	0	0	0	0	1	0	0	0	0	0	0	1	0	0	0
Selenomonas_ruminantium_strain_Z108	Bacteria	Firmicutes	Firmicutes	Negativicutes	Selenomonadales	Selenomonadaceae	Selenomonas_A	Selenomonas_A ruminantium_F	1	0.422182	0.000406972	0.029626	0	Starch-rich	30.45	50.75	0.6	0.736966	NiFe1d, NiFe4f, FeFeA1, FeFeA3														0	0	0	0	1	0	0	0	0	0	0	0	0	0	1	0	0
Clostridium_aminophilum_strain_F	Bacteria	Firmicutes	Firmicutes	Clostridia	Lachnospirales	Lachnospiraceae	Clostridium_R	Clostridium_R aminophilum	0.204131	0.668735	0.00393406	0.179112	0.479	Fiber-rich	2492.39	1514.86	1.64529	0.718345	FeFeA2														0	0	0	0	0	0	0	0	0	0	0	0	0	0	0	0	0
Porphyromonadaceae_bacterium_KH3R12	Bacteria	Bacteroidetes	Bacteroidota	Bacteroidia	Bacteroidales	Dysgonomonadaceae	Proteiniphilum	Proteiniphilum saccharofermentans	0.292465	0.465502	0.0179342	0.160162	0.662	Fiber-rich	55.72	33.97	1.64027	0.713934	FeFeA3, FeFeC1														0	0	0	0	0	0	0	0	0	0	0	0	0	0	0	0	0
Butyrivibrio_sp_WCD2001	Bacteria	Firmicutes	Firmicutes	Clostridia	Lachnospirales	Lachnospiraceae	Butyrivibrio	Butyrivibrio sp5	0.349102	0.634451	0.00794266	0.139977	0.464	Fiber-rich	67.16	41.45	1.62027	0.69623	NiFe4e, FeFeB														0	0	0	0	0	0	0	0	0	0	0	0	0	1	0	0	0
Proteiniclasticum_ruminis_DSM_24773	Bacteria	Firmicutes	Firmicutes	Clostridia	Clostridiales	Clostridiaceae	Proteiniclasticum	Proteiniclasticum ruminis	0.303196	0.462729	0.00953201	0.096006	0.562	Fiber-rich	9.29	5.74	1.61847	0.694628	FeFeA3														0	0	0	0	0	0	0	0	0	0	0	0	0	0	0	0	0
Desulfovibrio_legallii_strain_KHC7	Bacteria	Proteobacteria	Proteobacteria	Desulfovibrionia	Desulfovibrionales	Desulfovibrionaceae	Desulfovibrio	Desulfovibrio legallii	0.413592	0.569418	0.00139426	0.136162	0.407	Fiber-rich	163.22	101.64	1.60586	0.68335	NiFe1b, NiFe4c, NiFe4e														0	0	1	0	0	0	0	0	0	0	0	0	1	1	0	0	0
Lachnospiraceae_bacterium_G11	Bacteria	Firmicutes	Firmicutes	Clostridia	Lachnospirales	Lachnospiraceae	G11	GCF_900103495.1	1	0.231048	0.00943374	0.084669	0.562	Fiber-rich	881.9	549.52	1.60486	0.682443	none														0	0	0	0	0	0	0	0	0	0	0	0	0	0	0	0	0
Pseudochrobactrum_sp_AO18b	Bacteria	Proteobacteria	Proteobacteria	Alphaproteobacteria	Rhizobiales	Rhizobiaceae	Pseudochrobactrum	GCF_001939785.1	0.400033	0.600212	0.00112935	0.108088	0.479	Fiber-rich	69.12	43.08	1.60446	0.682085	none														0	0	0	0	0	0	0	0	0	0	0	0	0	0	0	0	0
Prevotella_ruminicola_strain_KHT3	Bacteria	Bacteroidetes	Bacteroidota	Bacteroidia	Bacteroidales	Bacteroidaceae	Prevotella	Prevotella ruminicola_A	1	0.587787	0	0.142121	0.479	Fiber-rich	64554.6	40577.5	1.5909	0.66984	none														0	0	0	0	0	0	0	0	0	0	0	0	0	0	0	0	0
Acetitomaculum_ruminis_DSM_5522	Bacteria	Firmicutes	Firmicutes	Clostridia	Lachnospirales	Lachnospiraceae	Acetitomaculum	Acetitomaculum ruminis	0.0457682	0.680208	0.0174326	0.189115	0.662	Fiber-rich	1982.15	1253.66	1.58109	0.66092	FeFeA3														0	0	0	0	0	0	0	0	0	0	0	0	0	0	0	0	0
Lachnospiraceae_bacterium_MC2017	Bacteria	Firmicutes	Firmicutes	Clostridia	Lachnospirales	Lachnospiraceae	NK4A144	GCF_000701625.1	0.0572498	0.73907	0.0147627	0.195395	0.662	Fiber-rich	554.2	350.63	1.58058	0.660457	NiFe4e, FeFeB														0	0	0	0	0	0	0	0	0	0	0	0	0	1	0	0	0
Ruaniaceae_bacterium_KH17	Bacteria	Actinobacteria	Actinomycetota	Actinobacteria	Actinomycetales	Actinomycetaceae	KH17	GCF_900199505.1	0.494432	0.404846	0.00288344	0.086557	0.479	Fiber-rich	4.23	2.68	1.57836	0.658425	none														0	0	0	0	0	0	0	0	0	0	0	0	0	0	0	0	0
Bacteroides_sp_AR29	Bacteria	Bacteroidetes	Bacteroidota	Bacteroidia	Bacteroidales	Bacteroidaceae	Bacteroides	Bacteroides thetaiotaomicron	0.114989	0.563346	0.0576029	0.176098	0.662	Fiber-rich	52.52	33.3	1.57718	0.657345	FeFeA3, FeFeB														0	0	0	0	0	0	0	0	0	0	0	0	0	0	0	0	0
Bifidobacterium_boum_DSM_20432	Bacteria	Actinobacteria	Actinomycetota	Actinobacteria	Actinomycetales	Bifidobacteriaceae	Bifidobacterium	Bifidobacterium boum	1	0.37945	0	0.026448	0.344	Starch-rich	407.12	641.18	0.634954	0.655275	none														0	0	0	0	0	0	0	0	0	0	0	0	0	0	0	0	0
Prevotella_sp_tc2_28	Bacteria	Bacteroidetes	Bacteroidota	Bacteroidia	Bacteroidales	Bacteroidaceae	Prevotella	GCF_900107705.1	0.125868	0.728345	0.0143409	0.193387	0.562	Fiber-rich	32786.7	20872.4	1.57082	0.651517	none														0	0	0	0	0	0	0	0	0	0	0	0	0	0	0	0	0
Eubacterium_sp_AB3007	Bacteria	Firmicutes	Firmicutes	Clostridia	Peptostreptococcales	Anaerovoracaceae	Eubacterium_A	GCF_000688015.1	1	0.274883	0	0.008571	0	Starch-rich	331.18	517.92	0.639442	0.645114	none														0	0	0	0	0	0	0	0	0	0	0	0	0	0	0	0	0
Olsenella_sp_KH1P3	Bacteria	Actinobacteria	Actinomycetota	Coriobacteriia	Coriobacteriales	Atopobiaceae	Olsenella	Olsenella umbonata_A	1	0.522901	0	0.044195	0.371	Fiber-rich	278.88	178.59	1.56157	0.642993	none														0	0	0	0	0	0	0	0	0	0	0	0	0	0	0	0	0
Butyrivibrio_sp_INlla16	Bacteria	Firmicutes	Firmicutes	Clostridia	Lachnospirales	Lachnospiraceae	Butyrivibrio	Butyrivibrio sp5	0.40677	0.574836	0.0011018	0.073755	0.479	Fiber-rich	140.26	90.58	1.54847	0.630839	NiFe4e, FeFeB														0	0	0	0	0	0	0	0	0	0	0	0	0	1	0	0	0
Butyrivibrio_sp_ob235	Bacteria	Firmicutes	Firmicutes	Clostridia	Lachnospirales	Lachnospiraceae	Butyrivibrio	Butyrivibrio sp5	0.367593	0.62805	0.0113499	0.086606	0.464	Fiber-rich	285.37	184.31	1.54832	0.630699	NiFe4e, FeFeB														0	0	0	0	0	0	0	0	0	0	0	0	0	1	0	0	0
Selenomonas_bovis_DSM_23594	Bacteria	Firmicutes	Firmicutes	Negativicutes	Selenomonadales	Selenomonadaceae	Selenomonas_C	Selenomonas_C bovis	0.5517	0.50363	0.000697128	0.124414	0.407	Starch-rich	313.71	480.82	0.652448	0.616065	NiFe1d, FeFeA3														0	0	0	0	1	0	0	0	0	0	0	0	0	0	0	0	0
Prevotella_ruminicola_Ga6B6	Bacteria	Bacteroidetes	Bacteroidota	Bacteroidia	Bacteroidales	Bacteroidaceae	Prevotella		0.287207	0.466294	0.00279426	0.097246	0.479	Fiber-rich	16116.7	10534.4	1.52991	0.61345	none														0	0	0	0	0	0	0	0	0	0	0	0	0	0	0	0	0
Arcobacter_butzleri_7h1h	Bacteria	Proteobacteria	Proteobacteria	Campylobacteria	Campylobacterales	Arcobacteraceae	Arcobacter	Arcobacter butzleri	1	0.127253	0.0148923	0.013048	0.464	Fiber-rich	18.45	12.09	1.52605	0.609807	NiFe1b, NiFe2d														0	0	2	0	0	0	0	0	1	0	0	0	0	0	0	0	0
Butyrivibrio_sp_AC2005	Bacteria	Firmicutes	Firmicutes	Clostridia	Lachnospirales	Lachnospiraceae	Butyrivibrio	GCF_000424145.1	0.915996	0.587406	0	0.096373	0.371	Fiber-rich	159.4	105.49	1.51104	0.595545	NiFe4e, FeFeB														0	0	0	0	0	0	0	0	0	0	0	0	0	1	0	0	0
Clostridium_aminophilum_strain_KH1P1	Bacteria	Firmicutes	Firmicutes	Clostridia	Lachnospirales	Lachnospiraceae	Clostridium_R	Clostridium_R aminophilum_A	0.5517	0.614845	0.00053717	0.107932	0.479	Fiber-rich	264.75	176.09	1.50349	0.588318	FeFeA2														0	0	0	0	0	0	0	0	0	0	0	0	0	0	0	0	0
Bifidobacterium_longum_AGR2137	Bacteria	Actinobacteria	Actinomycetota	Actinobacteria	Actinomycetales	Bifidobacteriaceae	Bifidobacterium	Bifidobacterium longum_C	0.355186	0.567506	0.00853508	0.070728	0.464	Fiber-rich	13.94	9.3	1.49892	0.583928	none														0	0	0	0	0	0	0	0	0	0	0	0	0	0	0	0	0
Olsenella_umbonata_strain_DSM_22619	Bacteria	Actinobacteria	Actinomycetota	Coriobacteriia	Coriobacteriales	Atopobiaceae	Olsenella	Olsenella umbonata	1	0.152206	0	-0.02367	0	Starch-rich	275.56	412.07	0.668721	0.580523	FeFeA2, FeFeB														0	0	0	0	0	0	0	0	0	0	0	0	0	0	0	0	0
Ruminococcus_flavefaciens_MC2020	Bacteria	Firmicutes	Firmicutes	Clostridia	Oscillospirales	Ruminococcaceae	Ruminococcus	Ruminococcus flavefaciens_B	1	0.315892	0.00149335	0.047918	0.479	Fiber-rich	1656.98	1110.87	1.49161	0.576866	none														0	0	0	0	0	0	0	0	0	0	0	0	0	0	0	0	0
Peptostreptococcaceae_bacterium_VA2	Bacteria	Firmicutes	Firmicutes	Clostridia	Peptostreptococcales	Peptostreptococcaceae	Romboutsia	GCF_000686145.1	0.641968	0.458665	0.000295254	0.075665	0.407	Fiber-rich	16.94	11.49	1.47433	0.560055	none														0	0	0	0	0	0	0	0	0	0	0	0	0	0	0	0	0
Actinomyces_ruminicola_strain_KPR_7B	Bacteria	Actinobacteria	Actinomycetota	Actinobacteria	Actinomycetales	Actinomycetaceae	Actinomyces	Actinomyces ruminicola	0.993092	0.553847	0	0.092164	0.344	Fiber-rich	20.84	14.17	1.47071	0.556516	none														0	0	0	0	0	0	0	0	0	0	0	0	0	0	0	0	0
Eubacterium_callanderi_strain_NLAE_zl_G225	Bacteria	Firmicutes	Firmicutes	Clostridia	Eubacteriales	Eubacteriaceae	Eubacterium		1	0.537436	0	0.115616	0.407	Starch-rich	78.68	115.56	0.680858	0.554573	FeFeA3, FeFeB, FeFeC1, FeFeC3														0	0	0	0	0	0	0	0	0	0	0	0	0	0	0	0	0
Selenomonas_ruminantium_strain_S137	Bacteria	Firmicutes	Firmicutes	Negativicutes	Selenomonadales	Selenomonadaceae	Selenomonas_A	Selenomonas_A ruminantium_C	1	0.375884	0	0.068226	0	Starch-rich	247.01	359.17	0.687724	0.540097	NiFe1d, NiFe4f, FeFeA1, FeFeA3														0	0	0	0	1	0	0	0	0	0	0	0	0	0	1	0	0
Prevotella_ruminicola_strain_AR32	Bacteria	Bacteroidetes	Bacteroidota	Bacteroidia	Bacteroidales	Bacteroidaceae	Prevotella	GCF_000746155.1	0.0654453	0.610608	0.0190695	0.156423	0.662	Fiber-rich	14135.6	9728.08	1.45308	0.53911	none														0	0	0	0	0	0	0	0	0	0	0	0	0	0	0	0	0
Butyrivibrio_sp_VCD2006	Bacteria	Firmicutes	Firmicutes	Clostridia	Lachnospirales	Lachnospiraceae	Butyrivibrio	GCF_000423925.1	1	0.554278	0.000597538	0.070988	0	Fiber-rich	197.97	136.27	1.45278	0.538814	NiFe4e, FeFeB														0	0	0	0	0	0	0	0	0	0	0	0	0	1	0	0	0
Selenomonas_ruminantium_strain_HD4	Bacteria	Firmicutes	Firmicutes	Negativicutes	Selenomonadales	Selenomonadaceae	Selenomonas_A	Selenomonas_A ruminantium_D	1	0.42867	0	0.033249	0	Fiber-rich	183.4	126.45	1.45038	0.536427	FeFeA3														0	0	0	0	0	0	0	0	0	0	0	0	0	0	0	0	0
Ruminococcaceae_bacterium_R_25_Ga0066889_11	Bacteria	Firmicutes	Firmicutes	Clostridia	Saccharofermentanales	Saccharofermentanaceae	Saccharofermentans		1	0.211152	0	0.045744	0.344	Fiber-rich	18784.7	12963.1	1.44909	0.535143	none														0	0	0	0	0	0	0	0	0	0	0	0	0	0	0	0	0
Prevotella_brevis_P6B11	Bacteria	Bacteroidetes	Bacteroidota	Bacteroidia	Bacteroidales	Bacteroidaceae	Prevotella	Prevotella brevis	0.343096	0.530164	0.00896307	0.151416	0.464	Fiber-rich	6766.38	4702.52	1.43888	0.52495	none														0	0	0	0	0	0	0	0	0	0	0	0	0	0	0	0	0
Eubacterium_oxidoreducens_strain_DSM_3217	Bacteria	Firmicutes	Firmicutes	Clostridia	Lachnospirales	Lachnospiraceae	Eubacterium_C	Eubacterium_C oxidoreducens	1	0.42574	0	0.081254	0	Starch-rich	138.41	198.2	0.698335	0.518009	none														0	0	0	0	0	0	0	0	0	0	0	0	0	0	0	0	0
Prevotella_sp_RM4	Bacteria	Bacteroidetes	Bacteroidota	Bacteroidia	Bacteroidales	Bacteroidaceae	Prevotella	Prevotella ruminicola	1	0.504304	0	0.092812	0.407	Fiber-rich	14617.2	10218.6	1.43045	0.516472	none														0	0	0	0	0	0	0	0	0	0	0	0	0	0	0	0	0
Bifidobacterium_bifidum_strain_Calf96	Bacteria	Actinobacteria	Actinomycetota	Actinobacteria	Actinomycetales	Bifidobacteriaceae	Bifidobacterium	Bifidobacterium bifidum	1	0.340375	0	0.008752	0	Fiber-rich	15.56	10.98	1.41712	0.502964	none														0	0	0	0	0	0	0	0	0	0	0	0	0	0	0	0	0
Treponema_bryantii_NK4A124	Bacteria	Spirochaetes	Spirochaetota	Spirochaetia	Treponematales	Treponemataceae	Treponema_D	Treponema_D bryantii_B	0.297794	0.501582	0.0156091	0.076865	0.562	Starch-rich	2041.35	2860.89	0.713537	0.48694	FeFeB, FeFeC2														0	0	0	0	0	0	0	0	0	0	0	0	0	0	0	0	0
Ruminococcus_flavefaciens_ATCC_19208	Bacteria	Firmicutes	Firmicutes	Clostridia	Oscillospirales	Ruminococcaceae	Ruminococcus	Ruminococcus flavefaciens	1	0.359556	0	0.01847	0	Fiber-rich	1185.08	845.67	1.40135	0.486818	FeFeA3, FeFeC2														0	0	0	0	0	0	0	0	0	0	0	0	0	0	0	0	0
Butyrivibrio_sp_WCE2006	Bacteria	Firmicutes	Firmicutes	Clostridia	Lachnospirales	Lachnospiraceae	Butyrivibrio	Butyrivibrio sp4	1	0.507252	0	0.053079	0	Fiber-rich	129.98	92.78	1.40095	0.486404	NiFe4e														0	0	0	0	0	0	0	0	0	0	0	0	0	1	0	0	0
Lachnospira_pectinoschiza_strain_M83	Bacteria	Firmicutes	Firmicutes	Clostridia	Lachnospirales	Lachnospiraceae	Lachnospira	Lachnospira pectinoschiza_A	1	0.28444	0	0.078156	0	Starch-rich	28.52	39.75	0.717484	0.478981	NiFe4e														0	0	0	0	0	0	0	0	0	0	0	0	0	1	0	0	0
Butyrivibrio_fibrisolvens_MD2001	Bacteria	Firmicutes	Firmicutes	Clostridia	Lachnospirales	Lachnospiraceae	Butyrivibrio	Butyrivibrio fibrisolvens_A	1	0.525222	0	0.05099	0	Fiber-rich	339.7	244.82	1.38755	0.47254	NiFe4e, FeFeB														0	0	0	0	0	0	0	0	0	0	0	0	0	1	0	0	0
Bacteroidales_bacterium_WCE2008	Bacteria	Bacteroidetes	Bacteroidota	Bacteroidia	Bacteroidales	UBA932	RC9	GCF_900167925.1	1	0.342984	0	0.010005	0	Fiber-rich	4643.66	3368.42	1.37859	0.46319	none														0	0	0	0	0	0	0	0	0	0	0	0	0	0	0	0	0
Prevotella_sp_khp1	Bacteria	Bacteroidetes	Bacteroidota	Bacteroidia	Bacteroidales	Bacteroidaceae	Prevotella	Prevotella ruminicola	1	0.425669	0	0.066349	0.407	Fiber-rich	12418.6	9011.34	1.37811	0.462691	none														0	0	0	0	0	0	0	0	0	0	0	0	0	0	0	0	0
Lachnospiraceae_bacterium_C10	Bacteria	Firmicutes	Firmicutes	Clostridia	Lachnospirales	Lachnospiraceae	UBA2727	GCF_900100095.1	1	0.379205	0	0.09042	0.344	Starch-rich	171.54	235.54	0.728284	0.457427	none														0	0	0	0	0	0	0	0	0	0	0	0	0	0	0	0	0
Butyrivibrio_fibrisolvens_WTE3004	Bacteria	Firmicutes	Firmicutes	Clostridia	Lachnospirales	Lachnospiraceae	Butyrivibrio	Butyrivibrio fibrisolvens_A	1	0.28231	0	-0.001465	0	Fiber-rich	61.16	44.55	1.37284	0.457163	NiFe4e, FeFeB														0	0	0	0	0	0	0	0	0	0	0	0	0	1	0	0	0
Bacteroides_thetaiotaomicron_strain_KPPR_3	Bacteria	Bacteroidetes	Bacteroidota	Bacteroidia	Bacteroidales	Bacteroidaceae	Bacteroides	Bacteroides thetaiotaomicron	0.252361	0.484569	0.00255701	0.102773	0.479	Fiber-rich	74	54.2	1.36531	0.449232	FeFeA3, FeFeB														0	0	0	0	0	0	0	0	0	0	0	0	0	0	0	0	0
Butyrivibrio_sp_VCB2006	Bacteria	Firmicutes	Firmicutes	Clostridia	Lachnospirales	Lachnospiraceae	Butyrivibrio	GCF_000420945.1	0.867154	0.332949	0.000828878	0.082663	0.479	Starch-rich	184.11	250.5	0.73497	0.444243	NiFe4e														0	0	0	0	0	0	0	0	0	0	0	0	0	1	0	0	0
Megasphaera_elsdenii_strain_YE34	Bacteria	Firmicutes	Firmicutes	Negativicutes	Veillonellales	Megasphaeraceae	Megasphaera	Megasphaera elsdenii	1	0.385666	0	0.003092	0	Starch-rich	433.42	589.15	0.73567	0.442869	FeFeA1, FeFeB														0	0	0	0	0	0	0	0	0	0	0	0	0	0	0	0	0
Micrococcales_bacterium_KH10	Bacteria	Actinobacteria	Actinomycetota	Actinobacteria	Actinomycetales	Cellulomonadaceae	KH10	GCF_900188465.1	1	0.349883	0	0.002873	0	Fiber-rich	4.24	3.12	1.35897	0.442518	none														0	0	0	0	0	0	0	0	0	0	0	0	0	0	0	0	0
Lachnospiraceae_bacterium_AD3010	Bacteria	Firmicutes	Firmicutes	Clostridia	Lachnospirales	Lachnospiraceae	NK4A144	GCF_000622025.1	0.434574	0.426117	0.00649288	0.105666	0.562	Fiber-rich	636.09	468.35	1.35815	0.441644	NiFe4e, FeFeB														0	0	0	0	0	0	0	0	0	0	0	0	0	1	0	0	0
Prevotella_ruminicola_strain_BPI_34	Bacteria	Bacteroidetes	Bacteroidota	Bacteroidia	Bacteroidales	Bacteroidaceae	Prevotella	Prevotella ruminicola	1	0.478117	0	0.07276	0.407	Fiber-rich	9347.15	6882.79	1.35805	0.441533	none														0	0	0	0	0	0	0	0	0	0	0	0	0	0	0	0	0
Butyrivibrio_sp_MC2021	Bacteria	Firmicutes	Firmicutes	Clostridia	Lachnospirales	Lachnospiraceae	Butyrivibrio	GCF_000621605.1	1	0.21892	0	0.040556	0	Starch-rich	502.87	681.34	0.73806	0.438189	NiFe4e														0	0	0	0	0	0	0	0	0	0	0	0	0	1	0	0	0
Alysiella_crassa_DSM_2578	Bacteria	Proteobacteria	Proteobacteria	Gammaproteobacteria	Betaproteobacteriales	Neisseriaceae	Alysiella	Alysiella crassa	1	0.199197	0	-0.022765	0	Starch-rich	26.73	35.98	0.742913	0.428735	none														0	0	0	0	0	0	0	0	0	0	0	0	0	0	0	0	0
Prevotella_ruminicola_strain_D31d	Bacteria	Bacteroidetes	Bacteroidota	Bacteroidia	Bacteroidales	Bacteroidaceae	Prevotella		1	0.303779	0.00290592	0.088288	0.479	Fiber-rich	17804	13296.6	1.33899	0.421149	none														0	0	0	0	0	0	0	0	0	0	0	0	0	0	0	0	0
Butyrivibrio_fibrisolvens_AB2020	Bacteria	Firmicutes	Firmicutes	Clostridia	Lachnospirales	Lachnospiraceae	Butyrivibrio	Butyrivibrio fibrisolvens_A	1	0.308717	0	0.033209	0	Starch-rich	36.54	48.92	0.746934	0.420948	NiFe4e, FeFeB														0	0	0	0	0	0	0	0	0	0	0	0	0	1	0	0	0
Terrisporobacter_glycolicus_strain_KPPR_9	Bacteria	Firmicutes	Firmicutes	Clostridia	Peptostreptococcales	Peptostreptococcaceae	Terrisporobacter	UBA8115	1	0.333822	0	0.033531	0	Fiber-rich	7.22	5.41	1.33457	0.41637	none														0	0	0	0	0	0	0	0	0	0	0	0	0	0	0	0	0
Actinomyces_ruminicola_strain_DSM_27982	Bacteria	Actinobacteria	Actinomycetota	Actinobacteria	Actinomycetales	Actinomycetaceae	Actinomyces	Actinomyces ruminicola	0.775355	0.44261	0	0.058859	0.344	Fiber-rich	20.5	15.37	1.33377	0.415507	none														0	0	0	0	0	0	0	0	0	0	0	0	0	0	0	0	0
Lampropedia_hyalina_DSM_16112	Bacteria	Proteobacteria	Proteobacteria	Gammaproteobacteria	Betaproteobacteriales	Burkholderiaceae	Lampropedia	Lampropedia hyalina	1	0.218809	0	0.009517	0	Starch-rich	39.37	52.35	0.752053	0.411093	none														0	0	0	0	0	0	0	0	0	0	0	0	0	0	0	0	0
Blautia_schinkii_DSM_10518	Bacteria	Firmicutes	Firmicutes	Clostridia	Lachnospirales	Lachnospiraceae	Blautia_A	Blautia_A schinkii	1	0.434733	0	0.084126	0	Starch-rich	236.24	314.03	0.752285	0.410649	FeFeA2, FeFeA3, FeFeA4, FeFeB, FeFeC1														0	0	0	0	0	0	0	0	0	0	0	0	0	0	0	0	0
Erysipelotrichaceae_bacterium_NK3D112	Bacteria	Firmicutes	Firmicutes	Bacilli	Erysipelotrichales	Erysipelotrichaceae	Solobacterium	GCF_000701725.1	1	0.434598	0	0.066237	0.344	Fiber-rich	423.62	318.73	1.32909	0.410436	none														0	0	0	0	0	0	0	0	0	0	0	0	0	0	0	0	0
Ruminococcus_albus_strain_KH2T6	Bacteria	Firmicutes	Firmicutes	Clostridia	Oscillospirales	Ruminococcaceae	Ruminococcus_D	Ruminococcus_D albus_B	1	0.167926	0	0.031692	0	Starch-rich	1003.87	1327.77	0.756057	0.403433	FeFeA3, FeFeB, FeFeC2, FeFeC3														0	0	0	0	0	0	0	0	0	0	0	0	0	0	0	0	0
Porphyromonadaceae_bacterium_NLAE_zl_C104	Bacteria	Bacteroidetes	Bacteroidota	Bacteroidia	Bacteroidales	Dysgonomonadaceae	Proteiniphilum	Proteiniphilum saccharofermentans	1	0.329719	0	0.072962	0.407	Fiber-rich	165.03	125.02	1.32003	0.400569	FeFeA3, FeFeC1														0	0	0	0	0	0	0	0	0	0	0	0	0	0	0	0	0
Prevotella_ruminicola_strain_ATCC_19189	Bacteria	Bacteroidetes	Bacteroidota	Bacteroidia	Bacteroidales	Bacteroidaceae	Prevotella	Prevotella ruminicola	0.691045	0.374335	0.000445211	0.050483	0.407	Fiber-rich	12497.8	9476.91	1.31876	0.399181	none														0	0	0	0	0	0	0	0	0	0	0	0	0	0	0	0	0
Prevotella_ruminicola_strain_BPI_162	Bacteria	Bacteroidetes	Bacteroidota	Bacteroidia	Bacteroidales	Bacteroidaceae	Prevotella	Prevotella ruminicola	1	0.429087	0.000584775	0.057125	0.344	Fiber-rich	8943.95	6793.92	1.31646	0.396668	none														0	0	0	0	0	0	0	0	0	0	0	0	0	0	0	0	0
Denitrobacterium_detoxificans_strain_DSM_21843	Bacteria	Actinobacteria	Actinomycetota	Coriobacteriia	Coriobacteriales	Eggerthellaceae	Denitrobacterium	Denitrobacterium detoxificans	1	0.347332	0	0.031052	0.407	Fiber-rich	356.63	270.95	1.31622	0.396401	NiFe1i, NiFe4a, NiFe4e														0	0	0	0	0	0	1	0	0	0	0	1	0	1	0	0	0
Prevotella_sp_BP1_148	Bacteria	Bacteroidetes	Bacteroidota	Bacteroidia	Bacteroidales	Bacteroidaceae	Prevotella	GCF_900100635.1	1	0.328682	0	0.072754	0	Fiber-rich	23047.9	17543.3	1.31377	0.393716	none														0	0	0	0	0	0	0	0	0	0	0	0	0	0	0	0	0
Lachnospiraceae_bacterium_NK3A20	Bacteria	Firmicutes	Firmicutes	Clostridia	Lachnospirales	Lachnospiraceae	CAG-791	GCF_900107575.1	1	0.403353	0	0.003477	0	Fiber-rich	169.64	129.25	1.3125	0.392312	NiFe4e, FeFeB														0	0	0	0	0	0	0	0	0	0	0	0	0	1	0	0	0
Prevotella_sp_BP1_145	Bacteria	Bacteroidetes	Bacteroidota	Bacteroidia	Bacteroidales	Bacteroidaceae	Prevotella	GCF_900100635.1	1	0.321274	0	0.069573	0	Fiber-rich	21756.8	16577.9	1.31239	0.392201	none														0	0	0	0	0	0	0	0	0	0	0	0	0	0	0	0	0
Lachnospiraceae_bacterium_NC2008	Bacteria	Firmicutes	Firmicutes	Clostridia	Lachnospirales	Lachnospiraceae	NK4A136	NK4A136 sp3	1	0.126106	0	0.022003	0.549	Starch-rich	1060.07	1386.13	0.76477	0.386903	none														0	0	0	0	0	0	0	0	0	0	0	0	0	0	0	0	0
Butyrivibrio_sp_FCS014	Bacteria	Firmicutes	Firmicutes	Clostridia	Lachnospirales	Lachnospiraceae	Butyrivibrio	GCF_000526935.1	1	0.259567	0	0.052627	0.649	Starch-rich	230.18	300.53	0.765914	0.384747	NiFe4e, FeFeB														0	0	0	0	0	0	0	0	0	0	0	0	0	1	0	0	0
Cellulosilyticum_ruminicola_JCM_14822	Bacteria	Firmicutes	Firmicutes	Clostridia	Lachnospirales	Cellulosilyticaceae	Cellulosilyticum	Cellulosilyticum ruminicola	1	0.398185	0	0.038114	0	Fiber-rich	39.02	30.1	1.29635	0.37445	FeFeA3, FeFeB														0	0	0	0	0	0	0	0	0	0	0	0	0	0	0	0	0
Selenomonas_bovis_8_14_1	Bacteria	Firmicutes	Firmicutes	Negativicutes	Selenomonadales	Selenomonadaceae	Selenomonas_C	Selenomonas_C bovis	1	0.308362	0	0.077802	0.512	Starch-rich	206.08	265.86	0.775145	0.367462	NiFe1d, FeFeA1, FeFeA3														0	0	0	0	1	0	0	0	0	0	0	0	0	0	0	0	0
Eubacterium_ruminantium_strain_ATCC_17233	Bacteria	Firmicutes	Firmicutes	Clostridia	Lachnospirales	Lachnospiraceae	Eubacterium_Q	Eubacterium_Q ruminantium	1	0.312061	0	0.040097	0	Starch-rich	310.49	399.31	0.777566	0.362962	none														0	0	0	0	0	0	0	0	0	0	0	0	0	0	0	0	0
Butyrivibrio_sp_MC2013	Bacteria	Firmicutes	Firmicutes	Clostridia	Lachnospirales	Lachnospiraceae	Butyrivibrio	GCF_000424585.1	1	0.349729	0	0.054972	0.344	Starch-rich	330.48	422.37	0.782442	0.353944	NiFe4e, FeFeA3														0	0	0	0	0	0	0	0	0	0	0	0	0	1	0	0	0
Peptostreptococcus_sp_D1	Bacteria	Firmicutes	Firmicutes	Clostridia	Peptostreptococcales	Peptostreptococcaceae	Peptostreptococcus	GCF_900112955.1	1	0.0804399	0.000747764	0.016982	0.407	Starch-rich	9.06	11.54	0.785095	0.34906	FeFeA2, FeFeB														0	0	0	0	0	0	0	0	0	0	0	0	0	0	0	0	0
Lachnospiraceae_bacterium_P6B14	Bacteria	Firmicutes	Firmicutes	Clostridia	Lachnospirales	Lachnospiraceae	Eubacterium_F	GCF_000687695.1	1	0.111478	0.000745443	0.036888	0.407	Fiber-rich	763.91	605.29	1.26206	0.335776	NiFe4e														0	0	0	0	0	0	0	0	0	0	0	0	0	1	0	0	0
Clostridium_algidicarnis_strain_B3	Bacteria	Firmicutes	Firmicutes	Clostridia	Clostridiales	Clostridiaceae	Clostridium_L	Clostridium_L algidicarnis	1	0.12539	0	0.072801	0.666	Starch-rich	42.71	53.82	0.793571	0.333568	none														0	0	0	0	0	0	0	0	0	0	0	0	0	0	0	0	0
Butyrivibrio_sp_LC3010	Bacteria	Firmicutes	Firmicutes	Clostridia	Lachnospirales	Lachnospiraceae	Butyrivibrio	Butyrivibrio sp4	1	0.332271	0	0.004535	0	Fiber-rich	132.71	105.38	1.25935	0.332676	NiFe4e														0	0	0	0	0	0	0	0	0	0	0	0	0	1	0	0	0
Butyrivibrio_sp_WCD3002	Bacteria	Firmicutes	Firmicutes	Clostridia	Lachnospirales	Lachnospiraceae	Butyrivibrio	GCF_000424265.1	1	0.278797	0	0.04487	0.344	Fiber-rich	130.86	104.03	1.25791	0.331025	NiFe4e														0	0	0	0	0	0	0	0	0	0	0	0	0	1	0	0	0
Clostridiales_bacterium_NK3B98	Bacteria	Firmicutes	Firmicutes	Clostridia	Oscillospirales	Oscillospiraceae	NK3B98	GCF_000421005.1	1	0.360969	0	0.044613	0	Starch-rich	1884.17	2367.73	0.795771	0.329575	NiFe4g														0	0	0	0	0	0	0	0	0	0	0	0	0	0	0	1	0
Eubacterium_xylanophilum_ATCC_35991	Bacteria	Firmicutes	Firmicutes	Clostridia	Lachnospirales	Lachnospiraceae	Eubacterium_F	Eubacterium_F xylanophilum	1	0.195	0	0.044141	0	Starch-rich	139.21	174.35	0.798451	0.324724	NiFe4e														0	0	0	0	0	0	0	0	0	0	0	0	0	1	0	0	0
Ruminococcus_sp_NK3A76	Bacteria	Firmicutes	Firmicutes	Clostridia	Oscillospirales	Ruminococcaceae	Ruminococcus_D	GCF_000686125.1	1	0.162503	0	0.041598	0.407	Fiber-rich	1118.21	893.65	1.25128	0.323409	none														0	0	0	0	0	0	0	0	0	0	0	0	0	0	0	0	0
Lachnospiraceae_bacterium_ND2006	Bacteria	Firmicutes	Firmicutes	Clostridia	Lachnospirales	Lachnospiraceae	NK4A144	GCF_900114405.1	1	0.197074	0	0.017291	0	Starch-rich	42.02	52.56	0.799467	0.322889	none														0	0	0	0	0	0	0	0	0	0	0	0	0	0	0	0	0
Prevotellaceae_bacterium_HUN156	Bacteria	Bacteroidetes	Bacteroidota	Bacteroidia	Bacteroidales	Bacteroidaceae	Prevotella	GCF_900119285.1	0.742884	0.354372	0.000697128	0.070399	0.407	Fiber-rich	18040.2	14428	1.25036	0.322344	none														0	0	0	0	0	0	0	0	0	0	0	0	0	0	0	0	0
Clostridium_cochlearium_strain_NLAE_zl_C224	Bacteria	Firmicutes	Firmicutes	Clostridia	Clostridiales	Clostridiaceae	Clostridium_G	Clostridium_G cochlearium	1	0.249136	0.000703643	0.054378	0.344	Fiber-rich	35.72	28.86	1.2377	0.307661	FeFeA3, FeFeB														0	0	0	0	0	0	0	0	0	0	0	0	0	0	0	0	0
Lachnospiraceae_bacterium_P6A3	Bacteria	Firmicutes	Firmicutes	Clostridia	Lachnospirales	Lachnospiraceae	AC2028	GCF_000702085.1	1	0.0857376	0.00914914	0.051886	0.562	Fiber-rich	1895.99	1544.49	1.22758	0.295821	none														0	0	0	0	0	0	0	0	0	0	0	0	0	0	0	0	0
Shigella_sonnei_strain_NLAE_zl_G496	Bacteria	Proteobacteria	Proteobacteria	Gammaproteobacteria	Enterobacterales	Enterobacteriaceae	Escherichia	Escherichia coli	1	0.0604806	0	0.00277	0	Fiber-rich	159.9	130.34	1.22679	0.29489	NiFe1c, NiFe1d, NiFe4a														0	0	0	1	1	0	0	0	0	0	0	2	0	0	0	0	0
Prevotellaceae_bacterium_KH2P17	Bacteria	Bacteroidetes	Bacteroidota	Bacteroidia	Bacteroidales	Bacteroidaceae	Prevotella	GCF_900199655.1	1	0.285213	0	0.031008	0.407	Starch-rich	1166.02	1429.6	0.815627	0.294019	none														0	0	0	0	0	0	0	0	0	0	0	0	0	0	0	0	0
Bacteroides_thetaiotaomicron_strain_NLAE_zl_C579	Bacteria	Bacteroidetes	Bacteroidota	Bacteroidia	Bacteroidales	Bacteroidaceae	Bacteroides	Bacteroides thetaiotaomicron	0.95396	0.325683	0.00681193	0.091975	0.698	Fiber-rich	887.29	724.42	1.22483	0.292579	FeFeA3, FeFeB														0	0	0	0	0	0	0	0	0	0	0	0	0	0	0	0	0
Lachnospiraceae_bacterium_FE2018	Bacteria	Firmicutes	Firmicutes	Clostridia	Lachnospirales	Lachnospiraceae	Eubacterium_H	GCF_000702845.1	1	0.311045	0	-0.008418	0	Fiber-rich	1518.03	1241.81	1.22243	0.289756	NiFe4e, FeFeA3														0	0	0	0	0	0	0	0	0	0	0	0	0	1	0	0	0
Butyrivibrio_sp_AE3006	Bacteria	Firmicutes	Firmicutes	Clostridia	Lachnospirales	Lachnospiraceae	Butyrivibrio	GCF_000424165.1	1	0.131458	0.000647654	0.046905	0.344	Fiber-rich	140.09	114.69	1.22147	0.288614	NiFe4e														0	0	0	0	0	0	0	0	0	0	0	0	0	1	0	0	0
Peptostreptococcaceae_bacterium_pGA_8	Bacteria	Firmicutes	Firmicutes	Clostridia	Peptostreptococcales	Anaerovoracaceae	S5-A14a	GCF_900112915.1	1	0.272277	0	0.008065	0	Fiber-rich	379	310.75	1.21963	0.286443	none														0	0	0	0	0	0	0	0	0	0	0	0	0	0	0	0	0
Eubacterium_uniforme_strain_ATCC_35992	Bacteria	Firmicutes	Firmicutes	Clostridia	Lachnospirales	Lachnospiraceae	Eubacterium_S	Eubacterium_S uniforme	1	0.132634	0	0.008366	0	Starch-rich	304.19	370.43	0.821181	0.284228	none														0	0	0	0	0	0	0	0	0	0	0	0	0	0	0	0	0
Butyrivibrio_sp_MB2005	Bacteria	Firmicutes	Firmicutes	Clostridia	Lachnospirales	Lachnospiraceae	Butyrivibrio	GCF_000424165.1	1	0.111392	0.00546058	0.053626	0.464	Fiber-rich	121.55	100.21	1.21295	0.278523	NiFe4e														0	0	0	0	0	0	0	0	0	0	0	0	0	1	0	0	0
Eubacterium_pyruvativorans_strain_i6	Bacteria	Firmicutes	Firmicutes	Clostridia	Peptostreptococcales	Anaerovoracaceae	Eubacterium_A	Eubacterium_A pyruvativorans	1	0.422128	0	0.030401	0	Starch-rich	566.19	684.83	0.82676	0.27446	FeFeA2, FeFeA3														0	0	0	0	0	0	0	0	0	0	0	0	0	0	0	0	0
Ruminococcus_flavefaciens_strain_SAb67	Bacteria	Firmicutes	Firmicutes	Clostridia	Oscillospirales	Ruminococcaceae	Ruminococcus		1	0.0849687	0	0.018725	0.662	Starch-rich	391.28	473.13	0.827003	0.274035	FeFeA3, FeFeC2														0	0	0	0	0	0	0	0	0	0	0	0	0	0	0	0	0
Butyrivibrio_hungatei_DSM_14810	Bacteria	Firmicutes	Firmicutes	Clostridia	Lachnospirales	Lachnospiraceae	Butyrivibrio	Butyrivibrio hungatei	1	0.306593	0.000632687	0.028554	0	Fiber-rich	1727.96	1435.91	1.20339	0.267104	NiFe4e, FeFeB														0	0	0	0	0	0	0	0	0	0	0	0	0	1	0	0	0
Selenomonas_ruminantium_strain_C3	Bacteria	Firmicutes	Firmicutes	Negativicutes	Selenomonadales	Selenomonadaceae	Selenomonas_A	Selenomonas_A ruminantium_B	1	0.227932	0.00319411	0.062124	0.562	Fiber-rich	81.4	68.07	1.19583	0.25801	none														0	0	0	0	0	0	0	0	0	0	0	0	0	0	0	0	0
Prevotella_brevis_ATCC_19188	Bacteria	Bacteroidetes	Bacteroidota	Bacteroidia	Bacteroidales	Bacteroidaceae	Prevotella	Prevotella brevis	1	0.249918	0.00430227	0.08891	0.479	Fiber-rich	14464	12143.7	1.19107	0.252258	none														0	0	0	0	0	0	0	0	0	0	0	0	0	0	0	0	0
Ruminococcus_sp_FC2018	Bacteria	Firmicutes	Firmicutes	Clostridia	Oscillospirales	Ruminococcaceae	Ruminococcus_D	GCF_000621805.1	1	0.126203	0	0.001526	0	Starch-rich	435.94	517.15	0.842966	0.246453	FeFeA3														0	0	0	0	0	0	0	0	0	0	0	0	0	0	0	0	0
Lachnospiraceae_bacterium_NK4A136	Bacteria	Firmicutes	Firmicutes	Clostridia	Lachnospirales	Lachnospiraceae	NK4A136	NK4A136 sp3	1	0.0880887	0	0.021852	0.549	Starch-rich	940.03	1112.32	0.845108	0.242793	none														0	0	0	0	0	0	0	0	0	0	0	0	0	0	0	0	0
Ruminococcaceae_bacterium_D5	Bacteria	Firmicutes	Firmicutes	Clostridia	Oscillospirales	Ruminococcaceae	D5	GCF_900113995.1	1	0.399556	0	0.044127	0	Fiber-rich	1308.73	1106.65	1.18261	0.241968	FeFeA2														0	0	0	0	0	0	0	0	0	0	0	0	0	0	0	0	0
Bacteroides_ovatus_strain_NLAE_zl_C57	Bacteria	Bacteroidetes	Bacteroidota	Bacteroidia	Bacteroidales	Bacteroidaceae	Bacteroides	GCF_002632415.1	1	0.298731	0	0.065647	0.407	Fiber-rich	1263.58	1071.18	1.17962	0.238316	FeFeA3, FeFeB														0	0	0	0	0	0	0	0	0	0	0	0	0	0	0	0	0
Desulfotomaculum_ruminis_DSM_2154	Bacteria	Firmicutes	Firmicutes	Desulfotomaculia	Desulfotomaculales	Desulfotomaculaceae	Desulfotomaculum_H	Desulfotomaculum_H ruminis	1	0.183323	0	0.031855	0.344	Fiber-rich	12.58	10.7	1.1757	0.233521	NiFe4f, FeFeA1, FeFeA3, FeFeB, FeFeC3														0	0	0	0	0	0	0	0	0	0	0	0	0	0	1	0	0
Butyrivibrio_sp_INlla21	Bacteria	Firmicutes	Firmicutes	Clostridia	Lachnospirales	Lachnospiraceae	Butyrivibrio	GCF_900116875.1	1	0.128123	0	0.012448	0	Fiber-rich	816.47	700.68	1.16525	0.220644	NiFe4e														0	0	0	0	0	0	0	0	0	0	0	0	0	1	0	0	0
Prevotella_sp_HUN102	Bacteria	Bacteroidetes	Bacteroidota	Bacteroidia	Bacteroidales	Bacteroidaceae	Prevotella	GCF_000688375.1	1	0.328508	0	0.022188	0	Fiber-rich	794.85	685.93	1.15879	0.212621	none														0	0	0	0	0	0	0	0	0	0	0	0	0	0	0	0	0
Bifidobacterium_breve_strain_RP2	Bacteria	Actinobacteria	Actinomycetota	Actinobacteria	Actinomycetales	Bifidobacteriaceae	Bifidobacterium	Bifidobacterium breve	1	0.261065	0	0.030683	0	Fiber-rich	194.19	168.82	1.15028	0.201983	none														0	0	0	0	0	0	0	0	0	0	0	0	0	0	0	0	0
Prevotella_sp_AGR2160	Bacteria	Bacteroidetes	Bacteroidota	Bacteroidia	Bacteroidales	Bacteroidaceae	Prevotella	GCF_000424185.1	1	0.257381	0	0.019915	0	Fiber-rich	937.71	818.15	1.14613	0.196776	none														0	0	0	0	0	0	0	0	0	0	0	0	0	0	0	0	0
Butyrivibrio_sp_NC2002	Bacteria	Firmicutes	Firmicutes	Clostridia	Lachnospirales	Lachnospiraceae	Butyrivibrio	GCF_000702265.1	1	0.205026	0	0.017874	0	Fiber-rich	870.87	763.04	1.14132	0.190699	none														0	0	0	0	0	0	0	0	0	0	0	0	0	0	0	0	0
Ruminococcus_albus_8	Bacteria	Firmicutes	Firmicutes	Clostridia	Oscillospirales	Ruminococcaceae	Ruminococcus_D	Ruminococcus_D albus_C	1	0.144799	0	0.003804	0	Starch-rich	511.32	575.84	0.887955	0.171442	FeFeA3, FeFeB, FeFeC2, FeFeC3														0	0	0	0	0	0	0	0	0	0	0	0	0	0	0	0	0
Lachnospiraceae_bacterium_NLAE_zl_G231	Bacteria	Firmicutes	Firmicutes	Clostridia	Lachnospirales	Lachnospiraceae	Eisenbergiella	Eisenbergiella tayi	1	0.0485026	0.00293164	0.02331	0.407	Starch-rich	36.07	40.2	0.897264	0.156396	NiFe4e, FeFeA1, FeFeA3														0	0	0	0	0	0	0	0	0	0	0	0	0	1	0	0	0
Prevotellaceae_bacterium_MN60	Bacteria	Bacteroidetes	Bacteroidota	Bacteroidia	Bacteroidales	Bacteroidaceae	Prevotella	GCF_900199555.1	1	0.17847	0	0.032171	0.344	Fiber-rich	16034.6	14387.4	1.11449	0.156385	none														0	0	0	0	0	0	0	0	0	0	0	0	0	0	0	0	0
Lachnospiraceae_bacterium_V9D3004	Bacteria	Firmicutes	Firmicutes	Clostridia	Lachnospirales	Lachnospiraceae	V9D3004	GCF_000621985.1	1	0.0801747	0	0.067655	0.558	Fiber-rich	309.52	279.61	1.10697	0.146617	NiFe4e, FeFeB														0	0	0	0	0	0	0	0	0	0	0	0	0	1	0	0	0
Bacteroides_xylanisolvens_strain_NLAE_zl_G339	Bacteria	Bacteroidetes	Bacteroidota	Bacteroidia	Bacteroidales	Bacteroidaceae	Bacteroides		1	0.199761	0.000612112	0.047259	0.407	Fiber-rich	1102.28	1000.39	1.10185	0.139928	FeFeA3, FeFeB														0	0	0	0	0	0	0	0	0	0	0	0	0	0	0	0	0
Clostridium_lavalense_strain_NLAE_zl_G277	Bacteria	Firmicutes	Firmicutes	Clostridia	Lachnospirales	Lachnospiraceae	Clostridium_M	Clostridium_M lavalense	1	0.207101	0	-0.003925	0	Starch-rich	392.98	429.37	0.915248	0.127766	FeFeA1, FeFeA3, FeFeB, FeFeC1, FeFeC3														0	0	0	0	0	0	0	0	0	0	0	0	0	0	0	0	0
Selenomonas_sp_AE3005	Bacteria	Firmicutes	Firmicutes	Negativicutes	Selenomonadales	Selenomonadaceae	Selenomonas_A	GCF_000686945.1	1	0.150773	0	-0.011048	0	Fiber-rich	27.79	25.44	1.09237	0.127467	NiFe1d, NiFe4f, FeFeA1, FeFeA3														0	0	0	0	1	0	0	0	0	0	0	0	0	0	1	0	0
Porphyromonas_levii_DSM_23370	Bacteria	Bacteroidetes	Bacteroidota	Bacteroidia	Bacteroidales	Porphyromonadaceae	Porphyromonas	Porphyromonas levii	1	0.1123	0	0.048165	0.504	Fiber-rich	130.66	119.64	1.09211	0.127118	FeFeB														0	0	0	0	0	0	0	0	0	0	0	0	0	0	0	0	0
Ruminococcus_flavefaciens_MA2007	Bacteria	Firmicutes	Firmicutes	Clostridia	Oscillospirales	Ruminococcaceae	Ruminococcus	Ruminococcus flavefaciens_E	1	0.043921	0.00147306	0.019514	0.344	Starch-rich	1321.69	1441.13	0.917121	0.124817	FeFeA3, FeFeC2														0	0	0	0	0	0	0	0	0	0	0	0	0	0	0	0	0
Clostridium_aerotolerans_DSM_5434	Bacteria	Firmicutes	Firmicutes	Clostridia	Lachnospirales	Lachnospiraceae	Hungatella	Hungatella aerotolerans	1	0.0915601	0	0.016311	0	Fiber-rich	8.87	8.15	1.08834	0.122134	NiFe4e, FeFeA3, FeFeB, FeFeC3														0	0	0	0	0	0	0	0	0	0	0	0	0	1	0	0	0
Butyrivibrio_fibrisolvens_strain_AR40	Bacteria	Firmicutes	Firmicutes	Clostridia	Lachnospirales	Lachnospiraceae	Butyrivibrio	Butyrivibrio fibrisolvens_A	1	0.152729	0	-0.012825	0	Fiber-rich	484.3	446.7	1.08417	0.116595	NiFe4e, FeFeB														0	0	0	0	0	0	0	0	0	0	0	0	0	1	0	0	0
Butyrivibrio_proteoclasticus_P6B7	Bacteria	Firmicutes	Firmicutes	Clostridia	Lachnospirales	Lachnospiraceae	Butyrivibrio	Butyrivibrio proteoclasticus_A	1	0.104389	0	0.038182	0.344	Starch-rich	122.28	131.7	0.928474	0.107067	NiFe4e														0	0	0	0	0	0	0	0	0	0	0	0	0	1	0	0	0
Lachnospiraceae_bacterium_KH1T2	Bacteria	Firmicutes	Firmicutes	Clostridia	Lachnospirales	Lachnospiraceae	NK4A144	GCF_900114405.1	1	0.107374	0	0.037557	0	Fiber-rich	69.99	65.29	1.07199	0.100287	none														0	0	0	0	0	0	0	0	0	0	0	0	0	0	0	0	0
Selenomonas_ruminantium_strain_DSM_2872	Bacteria	Firmicutes	Firmicutes	Negativicutes	Selenomonadales	Selenomonadaceae	Selenomonas_A	Selenomonas_A ruminantium_B	1	0.0530456	0	0.011056	0	Starch-rich	40.39	43.14	0.936254	0.095028	NiFe1d, NiFe4f, FeFeA3														0	0	0	0	1	0	0	0	0	0	0	0	0	0	1	0	0
Butyrivibrio_proteoclasticus_FD2007	Bacteria	Firmicutes	Firmicutes	Clostridia	Lachnospirales	Lachnospiraceae	Butyrivibrio	Butyrivibrio proteoclasticus	1	0.0776916	0	0.01505	0.344	Starch-rich	184.45	195.62	0.942899	0.0848241	NiFe4e														0	0	0	0	0	0	0	0	0	0	0	0	0	1	0	0	0
Butyrivibrio_fibrisolvens_DSM_3071	Bacteria	Firmicutes	Firmicutes	Clostridia	Lachnospirales	Lachnospiraceae	Butyrivibrio	Butyrivibrio fibrisolvens	1	0.0396311	0	0.044318	0	Fiber-rich	254.5	240.75	1.05711	0.0801299	NiFe4e, FeFeB														0	0	0	0	0	0	0	0	0	0	0	0	0	1	0	0	0
Prevotella_albensis_DSM_11370_JCM_12258_strain_DSM_11370	Bacteria	Bacteroidetes	Bacteroidota	Bacteroidia	Bacteroidales	Bacteroidaceae	Prevotella	Prevotella albensis	1	0.102142	0	0.033977	0.504	Fiber-rich	2881.31	2731.64	1.05479	0.0769575	none														0	0	0	0	0	0	0	0	0	0	0	0	0	0	0	0	0
Butyrivibrio_sp_YAB3001	Bacteria	Firmicutes	Firmicutes	Clostridia	Lachnospirales	Lachnospiraceae	Butyrivibrio	GCF_900112195.1	1	0.0677293	0	-0.003766	0	Fiber-rich	235.04	223.54	1.05144	0.0723733	NiFe4e														0	0	0	0	0	0	0	0	0	0	0	0	0	1	0	0	0
Selenomonas_ruminantium_subsp_ruminantium_ATCC_12561	Bacteria	Firmicutes	Firmicutes	Negativicutes	Selenomonadales	Selenomonadaceae	Selenomonas_A	Selenomonas_A ruminantium_H	1	0.032616	0	0.02489	0	Fiber-rich	208.23	199.77	1.04235	0.059838	NiFe1d, NiFe4f, FeFeA1, FeFeA3														0	0	0	0	1	0	0	0	0	0	0	0	0	0	1	0	0
Blautia_wexlerae_AGR2146	Bacteria	Firmicutes	Firmicutes	Clostridia	Lachnospirales	Lachnospiraceae	Blautia_A	Blautia_A wexlerae	1	0.0658603	0	0.028256	0	Starch-rich	1822.23	1889.28	0.96451	0.0521315	FeFeA3, FeFeC3														0	0	0	0	0	0	0	0	0	0	0	0	0	0	0	0	0
Eubacterium_ruminantium_strain_FB3002	Bacteria	Firmicutes	Firmicutes	Clostridia	Lachnospirales	Lachnospiraceae	Eubacterium_Q		1	0.0476405	0	-0.030374	0	Starch-rich	450.87	467.14	0.965171	0.0511435	FeFeA3														0	0	0	0	0	0	0	0	0	0	0	0	0	0	0	0	0
Acidaminococcus_fermentans_strain_pGA_4	Bacteria	Firmicutes	Firmicutes	Negativicutes	Acidaminococcales	Acidaminococcaceae	Acidaminococcus	Acidaminococcus fermentans	1	0.0256372	0.000684452	0.022747	0.344	Fiber-rich	704.25	681.77	1.03297	0.0468025	FeFeA2, FeFeB, FeFeC1														0	0	0	0	0	0	0	0	0	0	0	0	0	0	0	0	0
Butyrivibrio_sp_AD3002	Bacteria	Firmicutes	Firmicutes	Clostridia	Lachnospirales	Lachnospiraceae	Butyrivibrio	Butyrivibrio sp5	1	0.0418933	0	-0.022148	0	Fiber-rich	47.37	46.19	1.02555	0.0363931	NiFe4e, FeFeB														0	0	0	0	0	0	0	0	0	0	0	0	0	1	0	0	0
Butyrivibrio_sp_TB	Bacteria	Firmicutes	Firmicutes	Clostridia	Lachnospirales	Lachnospiraceae	Butyrivibrio	Butyrivibrio fibrisolvens_B	1	0.0288143	0	0.015588	0	Fiber-rich	49.09	48.08	1.02101	0.0299923	NiFe4e, FeFeB														0	0	0	0	0	0	0	0	0	0	0	0	0	1	0	0	0
Bacteroides_vulgatus_strain_NLAE_zl_G202	Bacteria	Bacteroidetes	Bacteroidota	Bacteroidia	Bacteroidales	Bacteroidaceae	Bacteroides_B	Bacteroides_B vulgatus	1	0.0447587	0	0.010313	0	Fiber-rich	237.36	233.21	1.0178	0.0254472	FeFeB														0	0	0	0	0	0	0	0	0	0	0	0	0	0	0	0	0
Ruminococcus_albus_strain_AR67	Bacteria	Firmicutes	Firmicutes	Clostridia	Oscillospirales	Ruminococcaceae	Ruminococcus_D	Ruminococcus_D albus_D	1	0.0095683	0	0.027823	0	Fiber-rich	640.44	631.55	1.01408	0.0201665	FeFeA3, FeFeB, FeFeC2, FeFeC3														0	0	0	0	0	0	0	0	0	0	0	0	0	0	0	0	0
Selenomonas_ruminantium_strain_L14	Bacteria	Firmicutes	Firmicutes	Negativicutes	Selenomonadales	Selenomonadaceae	Selenomonas_A	Selenomonas_A ruminantium_B	1	0.0137113	0	0.014544	0	Fiber-rich	61.86	61.11	1.01227	0.0175984	NiFe1d, NiFe4f, FeFeA3														0	0	0	0	1	0	0	0	0	0	0	0	0	0	1	0	0
Selenomonas_sp_FC4001	Bacteria	Firmicutes	Firmicutes	Negativicutes	Selenomonadales	Selenomonadaceae	Selenomonas_A	Selenomonas_A ruminantium_B	1	0.0076091	0	0.011355	0	Fiber-rich	43.8	43.42	1.00875	0.0125711	NiFe1d, NiFe4f, FeFeA1, FeFeA3														0	0	0	0	1	0	0	0	0	0	0	0	0	0	1	0	0
Selenomonas_ruminantium_AC2024	Bacteria	Firmicutes	Firmicutes	Negativicutes	Selenomonadales	Selenomonadaceae	Selenomonas_A	Selenomonas_A ruminantium_B	1	0.0127827	0	0.010907	0	Starch-rich	84.14	84.83	0.991866	0.0117827	none														0	0	0	0	0	0	0	0	0	0	0	0	0	0	0	0	0
Acidaminococcus_fermentans_strain_WCC6	Bacteria	Firmicutes	Firmicutes	Negativicutes	Acidaminococcales	Acidaminococcaceae	Acidaminococcus	Acidaminococcus fermentans	1	0.0149661	0	0.008471	0	Starch-rich	202.76	204.19	0.992997	0.0101391	FeFeA2, FeFeB, FeFeC1														0	0	0	0	0	0	0	0	0	0	0	0	0	0	0	0	0
Treponema_bryantii_strain_B25	Bacteria	Spirochaetes	Spirochaetota	Spirochaetia	Treponematales	Treponemataceae	Treponema_D	Treponema_D bryantii	1	0.0045769	0	-0.015342	0	Fiber-rich	2085.31	2076.97	1.00402	0.00578149	FeFeB														0	0	0	0	0	0	0	0	0	0	0	0	0	0	0	0	0
Megamonas_sp_Calf98_2	Bacteria	Firmicutes	Firmicutes	Negativicutes	Selenomonadales	Selenomonadaceae	Megamonas	Megamonas funiformis	1	0.0047476	0	0.025098	0	Starch-rich	286.89	287.64	0.997393	0.00376663	FeFeA3, FeFeB														0	0	0	0	0	0	0	0	0	0	0	0	0	0	0	0	0
Bacteroides_ovatus_strain_NLAE_zl_C500	Bacteria	Bacteroidetes	Bacteroidota	Bacteroidia	Bacteroidales	Bacteroidaceae	Bacteroides	GCF_002632415.1	1	0.0042745	0	0.029762	0.344	Fiber-rich	1938.24	1933.74	1.00233	0.00335339	FeFeA3, FeFeB														0	0	0	0	0	0	0	0	0	0	0	0	0	0	0	0	0
Prevotella_sp_KH2C16	Bacteria	Bacteroidetes	Bacteroidota	Bacteroidia	Bacteroidales	Bacteroidaceae	Prevotella	GCF_900113305.1	1	0.002005	0	0.01155	0	Fiber-rich	1527.84	1526.21	1.00107	0.00153998	none														0	0	0	0	0	0	0	0	0	0	0	0	0	0	0	0	0
Bacteroides_sp_AR20	Bacteria	Bacteroidetes	Bacteroidota	Bacteroidia	Bacteroidales	Bacteroidaceae	Bacteroides	Bacteroides uniformis	1	5.27e-05	0	0.025278	0	Fiber-rich	1358.31	1358.28	1.00002	3.18641e-05	FeFeB														0	0	0	0	0	0	0	0	0	0	0	0	0	0	0	0	0
[truncated: 104 more columns]

## Sheet: Propionate production genomes
Name	Taxonomy								Summary score	Methods				Enriched in which group	Average abundance		Fold change	|log2(fc)|	Encode hydrogenase	Utilization						Production							Hydrogenase
	Domain	Phylum	Phylum(new_name)	Class	Order	Family	Genus	Species		Correlation	MCFS	ReliefF	SymmetricalUncert		Fibrous	Starchy				Cellulose	Xylan	Pectin	Starch	Lactate	Succinate	Acetate	Butyrate	Propionate	Formate	Lactate	Succinate	Methanogens	Fe	NiFe 1a	NiFe 1b	NiFe 1c	NiFe 1d	NiFe 1f	NiFe 1i	NiFe 1k	NiFe 2d	NiFe 3a	NiFe 3c	NiFe 4a	NiFe 4c	NiFe 4e	NiFe 4f	NiFe 4g	NiFe 4h
Megasphaera_elsdenii_strain_J1	Bacteria	Firmicutes	Firmicutes	Negativicutes	Veillonellales	Megasphaeraceae	Megasphaera	Megasphaera elsdenii	1	0.282199	0.00125483	-0.012862	0.344	Starch-rich	13.25	174.82	0.0757922	3.72181	FeFeA1, FeFeB														0	0	0	0	0	0	0	0	0	0	0	0	0	0	0	0	0
Anaerovibrio_lipolyticus_LB2005	Bacteria	Firmicutes	Firmicutes	Negativicutes	Selenomonadales	Selenomonadaceae	Anaerovibrio	Anaerovibrio lipolyticus_A	0.0620682	0.612156	0.0513136	0.187443	0.662	Starch-rich	73.36	958.75	0.0765163	3.70809	NiFe4f, FeFeA1														0	0	0	0	0	0	0	0	0	0	0	0	0	0	1	0	0
Megasphaera_elsdenii_T81	Bacteria	Firmicutes	Firmicutes	Negativicutes	Veillonellales	Megasphaeraceae	Megasphaera	Megasphaera elsdenii	1	0.25978	0	-0.017892	0	Starch-rich	12.25	154.01	0.0795403	3.65217	FeFeA1, FeFeB														0	0	0	0	0	0	0	0	0	0	0	0	0	0	0	0	0
Propionibacterium_sp_MB3007	Bacteria	Actinobacteria	Actinomycetota	Actinobacteria	Propionibacteriales	Propionibacteriaceae	Cutibacterium	Cutibacterium acnes	0.0149026	0.684518	0.107966	0.185357	0.79	Fiber-rich	151.91	15.35	9.89642	3.30691	none														0	0	0	0	0	0	0	0	0	0	0	0	0	0	0	0	0
Anaerovibrio_sp_RM50	Bacteria	Firmicutes	Firmicutes	Negativicutes	Selenomonadales	Selenomonadaceae	Anaerovibrio	GCF_000622005.1	0.0318947	0.645167	0.0916635	0.175884	0.79	Starch-rich	91.41	817.76	0.111781	3.16125	NiFe4f, FeFeA1														0	0	0	0	0	0	0	0	0	0	0	0	0	0	1	0	0
Selenomonas_sp_ND2010	Bacteria	Firmicutes	Firmicutes	Negativicutes	Selenomonadales	Selenomonadaceae	Selenomonas_A	GCF_000702005.1	0.48663	0.429516	0.0169047	0.060698	0.586	Starch-rich	23.26	196.09	0.118619	3.07559	NiFe1d, NiFe4f, FeFeA1, FeFeA3														0	0	0	0	1	0	0	0	0	0	0	0	0	0	1	0	0
Schwartzia_succinivorans_DSM_10502	Bacteria	Firmicutes	Firmicutes	Negativicutes	Selenomonadales	Selenomonadaceae	Schwartzia	Schwartzia succinivorans	1	0.447547	0.00756846	0.0342	0.562	Starch-rich	111.17	911.42	0.121975	3.03535	NiFe1d, FeFeA1														0	0	0	0	1	0	0	0	0	0	0	0	0	0	0	0	0
Lactobacillus_brevis_AG48	Bacteria	Firmicutes	Firmicutes	Bacilli	Lactobacillales	Lactobacillaceae	Lactobacillus_G	Lactobacillus_G brevis	1.29e-05	0.891704	0.170952	0.396128	1	Fiber-rich	24.69	3.64	6.78297	2.76192	none														0	0	0	0	0	0	0	0	0	0	0	0	0	0	0	0	0
Anaerovibrio_lipolyticus_DSM_3074	Bacteria	Firmicutes	Firmicutes	Negativicutes	Selenomonadales	Selenomonadaceae	Anaerovibrio	Anaerovibrio lipolyticus_B	0.0221991	0.670576	0.0458122	0.208952	0.662	Starch-rich	99.3	553.39	0.179439	2.47843	NiFe4f, FeFeA1														0	0	0	0	0	0	0	0	0	0	0	0	0	0	1	0	0
Sarcina_sp_DSM_11001	Bacteria	Firmicutes	Firmicutes	Clostridia	Lachnospirales	Lachnospiraceae	CAG-791	GCF_900101015.1	0.0930972	0.626374	0.0349131	0.110858	0.662	Fiber-rich	11391.9	2173.94	5.24021	2.38962	FeFeA2, FeFeA3														0	0	0	0	0	0	0	0	0	0	0	0	0	0	0	0	0
Enterococcus_mundtii_strain_C2	Bacteria	Firmicutes	Firmicutes	Bacilli	Lactobacillales	Enterococcaceae	Enterococcus_B	Enterococcus_B mundtii	6.52e-05	0.878026	0.161291	0.353043	1	Fiber-rich	3.91	1.12	3.49107	1.80367	none														0	0	0	0	0	0	0	0	0	0	0	0	0	0	0	0	0
Selenomonas_ruminantium_strain_KH1T6	Bacteria	Firmicutes	Firmicutes	Negativicutes	Selenomonadales	Selenomonadaceae	Selenomonas_B	Selenomonas_B ruminantium	0.00158895	0.795804	0.168106	0.278562	1	Fiber-rich	563.6	166.96	3.37566	1.75517	NiFe1d, NiFe4f, FeFeA3														0	0	0	0	1	0	0	0	0	0	0	0	0	0	1	0	0
Clostridium_intestinale_DSM_6191	Bacteria	Firmicutes	Firmicutes	Clostridia	Clostridiales	Clostridiaceae	Clostridium_T	Clostridium_T intestinale	1	0.283295	0	0.058735	0	Starch-rich	14.13	45.24	0.312334	1.67884	FeFeA1, FeFeA3, FeFeB														0	0	0	0	0	0	0	0	0	0	0	0	0	0	0	0	0
Prevotella_aff_ruminicola_Tc2_24	Bacteria	Bacteroidetes	Bacteroidota	Bacteroidia	Bacteroidales	Bacteroidaceae	Prevotella	GCF_900110895.1	0.000255646	0.941395	0.151846	0.487093	1	Fiber-rich	14045.7	4394.21	3.1964	1.67645	none														0	0	0	0	0	0	0	0	0	0	0	0	0	0	0	0	0
Prevotella_sp_lc2012	Bacteria	Bacteroidetes	Bacteroidota	Bacteroidia	Bacteroidales	Bacteroidaceae	Prevotella	GCF_900110895.1	0.000145399	0.938767	0.16758	0.473182	1	Fiber-rich	14283.1	4476.94	3.19038	1.67373	none														0	0	0	0	0	0	0	0	0	0	0	0	0	0	0	0	0
Enterococcus_sp_kppr_6	Bacteria	Firmicutes	Firmicutes	Bacilli	Lactobacillales	Enterococcaceae	Enterococcus_A	Enterococcus_A malodoratus	0.0113086	0.872342	0.0858662	0.32412	0.79	Fiber-rich	18.89	6.77	2.79025	1.48039	FeFeA3														0	0	0	0	0	0	0	0	0	0	0	0	0	0	0	0	0
Pediococcus_acidilactici_AGR20	Bacteria	Firmicutes	Firmicutes	Bacilli	Lactobacillales	Lactobacillaceae	Pediococcus	Pediococcus acidilactici	0.00138745	0.846323	0.0873361	0.328073	0.79	Fiber-rich	36.76	13.45	2.73309	1.45053	none														0	0	0	0	0	0	0	0	0	0	0	0	0	0	0	0	0
Selenomonas_ruminantium_AB3002	Bacteria	Firmicutes	Firmicutes	Negativicutes	Selenomonadales	Selenomonadaceae	Selenomonas_B	Selenomonas_B ruminantium	0.00181164	0.792385	0.148966	0.276187	1	Fiber-rich	540.05	204.65	2.6389	1.39993	none														0	0	0	0	0	0	0	0	0	0	0	0	0	0	0	0	0
Fusobacterium_necrophorum_HUN048	Bacteria	Fusobacteria	Fusobacteriota	Fusobacteriia	Fusobacteriales	Fusobacteriaceae	Fusobacterium_C	Fusobacterium_C necrophorum	1	0.177553	0	-0.000113	0	Starch-rich	102.74	260.82	0.393912	1.34406	none														0	0	0	0	0	0	0	0	0	0	0	0	0	0	0	0	0
Selenomonas_ruminantium_strain_WCT3	Bacteria	Firmicutes	Firmicutes	Negativicutes	Selenomonadales	Selenomonadaceae	Selenomonas_A	Selenomonas_A ruminantium_E	0.891324	0.357202	0.00301159	0.04364	0.831	Starch-rich	133.54	321.79	0.414991	1.26885	NiFe1d, NiFe4f, FeFeA1, FeFeA3														0	0	0	0	1	0	0	0	0	0	0	0	0	0	1	0	0
Corynebacterium_vitaeruminis_DSM_20294	Bacteria	Actinobacteria	Actinomycetota	Actinobacteria	Corynebacteriales	Corynebacteriaceae	Corynebacterium	Corynebacterium vitaeruminis	0.0221991	0.763476	0.056654	0.170798	0.79	Fiber-rich	21.26	8.88	2.39414	1.25951	NiFe1f														0	0	0	0	0	1	0	0	0	0	0	0	0	0	0	0	0
Megasphaera_elsdenii_strain_DSM_20460	Bacteria	Firmicutes	Firmicutes	Negativicutes	Veillonellales	Megasphaeraceae	Megasphaera	Megasphaera elsdenii	1	0.229708	0	-0.019631	0	Starch-rich	83.97	196.26	0.427851	1.22482	FeFeA1, FeFeB														0	0	0	0	0	0	0	0	0	0	0	0	0	0	0	0	0
Prevotella_sp_FD3004	Bacteria	Bacteroidetes	Bacteroidota	Bacteroidia	Bacteroidales	Bacteroidaceae	Prevotella	GCF_000746155.1	0.000229779	0.884608	0.15231	0.359524	1	Fiber-rich	8821.47	3885.3	2.27047	1.18299	none														0	0	0	0	0	0	0	0	0	0	0	0	0	0	0	0	0
Prevotella_sp_khp7	Bacteria	Bacteroidetes	Bacteroidota	Bacteroidia	Bacteroidales	Bacteroidaceae	Prevotella	GCF_000746155.1	0.00016384	0.880653	0.158195	0.351172	1	Fiber-rich	10308	4713.63	2.18685	1.12886	none														0	0	0	0	0	0	0	0	0	0	0	0	0	0	0	0	0
Citrobacter_sp_NLAE_zl_C269	Bacteria	Proteobacteria	Proteobacteria	Gammaproteobacteria	Enterobacterales	Enterobacteriaceae	Citrobacter_A	Citrobacter_A amalonaticus_A	0.695286	0.355026	0.0410061	0.110485	0.662	Fiber-rich	105.99	49.94	2.12235	1.08566	NiFe1c, NiFe4a														0	0	0	1	0	0	0	0	0	0	0	1	0	0	0	0	0
Prevotella_sp_tf2_5	Bacteria	Bacteroidetes	Bacteroidota	Bacteroidia	Bacteroidales	Bacteroidaceae	Prevotella	GCF_900115435.1	0.010854	0.790931	0.0636093	0.251688	0.79	Fiber-rich	17577.9	8342.66	2.10699	1.07518	none														0	0	0	0	0	0	0	0	0	0	0	0	0	0	0	0	0
Porphyromonadaceae_bacterium_KHP3R9	Bacteria	Bacteroidetes	Bacteroidota	Bacteroidia	Bacteroidales	Dysgonomonadaceae	Petrimonas	Petrimonas mucosa	0.037222	0.653496	0.0193505	0.246894	0.662	Fiber-rich	240.42	120.44	1.99618	0.997242	FeFeA3														0	0	0	0	0	0	0	0	0	0	0	0	0	0	0	0	0
Selenomonas_ruminantium_subsp_lactilytica_TAM6421_DNA	Bacteria	Firmicutes	Firmicutes	Negativicutes	Selenomonadales	Selenomonadaceae	Selenomonas_A	Selenomonas_A ruminantium_A	0.373917	0.527249	0.00618169	0.087145	0.464	Fiber-rich	302.36	153.21	1.9735	0.980757	NiFe1d, FeFeA1, FeFeA3														0	0	0	0	1	0	0	0	0	0	0	0	0	0	0	0	0
Prevotella_sp_P6B1	Bacteria	Bacteroidetes	Bacteroidota	Bacteroidia	Bacteroidales	Bacteroidaceae	Prevotella	Prevotella sp33	0.0137992	0.749222	0.054102	0.185611	0.79	Fiber-rich	14346.9	7356.31	1.95029	0.963688	none														0	0	0	0	0	0	0	0	0	0	0	0	0	0	0	0	0
Prevotella_sp_P6B4	Bacteria	Bacteroidetes	Bacteroidota	Bacteroidia	Bacteroidales	Bacteroidaceae	Prevotella	Prevotella sp33	0.070767	0.708356	0.0316926	0.155296	0.586	Fiber-rich	13348.9	7137.68	1.8702	0.90319	none														0	0	0	0	0	0	0	0	0	0	0	0	0	0	0	0	0
Propionibacteriaceae_bacterium_P6A17	Bacteria	Actinobacteria	Actinomycetota	Actinobacteria	Propionibacteriales	Propionibacteriaceae	Tessaracoccus	GCF_000619965.1	0.072611	0.697124	0.0206857	0.22224	0.586	Fiber-rich	29.95	16.52	1.81295	0.858342	none														0	0	0	0	0	0	0	0	0	0	0	0	0	0	0	0	0
Eubacterium_limosum_strain_SA11	Bacteria	Firmicutes	Firmicutes	Clostridia	Eubacteriales	Eubacteriaceae	Eubacterium	GCF_002441855.1	0.1024	0.706791	0.0144172	0.185157	0.562	Fiber-rich	23.32	12.96	1.79938	0.847502	FeFeA3, FeFeB, FeFeC1, FeFeC3														0	0	0	0	0	0	0	0	0	0	0	0	0	0	0	0	0
Prevotella_sp_MA2016	Bacteria	Bacteroidetes	Bacteroidota	Bacteroidia	Bacteroidales	Bacteroidaceae	Prevotella	GCF_000619825.1	0.00409033	0.799956	0.066507	0.259155	0.79	Fiber-rich	15627.8	8783.87	1.77914	0.831182	none														0	0	0	0	0	0	0	0	0	0	0	0	0	0	0	0	0
Prevotella_sp_ne3005	Bacteria	Bacteroidetes	Bacteroidota	Bacteroidia	Bacteroidales	Bacteroidaceae	Prevotella	GCF_900110085.1	0.0470995	0.626248	0.0685821	0.1886	0.79	Fiber-rich	59369.7	34472.6	1.72223	0.784277	none														0	0	0	0	0	0	0	0	0	0	0	0	0	0	0	0	0
Porphyromonadaceae_bacterium_KH3CP3RA	Bacteria	Bacteroidetes	Bacteroidota	Bacteroidia	Bacteroidales	Dysgonomonadaceae	Proteiniphilum	Proteiniphilum acetatigenes	0.204131	0.51093	0.0154882	0.166997	0.662	Fiber-rich	33.04	19.66	1.68057	0.74895	FeFeA3, FeFeC1														0	0	0	0	0	0	0	0	0	0	0	0	0	0	0	0	0
Selenomonas_ruminantium_strain_GACV_9	Bacteria	Firmicutes	Firmicutes	Negativicutes	Selenomonadales	Selenomonadaceae	Selenomonas_A	Selenomonas_A ruminantium_G	1	0.272504	0	0.014772	0	Starch-rich	30.69	51.4	0.597082	0.744	NiFe1d, NiFe4f, FeFeA1, FeFeA3														0	0	0	0	1	0	0	0	0	0	0	0	0	0	1	0	0
Selenomonas_ruminantium_strain_Z108	Bacteria	Firmicutes	Firmicutes	Negativicutes	Selenomonadales	Selenomonadaceae	Selenomonas_A	Selenomonas_A ruminantium_F	1	0.422182	0.000406972	0.029626	0	Starch-rich	30.45	50.75	0.6	0.736966	NiFe1d, NiFe4f, FeFeA1, FeFeA3														0	0	0	0	1	0	0	0	0	0	0	0	0	0	1	0	0
Porphyromonadaceae_bacterium_KH3R12	Bacteria	Bacteroidetes	Bacteroidota	Bacteroidia	Bacteroidales	Dysgonomonadaceae	Proteiniphilum	Proteiniphilum saccharofermentans	0.292465	0.465502	0.0179342	0.160162	0.662	Fiber-rich	55.72	33.97	1.64027	0.713934	FeFeA3, FeFeC1														0	0	0	0	0	0	0	0	0	0	0	0	0	0	0	0	0
Proteiniclasticum_ruminis_DSM_24773	Bacteria	Firmicutes	Firmicutes	Clostridia	Clostridiales	Clostridiaceae	Proteiniclasticum	Proteiniclasticum ruminis	0.303196	0.462729	0.00953201	0.096006	0.562	Fiber-rich	9.29	5.74	1.61847	0.694628	FeFeA3														0	0	0	0	0	0	0	0	0	0	0	0	0	0	0	0	0
Prevotella_ruminicola_strain_KHT3	Bacteria	Bacteroidetes	Bacteroidota	Bacteroidia	Bacteroidales	Bacteroidaceae	Prevotella	Prevotella ruminicola_A	1	0.587787	0	0.142121	0.479	Fiber-rich	64554.6	40577.5	1.5909	0.66984	none														0	0	0	0	0	0	0	0	0	0	0	0	0	0	0	0	0
Bacteroides_sp_AR29	Bacteria	Bacteroidetes	Bacteroidota	Bacteroidia	Bacteroidales	Bacteroidaceae	Bacteroides	Bacteroides thetaiotaomicron	0.114989	0.563346	0.0576029	0.176098	0.662	Fiber-rich	52.52	33.3	1.57718	0.657345	FeFeA3, FeFeB														0	0	0	0	0	0	0	0	0	0	0	0	0	0	0	0	0
Prevotella_sp_tc2_28	Bacteria	Bacteroidetes	Bacteroidota	Bacteroidia	Bacteroidales	Bacteroidaceae	Prevotella	GCF_900107705.1	0.125868	0.728345	0.0143409	0.193387	0.562	Fiber-rich	32786.7	20872.4	1.57082	0.651517	none														0	0	0	0	0	0	0	0	0	0	0	0	0	0	0	0	0
Selenomonas_bovis_DSM_23594	Bacteria	Firmicutes	Firmicutes	Negativicutes	Selenomonadales	Selenomonadaceae	Selenomonas_C	Selenomonas_C bovis	0.5517	0.50363	0.000697128	0.124414	0.407	Starch-rich	313.71	480.82	0.652448	0.616065	NiFe1d, FeFeA3														0	0	0	0	1	0	0	0	0	0	0	0	0	0	0	0	0
Prevotella_ruminicola_Ga6B6	Bacteria	Bacteroidetes	Bacteroidota	Bacteroidia	Bacteroidales	Bacteroidaceae	Prevotella		0.287207	0.466294	0.00279426	0.097246	0.479	Fiber-rich	16116.7	10534.4	1.52991	0.61345	none														0	0	0	0	0	0	0	0	0	0	0	0	0	0	0	0	0
Succiniclasticum_ruminis_DSM_9236	Bacteria	Firmicutes	Firmicutes	Negativicutes	Acidaminococcales	Acidaminococcaceae	Succiniclasticum	Succiniclasticum ruminis_A	0.0541971	0.75421	0.0188224	0.232576	0.586	Starch-rich	30814	46618.5	0.660982	0.597317	NiFe4e														0	0	0	0	0	0	0	0	0	0	0	0	0	1	0	0	0
Eubacterium_callanderi_strain_NLAE_zl_G225	Bacteria	Firmicutes	Firmicutes	Clostridia	Eubacteriales	Eubacteriaceae	Eubacterium		1	0.537436	0	0.115616	0.407	Starch-rich	78.68	115.56	0.680858	0.554573	FeFeA3, FeFeB, FeFeC1, FeFeC3														0	0	0	0	0	0	0	0	0	0	0	0	0	0	0	0	0
Selenomonas_ruminantium_strain_S137	Bacteria	Firmicutes	Firmicutes	Negativicutes	Selenomonadales	Selenomonadaceae	Selenomonas_A	Selenomonas_A ruminantium_C	1	0.375884	0	0.068226	0	Starch-rich	247.01	359.17	0.687724	0.540097	NiFe1d, NiFe4f, FeFeA1, FeFeA3														0	0	0	0	1	0	0	0	0	0	0	0	0	0	1	0	0
Prevotella_ruminicola_strain_AR32	Bacteria	Bacteroidetes	Bacteroidota	Bacteroidia	Bacteroidales	Bacteroidaceae	Prevotella	GCF_000746155.1	0.0654453	0.610608	0.0190695	0.156423	0.662	Fiber-rich	14135.6	9728.08	1.45308	0.53911	none														0	0	0	0	0	0	0	0	0	0	0	0	0	0	0	0	0
Selenomonas_ruminantium_strain_HD4	Bacteria	Firmicutes	Firmicutes	Negativicutes	Selenomonadales	Selenomonadaceae	Selenomonas_A	Selenomonas_A ruminantium_D	1	0.42867	0	0.033249	0	Fiber-rich	183.4	126.45	1.45038	0.536427	FeFeA3														0	0	0	0	0	0	0	0	0	0	0	0	0	0	0	0	0
Prevotella_brevis_P6B11	Bacteria	Bacteroidetes	Bacteroidota	Bacteroidia	Bacteroidales	Bacteroidaceae	Prevotella	Prevotella brevis	0.343096	0.530164	0.00896307	0.151416	0.464	Fiber-rich	6766.38	4702.52	1.43888	0.52495	none														0	0	0	0	0	0	0	0	0	0	0	0	0	0	0	0	0
Succiniclasticum_ruminis_strain_DSM_11005	Bacteria	Firmicutes	Firmicutes	Negativicutes	Acidaminococcales	Acidaminococcaceae	Succiniclasticum	Succiniclasticum ruminis	1	0.428341	0	0.041021	0.344	Starch-rich	37484.1	53906.8	0.69535	0.524188	NiFe4e														0	0	0	0	0	0	0	0	0	0	0	0	0	1	0	0	0
Prevotella_sp_RM4	Bacteria	Bacteroidetes	Bacteroidota	Bacteroidia	Bacteroidales	Bacteroidaceae	Prevotella	Prevotella ruminicola	1	0.504304	0	0.092812	0.407	Fiber-rich	14617.2	10218.6	1.43045	0.516472	none														0	0	0	0	0	0	0	0	0	0	0	0	0	0	0	0	0
Prevotella_sp_khp1	Bacteria	Bacteroidetes	Bacteroidota	Bacteroidia	Bacteroidales	Bacteroidaceae	Prevotella	Prevotella ruminicola	1	0.425669	0	0.066349	0.407	Fiber-rich	12418.6	9011.34	1.37811	0.462691	none														0	0	0	0	0	0	0	0	0	0	0	0	0	0	0	0	0
Bacteroides_thetaiotaomicron_strain_KPPR_3	Bacteria	Bacteroidetes	Bacteroidota	Bacteroidia	Bacteroidales	Bacteroidaceae	Bacteroides	Bacteroides thetaiotaomicron	0.252361	0.484569	0.00255701	0.102773	0.479	Fiber-rich	74	54.2	1.36531	0.449232	FeFeA3, FeFeB														0	0	0	0	0	0	0	0	0	0	0	0	0	0	0	0	0
Megasphaera_elsdenii_strain_YE34	Bacteria	Firmicutes	Firmicutes	Negativicutes	Veillonellales	Megasphaeraceae	Megasphaera	Megasphaera elsdenii	1	0.385666	0	0.003092	0	Starch-rich	433.42	589.15	0.73567	0.442869	FeFeA1, FeFeB														0	0	0	0	0	0	0	0	0	0	0	0	0	0	0	0	0
Prevotella_ruminicola_strain_BPI_34	Bacteria	Bacteroidetes	Bacteroidota	Bacteroidia	Bacteroidales	Bacteroidaceae	Prevotella	Prevotella ruminicola	1	0.478117	0	0.07276	0.407	Fiber-rich	9347.15	6882.79	1.35805	0.441533	none														0	0	0	0	0	0	0	0	0	0	0	0	0	0	0	0	0
Prevotella_ruminicola_strain_D31d	Bacteria	Bacteroidetes	Bacteroidota	Bacteroidia	Bacteroidales	Bacteroidaceae	Prevotella		1	0.303779	0.00290592	0.088288	0.479	Fiber-rich	17804	13296.6	1.33899	0.421149	none														0	0	0	0	0	0	0	0	0	0	0	0	0	0	0	0	0
Blautia_schinkii_DSM_10518	Bacteria	Firmicutes	Firmicutes	Clostridia	Lachnospirales	Lachnospiraceae	Blautia_A	Blautia_A schinkii	1	0.434733	0	0.084126	0	Starch-rich	236.24	314.03	0.752285	0.410649	FeFeA2, FeFeA3, FeFeA4, FeFeB, FeFeC1														0	0	0	0	0	0	0	0	0	0	0	0	0	0	0	0	0
Porphyromonadaceae_bacterium_NLAE_zl_C104	Bacteria	Bacteroidetes	Bacteroidota	Bacteroidia	Bacteroidales	Dysgonomonadaceae	Proteiniphilum	Proteiniphilum saccharofermentans	1	0.329719	0	0.072962	0.407	Fiber-rich	165.03	125.02	1.32003	0.400569	FeFeA3, FeFeC1														0	0	0	0	0	0	0	0	0	0	0	0	0	0	0	0	0
Prevotella_ruminicola_strain_ATCC_19189	Bacteria	Bacteroidetes	Bacteroidota	Bacteroidia	Bacteroidales	Bacteroidaceae	Prevotella	Prevotella ruminicola	0.691045	0.374335	0.000445211	0.050483	0.407	Fiber-rich	12497.8	9476.91	1.31876	0.399181	none														0	0	0	0	0	0	0	0	0	0	0	0	0	0	0	0	0
Prevotella_ruminicola_strain_BPI_162	Bacteria	Bacteroidetes	Bacteroidota	Bacteroidia	Bacteroidales	Bacteroidaceae	Prevotella	Prevotella ruminicola	1	0.429087	0.000584775	0.057125	0.344	Fiber-rich	8943.95	6793.92	1.31646	0.396668	none														0	0	0	0	0	0	0	0	0	0	0	0	0	0	0	0	0
Prevotella_sp_BP1_148	Bacteria	Bacteroidetes	Bacteroidota	Bacteroidia	Bacteroidales	Bacteroidaceae	Prevotella	GCF_900100635.1	1	0.328682	0	0.072754	0	Fiber-rich	23047.9	17543.3	1.31377	0.393716	none														0	0	0	0	0	0	0	0	0	0	0	0	0	0	0	0	0
Prevotella_sp_BP1_145	Bacteria	Bacteroidetes	Bacteroidota	Bacteroidia	Bacteroidales	Bacteroidaceae	Prevotella	GCF_900100635.1	1	0.321274	0	0.069573	0	Fiber-rich	21756.8	16577.9	1.31239	0.392201	none														0	0	0	0	0	0	0	0	0	0	0	0	0	0	0	0	0
Selenomonas_bovis_8_14_1	Bacteria	Firmicutes	Firmicutes	Negativicutes	Selenomonadales	Selenomonadaceae	Selenomonas_C	Selenomonas_C bovis	1	0.308362	0	0.077802	0.512	Starch-rich	206.08	265.86	0.775145	0.367462	NiFe1d, FeFeA1, FeFeA3														0	0	0	0	1	0	0	0	0	0	0	0	0	0	0	0	0
Prevotellaceae_bacterium_HUN156	Bacteria	Bacteroidetes	Bacteroidota	Bacteroidia	Bacteroidales	Bacteroidaceae	Prevotella	GCF_900119285.1	0.742884	0.354372	0.000697128	0.070399	0.407	Fiber-rich	18040.2	14428	1.25036	0.322344	none														0	0	0	0	0	0	0	0	0	0	0	0	0	0	0	0	0
Bacteroides_thetaiotaomicron_strain_NLAE_zl_C579	Bacteria	Bacteroidetes	Bacteroidota	Bacteroidia	Bacteroidales	Bacteroidaceae	Bacteroides	Bacteroides thetaiotaomicron	0.95396	0.325683	0.00681193	0.091975	0.698	Fiber-rich	887.29	724.42	1.22483	0.292579	FeFeA3, FeFeB														0	0	0	0	0	0	0	0	0	0	0	0	0	0	0	0	0
Selenomonas_ruminantium_strain_C3	Bacteria	Firmicutes	Firmicutes	Negativicutes	Selenomonadales	Selenomonadaceae	Selenomonas_A	Selenomonas_A ruminantium_B	1	0.227932	0.00319411	0.062124	0.562	Fiber-rich	81.4	68.07	1.19583	0.25801	none														0	0	0	0	0	0	0	0	0	0	0	0	0	0	0	0	0
Prevotella_brevis_ATCC_19188	Bacteria	Bacteroidetes	Bacteroidota	Bacteroidia	Bacteroidales	Bacteroidaceae	Prevotella	Prevotella brevis	1	0.249918	0.00430227	0.08891	0.479	Fiber-rich	14464	12143.7	1.19107	0.252258	none														0	0	0	0	0	0	0	0	0	0	0	0	0	0	0	0	0
Bacteroides_ovatus_strain_NLAE_zl_C57	Bacteria	Bacteroidetes	Bacteroidota	Bacteroidia	Bacteroidales	Bacteroidaceae	Bacteroides	GCF_002632415.1	1	0.298731	0	0.065647	0.407	Fiber-rich	1263.58	1071.18	1.17962	0.238316	FeFeA3, FeFeB														0	0	0	0	0	0	0	0	0	0	0	0	0	0	0	0	0
Prevotellaceae_bacterium_MN60	Bacteria	Bacteroidetes	Bacteroidota	Bacteroidia	Bacteroidales	Bacteroidaceae	Prevotella	GCF_900199555.1	1	0.17847	0	0.032171	0.344	Fiber-rich	16034.6	14387.4	1.11449	0.156385	none														0	0	0	0	0	0	0	0	0	0	0	0	0	0	0	0	0
Bacteroides_xylanisolvens_strain_NLAE_zl_G339	Bacteria	Bacteroidetes	Bacteroidota	Bacteroidia	Bacteroidales	Bacteroidaceae	Bacteroides		1	0.199761	0.000612112	0.047259	0.407	Fiber-rich	1102.28	1000.39	1.10185	0.139928	FeFeA3, FeFeB														0	0	0	0	0	0	0	0	0	0	0	0	0	0	0	0	0
Selenomonas_sp_AE3005	Bacteria	Firmicutes	Firmicutes	Negativicutes	Selenomonadales	Selenomonadaceae	Selenomonas_A	GCF_000686945.1	1	0.150773	0	-0.011048	0	Fiber-rich	27.79	25.44	1.09237	0.127467	NiFe1d, NiFe4f, FeFeA1, FeFeA3														0	0	0	0	1	0	0	0	0	0	0	0	0	0	1	0	0
Selenomonas_ruminantium_strain_DSM_2872	Bacteria	Firmicutes	Firmicutes	Negativicutes	Selenomonadales	Selenomonadaceae	Selenomonas_A	Selenomonas_A ruminantium_B	1	0.0530456	0	0.011056	0	Starch-rich	40.39	43.14	0.936254	0.095028	NiFe1d, NiFe4f, FeFeA3														0	0	0	0	1	0	0	0	0	0	0	0	0	0	1	0	0
Prevotella_albensis_DSM_11370_JCM_12258_strain_DSM_11370	Bacteria	Bacteroidetes	Bacteroidota	Bacteroidia	Bacteroidales	Bacteroidaceae	Prevotella	Prevotella albensis	1	0.102142	0	0.033977	0.504	Fiber-rich	2881.31	2731.64	1.05479	0.0769575	none														0	0	0	0	0	0	0	0	0	0	0	0	0	0	0	0	0
Selenomonas_ruminantium_subsp_ruminantium_ATCC_12561	Bacteria	Firmicutes	Firmicutes	Negativicutes	Selenomonadales	Selenomonadaceae	Selenomonas_A	Selenomonas_A ruminantium_H	1	0.032616	0	0.02489	0	Fiber-rich	208.23	199.77	1.04235	0.059838	NiFe1d, NiFe4f, FeFeA1, FeFeA3														0	0	0	0	1	0	0	0	0	0	0	0	0	0	1	0	0
Bacteroides_vulgatus_strain_NLAE_zl_G202	Bacteria	Bacteroidetes	Bacteroidota	Bacteroidia	Bacteroidales	Bacteroidaceae	Bacteroides_B	Bacteroides_B vulgatus	1	0.0447587	0	0.010313	0	Fiber-rich	237.36	233.21	1.0178	0.0254472	FeFeB														0	0	0	0	0	0	0	0	0	0	0	0	0	0	0	0	0
Selenomonas_ruminantium_strain_L14	Bacteria	Firmicutes	Firmicutes	Negativicutes	Selenomonadales	Selenomonadaceae	Selenomonas_A	Selenomonas_A ruminantium_B	1	0.0137113	0	0.014544	0	Fiber-rich	61.86	61.11	1.01227	0.0175984	NiFe1d, NiFe4f, FeFeA3														0	0	0	0	1	0	0	0	0	0	0	0	0	0	1	0	0
Selenomonas_sp_FC4001	Bacteria	Firmicutes	Firmicutes	Negativicutes	Selenomonadales	Selenomonadaceae	Selenomonas_A	Selenomonas_A ruminantium_B	1	0.0076091	0	0.011355	0	Fiber-rich	43.8	43.42	1.00875	0.0125711	NiFe1d, NiFe4f, FeFeA1, FeFeA3														0	0	0	0	1	0	0	0	0	0	0	0	0	0	1	0	0
Selenomonas_ruminantium_AC2024	Bacteria	Firmicutes	Firmicutes	Negativicutes	Selenomonadales	Selenomonadaceae	Selenomonas_A	Selenomonas_A ruminantium_B	1	0.0127827	0	0.010907	0	Starch-rich	84.14	84.83	0.991866	0.0117827	none														0	0	0	0	0	0	0	0	0	0	0	0	0	0	0	0	0
Bacteroides_ovatus_strain_NLAE_zl_C500	Bacteria	Bacteroidetes	Bacteroidota	Bacteroidia	Bacteroidales	Bacteroidaceae	Bacteroides	GCF_002632415.1	1	0.0042745	0	0.029762	0.344	Fiber-rich	1938.24	1933.74	1.00233	0.00335339	FeFeA3, FeFeB														0	0	0	0	0	0	0	0	0	0	0	0	0	0	0	0	0
Bacteroides_sp_AR20	Bacteria	Bacteroidetes	Bacteroidota	Bacteroidia	Bacteroidales	Bacteroidaceae	Bacteroides	Bacteroides uniformis	1	5.27e-05	0	0.025278	0	Fiber-rich	1358.31	1358.28	1.00002	3.18641e-05	FeFeB														0	0	0	0	0	0	0	0	0	0	0	0	0	0	0	0	0
[truncated: 104 more columns]

## Sheet: Butyrate production genomes
Name	Taxonomy								Summary score	Methods				Enriched in which group	Average abundance		Fold change	|log2(fc)|	Encode hydrogenase	Utilization						Production							Hydrogenase
	Domain	Phylum	Phylum(new_name)	Class	Order	Family	Genus	Species		Correlation	MCFS	ReliefF	SymmetricalUncert		Fibrous	Starchy				Cellulose	Xylan	Pectin	Starch	Lactate	Succinate	Acetate	Butyrate	Propionate	Formate	Lactate	Succinate	Methanogens	Fe	NiFe 1a	NiFe 1b	NiFe 1c	NiFe 1d	NiFe 1f	NiFe 1i	NiFe 1k	NiFe 2d	NiFe 3a	NiFe 3c	NiFe 4a	NiFe 4c	NiFe 4e	NiFe 4f	NiFe 4g	NiFe 4h
Lachnospiraceae_bacterium_AC2014	Bacteria	Firmicutes	Firmicutes	Clostridia	Lachnospirales	Lachnospiraceae	Agathobacter	Agathobacter ruminis	0.993092	0.362433	0.00641081	0.039582	0.562	Starch-rich	319.07	27287	0.0116931	6.41819	none														0	0	0	0	0	0	0	0	0	0	0	0	0	0	0	0	0
Butyrivibrio_sp_LB2008	Bacteria	Firmicutes	Firmicutes	Clostridia	Lachnospirales	Lachnospiraceae	Butyrivibrio	GCF_000621565.1	0.0207073	0.67032	0.142214	0.176081	1	Fiber-rich	2537.38	87.99	28.8371	4.84986	NiFe4e, FeFeB														0	0	0	0	0	0	0	0	0	0	0	0	0	1	0	0	0
Lachnospiraceae_bacterium_AC2028	Bacteria	Firmicutes	Firmicutes	Clostridia	Lachnospirales	Lachnospiraceae	AC2028	GCF_000702685.1	5.6e-06	0.943967	0.196052	0.493001	1	Fiber-rich	4249.99	155.01	27.4175	4.77703	NiFe4e														0	0	0	0	0	0	0	0	0	0	0	0	0	1	0	0	0
Clostridium_paraputrificum_AGR2156	Bacteria	Firmicutes	Firmicutes	Clostridia	Clostridiales	Clostridiaceae	Clostridium	Clostridium paraputrificum	1	0.347294	0	0.05972	0.549	Starch-rich	14.05	319.83	0.0439296	4.50866	NiFe4g, FeFeA1, FeFeB														0	0	0	0	0	0	0	0	0	0	0	0	0	0	0	1	0
Clostridium_sp_DSM_8431	Bacteria	Firmicutes	Firmicutes	Clostridia	Clostridiales	Clostridiaceae	Clostridium	GCF_900116755.1	1	0.371695	0	0.06805	0.344	Starch-rich	15.88	332.79	0.0477178	4.38933	FeFeA1														0	0	0	0	0	0	0	0	0	0	0	0	0	0	0	0	0
Lachnospiraceae_bacterium_NK4A179	Bacteria	Firmicutes	Firmicutes	Clostridia	Lachnospirales	Lachnospiraceae	NK4A136	GCF_000421045.1	0.00012856	0.937439	0.160294	0.477432	1	Fiber-rich	4470.67	266.41	16.7812	4.06877	NiFe4e														0	0	0	0	0	0	0	0	0	0	0	0	0	1	0	0	0
Megasphaera_elsdenii_strain_J1	Bacteria	Firmicutes	Firmicutes	Negativicutes	Veillonellales	Megasphaeraceae	Megasphaera	Megasphaera elsdenii	1	0.282199	0.00125483	-0.012862	0.344	Starch-rich	13.25	174.82	0.0757922	3.72181	FeFeA1, FeFeB														0	0	0	0	0	0	0	0	0	0	0	0	0	0	0	0	0
Megasphaera_elsdenii_T81	Bacteria	Firmicutes	Firmicutes	Negativicutes	Veillonellales	Megasphaeraceae	Megasphaera	Megasphaera elsdenii	1	0.25978	0	-0.017892	0	Starch-rich	12.25	154.01	0.0795403	3.65217	FeFeA1, FeFeB														0	0	0	0	0	0	0	0	0	0	0	0	0	0	0	0	0
Lachnospiraceae_bacterium_XBD2001	Bacteria	Firmicutes	Firmicutes	Clostridia	Lachnospirales	Lachnospiraceae	XBD2001	GCF_900116395.1	0.282021	0.472911	0.00439895	0.088556	0.698	Starch-rich	132.58	1633.8	0.0811482	3.6233	none														0	0	0	0	0	0	0	0	0	0	0	0	0	0	0	0	0
Lachnospiraceae_bacterium_AB2028	Bacteria	Firmicutes	Firmicutes	Clostridia	Lachnospirales	Lachnospiraceae	NK4A136	GCF_000621425.1	1.96e-05	0.959986	0.166252	0.592029	1	Fiber-rich	2553.51	264.99	9.63625	3.26847	none														0	0	0	0	0	0	0	0	0	0	0	0	0	0	0	0	0
Lachnospiraceae_bacterium_RM5	Bacteria	Firmicutes	Firmicutes	Clostridia	Lachnospirales	Lachnospiraceae	CAG-603	GCF_900110975.1	1	0.242549	0	0.010915	0	Starch-rich	194.96	1671.08	0.116667	3.09953	FeFeA3														0	0	0	0	0	0	0	0	0	0	0	0	0	0	0	0	0
Clostridium_butyricum_AGR2140	Bacteria	Firmicutes	Firmicutes	Clostridia	Clostridiales	Clostridiaceae	Clostridium	Clostridium butyricum	1	0.365165	0	0.069973	0.8	Starch-rich	14.4	100.22	0.143684	2.79903	FeFeA1, FeFeA3, FeFeB														0	0	0	0	0	0	0	0	0	0	0	0	0	0	0	0	0
Clostridium_beijerinckii_HUN142	Bacteria	Firmicutes	Firmicutes	Clostridia	Clostridiales	Clostridiaceae	Clostridium	Clostridium beijerinckii_A	1	0.349931	0	0.066784	0.643	Starch-rich	7.39	48.79	0.151465	2.72294	NiFe1a, FeFeA1, FeFeA3, FeFeA4, FeFeB														0	1	0	0	0	0	0	0	0	0	0	0	0	0	0	0	0
Bacillus_cereus_strain_KPR_7A	Bacteria	Firmicutes	Firmicutes	Bacilli	Bacillales	Bacillaceae_G	Bacillus_A		7.54e-05	0.885674	0.165638	0.383135	1	Fiber-rich	2.75	0.48	5.72917	2.51833	none														0	0	0	0	0	0	0	0	0	0	0	0	0	0	0	0	0
Lachnospiraceae_bacterium_AC2029	Bacteria	Firmicutes	Firmicutes	Clostridia	Lachnospirales	Lachnospiraceae	Eubacterium_Q	GCF_000703065.1	0.000381506	0.86566	0.155451	0.369744	1	Fiber-rich	2006.4	356.75	5.62411	2.49162	none														0	0	0	0	0	0	0	0	0	0	0	0	0	0	0	0	0
Pseudobutyrivibrio_sp_C4	Bacteria	Firmicutes	Firmicutes	Clostridia	Lachnospirales	Lachnospiraceae	Pseudobutyrivibrio	Pseudobutyrivibrio ruminis	0.125868	0.589533	0.0198703	0.102914	0.586	Starch-rich	42.52	236.4	0.179865	2.47502	none														0	0	0	0	0	0	0	0	0	0	0	0	0	0	0	0	0
Pseudobutyrivibrio_sp_LB2011	Bacteria	Firmicutes	Firmicutes	Clostridia	Lachnospirales	Lachnospiraceae	Pseudobutyrivibrio	Pseudobutyrivibrio ruminis	0.266882	0.556757	0.0219462	0.079775	0.586	Starch-rich	39.12	211.48	0.184982	2.43454	none														0	0	0	0	0	0	0	0	0	0	0	0	0	0	0	0	0
Butyrivibrio_sp_Su6	Bacteria	Firmicutes	Firmicutes	Clostridia	Lachnospirales	Lachnospiraceae	Butyrivibrio		0.0221991	0.66965	0.0647246	0.227313	0.79	Starch-rich	131.6	700.65	0.187826	2.41253	NiFe4e, FeFeB														0	0	0	0	0	0	0	0	0	0	0	0	0	1	0	0	0
Butyrivibrio_hungatei_strain_XBD2006	Bacteria	Firmicutes	Firmicutes	Clostridia	Lachnospirales	Lachnospiraceae	Butyrivibrio	Butyrivibrio hungatei_B	0.0588235	0.614657	0.0767605	0.157673	0.79	Fiber-rich	893.1	169.02	5.28399	2.40163	NiFe4e, FeFeB														0	0	0	0	0	0	0	0	0	0	0	0	0	1	0	0	0
Sarcina_sp_DSM_11001	Bacteria	Firmicutes	Firmicutes	Clostridia	Lachnospirales	Lachnospiraceae	CAG-791	GCF_900101015.1	0.0930972	0.626374	0.0349131	0.110858	0.662	Fiber-rich	11391.9	2173.94	5.24021	2.38962	FeFeA2, FeFeA3														0	0	0	0	0	0	0	0	0	0	0	0	0	0	0	0	0
Butyrivibrio_hungatei_NK4A153	Bacteria	Firmicutes	Firmicutes	Clostridia	Lachnospirales	Lachnospiraceae	Butyrivibrio	Butyrivibrio hungatei_A	0.0160709	0.727685	0.156912	0.182473	1	Fiber-rich	348.6	70.03	4.97787	2.31553	NiFe4e														0	0	0	0	0	0	0	0	0	0	0	0	0	1	0	0	0
Butyrivibrio_sp_M55	Bacteria	Firmicutes	Firmicutes	Clostridia	Lachnospirales	Lachnospiraceae	Butyrivibrio	GCF_900116865.1	0.0166801	0.698774	0.160162	0.180344	1	Fiber-rich	496.55	106.24	4.67385	2.22461	NiFe4e														0	0	0	0	0	0	0	0	0	0	0	0	0	1	0	0	0
Lachnospiraceae_bacterium_A10	Bacteria	Firmicutes	Firmicutes	Clostridia	Lachnospirales	Lachnospiraceae	FD2005	FD2005 sp1	0.478921	0.452372	0.0106	0.060912	0.562	Starch-rich	45.02	203.37	0.22137	2.17547	none														0	0	0	0	0	0	0	0	0	0	0	0	0	0	0	0	0
Lachnospiraceae_bacterium_AC2031	Bacteria	Firmicutes	Firmicutes	Clostridia	Lachnospirales	Lachnospiraceae	Eubacterium_Q	GCF_000687975.1	0.00998616	0.846451	0.0595215	0.325691	0.79	Fiber-rich	2349.07	535.93	4.38317	2.13197	none														0	0	0	0	0	0	0	0	0	0	0	0	0	0	0	0	0
Butyrivibrio_sp_AE3009	Bacteria	Firmicutes	Firmicutes	Clostridia	Lachnospirales	Lachnospiraceae	Butyrivibrio	GCF_000420845.1	0.220787	0.560724	0.00473733	0.15548	0.479	Starch-rich	224.53	979.59	0.229208	2.12527	NiFe4e, FeFeB														0	0	0	0	0	0	0	0	0	0	0	0	0	1	0	0	0
Pseudobutyrivibrio_sp_JW11	Bacteria	Firmicutes	Firmicutes	Clostridia	Lachnospirales	Lachnospiraceae	Pseudobutyrivibrio	Pseudobutyrivibrio ruminis	0.0908741	0.600365	0.0348532	0.111615	0.662	Starch-rich	68.38	292.49	0.233786	2.09674	NiFe4e														0	0	0	0	0	0	0	0	0	0	0	0	0	1	0	0	0
Pseudobutyrivibrio_ruminis_DSM_9787	Bacteria	Firmicutes	Firmicutes	Clostridia	Lachnospirales	Lachnospiraceae	Pseudobutyrivibrio	Pseudobutyrivibrio ruminis	0.691045	0.540108	0.000852337	0.061011	0.371	Starch-rich	55.71	223.23	0.249563	2.00252	none														0	0	0	0	0	0	0	0	0	0	0	0	0	0	0	0	0
Lachnobacterium_bovis_DSM_14045	Bacteria	Firmicutes	Firmicutes	Clostridia	Lachnospirales	Lachnospiraceae	Lachnobacterium	Lachnobacterium bovis	0.00326992	0.51413	0.179313	0.102308	1	Starch-rich	51.39	203.56	0.252456	1.98589	none														0	0	0	0	0	0	0	0	0	0	0	0	0	0	0	0	0
Butyrivibrio_sp_AE3003	Bacteria	Firmicutes	Firmicutes	Clostridia	Lachnospirales	Lachnospiraceae	Butyrivibrio	Butyrivibrio hungatei_A	0.037222	0.698997	0.0462893	0.153149	0.79	Fiber-rich	362.72	91.86	3.94862	1.98135	none														0	0	0	0	0	0	0	0	0	0	0	0	0	0	0	0	0
Pseudobutyrivibrio_ruminis_strain_ACV_9	Bacteria	Firmicutes	Firmicutes	Clostridia	Lachnospirales	Lachnospiraceae	Pseudobutyrivibrio	Pseudobutyrivibrio ruminis	0.100012	0.641376	0.0104139	0.132554	0.562	Starch-rich	76.47	288.2	0.265337	1.9141	NiFe4e														0	0	0	0	0	0	0	0	0	0	0	0	0	1	0	0	0
Butyrivibrio_sp_XBB1001	Bacteria	Firmicutes	Firmicutes	Clostridia	Lachnospirales	Lachnospiraceae	Butyrivibrio	Butyrivibrio sp6	1	0.319914	0.000768263	0.027881	0.407	Starch-rich	174.1	646.74	0.269196	1.89327	NiFe4e														0	0	0	0	0	0	0	0	0	0	0	0	0	1	0	0	0
Clostridium_cadaveris_AGR2141	Bacteria	Firmicutes	Firmicutes	Clostridia	Clostridiales	Clostridiaceae	Clostridium_X	Clostridium_X cadaveris	1	0.318809	0	0.055982	0	Starch-rich	7.18	26.51	0.270841	1.88448	NiFe1a, FeFeA1, FeFeA3, FeFeB, FeFeC3														0	1	0	0	0	0	0	0	0	0	0	0	0	0	0	0	0
Lachnospiraceae_bacterium_XBB1006	Bacteria	Firmicutes	Firmicutes	Clostridia	Lachnospirales	Lachnospiraceae	XBB1006	GCF_900115795.1	0.0299326	0.64895	0.172777	0.163224	1	Starch-rich	192.72	678.64	0.28398	1.81614	FeFeA3														0	0	0	0	0	0	0	0	0	0	0	0	0	0	0	0	0
Lachnospiraceae_bacterium_XBB2008	Bacteria	Firmicutes	Firmicutes	Clostridia	Lachnospirales	Lachnospiraceae	XBB2008	GCF_900102235.1	0.0254231	0.818875	0.0396526	0.307641	0.662	Fiber-rich	1067.59	312.54	3.41585	1.77224	none														0	0	0	0	0	0	0	0	0	0	0	0	0	0	0	0	0
Lachnospiraceae_bacterium_C6A11	Bacteria	Firmicutes	Firmicutes	Clostridia	Lachnospirales	Lachnospiraceae	Eubacterium_Q	GCF_000702245.1	0.0541971	0.669875	0.0664094	0.139337	0.79	Fiber-rich	1045.21	313.05	3.3388	1.73933	none														0	0	0	0	0	0	0	0	0	0	0	0	0	0	0	0	0
Lachnospiraceae_bacterium_C7	Bacteria	Firmicutes	Firmicutes	Clostridia	Lachnospirales	Lachnospiraceae	Lachnobacterium	GCF_900113385.1	0.0173065	0.676678	0.0642975	0.194135	0.79	Starch-rich	33	105.96	0.311438	1.68298	none														0	0	0	0	0	0	0	0	0	0	0	0	0	0	0	0	0
Clostridium_intestinale_DSM_6191	Bacteria	Firmicutes	Firmicutes	Clostridia	Clostridiales	Clostridiaceae	Clostridium_T	Clostridium_T intestinale	1	0.283295	0	0.058735	0	Starch-rich	14.13	45.24	0.312334	1.67884	FeFeA1, FeFeA3, FeFeB														0	0	0	0	0	0	0	0	0	0	0	0	0	0	0	0	0
Clostridium_polysaccharolyticum_strain_DSM_1801	Bacteria	Firmicutes	Firmicutes	Clostridia	Lachnospirales	Lachnospiraceae	Clostridium_AI	Clostridium_AI polysaccharolyticum	0.125868	0.56561	0.00745588	0.141772	0.562	Starch-rich	28.94	88.83	0.325791	1.61798	FeFeA1, FeFeA3														0	0	0	0	0	0	0	0	0	0	0	0	0	0	0	0	0
Lachnospiraceae_bacterium_AC2012	Bacteria	Firmicutes	Firmicutes	Clostridia	Lachnospirales	Lachnospiraceae	FD2005	FD2005 sp1	0.00218856	0.790944	0.168432	0.252915	1	Starch-rich	100.33	291.05	0.344717	1.53651	none														0	0	0	0	0	0	0	0	0	0	0	0	0	0	0	0	0
Lachnospiraceae_bacterium_strain_LC2019	Bacteria	Firmicutes	Firmicutes	Clostridia	Lachnospirales	Lachnospiraceae	Eubacterium_Q	GCF_900199595.1	0.088691	0.681433	0.0184487	0.113127	0.562	Fiber-rich	702.39	247.05	2.84311	1.50747	FeFeA3														0	0	0	0	0	0	0	0	0	0	0	0	0	0	0	0	0
Butyrivibrio_sp_AE2015	Bacteria	Firmicutes	Firmicutes	Clostridia	Lachnospirales	Lachnospiraceae	Butyrivibrio	GCF_000420825.1	0.0484597	0.625361	0.0305372	0.189887	0.662	Starch-rich	110.89	308.15	0.359857	1.4745	NiFe4e, FeFeB														0	0	0	0	0	0	0	0	0	0	0	0	0	1	0	0	0
Butyrivibrio_sp_XPD2006	Bacteria	Firmicutes	Firmicutes	Clostridia	Lachnospirales	Lachnospiraceae	Butyrivibrio	GCF_000420865.1	0.879177	0.368873	0.00175432	0.044046	0.662	Starch-rich	269.79	725.57	0.371832	1.42728	NiFe4e, FeFeB														0	0	0	0	0	0	0	0	0	0	0	0	0	1	0	0	0
Butyrivibrio_hungatei_strain_MB2003_chromosome_I_complete_sequence	Bacteria	Firmicutes	Firmicutes	Clostridia	Lachnospirales	Lachnospiraceae	Butyrivibrio	Butyrivibrio hungatei	0.128705	0.610655	0.00723986	0.185595	0.562	Starch-rich	91.58	235.71	0.388528	1.36391	NiFe4e, FeFeB														0	0	0	0	0	0	0	0	0	0	0	0	0	1	0	0	0
Lachnospiraceae_bacterium_YSB2008	Bacteria	Firmicutes	Firmicutes	Clostridia	Lachnospirales	Lachnospiraceae	Eubacterium_Q	GCF_000687655.1	0.0350169	0.832431	0.0360525	0.299885	0.662	Fiber-rich	444.63	173.36	2.56478	1.35883	FeFeA3														0	0	0	0	0	0	0	0	0	0	0	0	0	0	0	0	0
Lachnospiraceae_bacterium_NC2004	Bacteria	Firmicutes	Firmicutes	Clostridia	Lachnospirales	Lachnospiraceae	NC2004	GCF_000621905.1	0.0271609	0.675464	0.0237479	0.246808	0.662	Fiber-rich	680.8	265.82	2.56113	1.35678	NiFe4e														0	0	0	0	0	0	0	0	0	0	0	0	0	1	0	0	0
Fusobacterium_necrophorum_HUN048	Bacteria	Fusobacteria	Fusobacteriota	Fusobacteriia	Fusobacteriales	Fusobacteriaceae	Fusobacterium_C	Fusobacterium_C necrophorum	1	0.177553	0	-0.000113	0	Starch-rich	102.74	260.82	0.393912	1.34406	none														0	0	0	0	0	0	0	0	0	0	0	0	0	0	0	0	0
Butyrivibrio_sp_INlla18	Bacteria	Firmicutes	Firmicutes	Clostridia	Lachnospirales	Lachnospiraceae	Butyrivibrio	GCF_900103635.1	0.308671	0.58843	0.00177152	0.175559	0.479	Starch-rich	140.89	356.53	0.39517	1.33945	NiFe4e, FeFeB														0	0	0	0	0	0	0	0	0	0	0	0	0	1	0	0	0
Lachnospiraceae_bacterium_MD2004	Bacteria	Firmicutes	Firmicutes	Clostridia	Lachnospirales	Lachnospiraceae	FD2005	FD2005 sp1	1	0.523601	0.00143074	0.128458	0.344	Starch-rich	31.62	79.39	0.398287	1.32812	none														0	0	0	0	0	0	0	0	0	0	0	0	0	0	0	0	0
Lachnospiraceae_bacterium_FD2005	Bacteria	Firmicutes	Firmicutes	Clostridia	Lachnospirales	Lachnospiraceae	FD2005	FD2005 sp1	0.671089	0.523725	0.00209824	0.083461	0.371	Starch-rich	23.78	59.03	0.402846	1.3117	none														0	0	0	0	0	0	0	0	0	0	0	0	0	0	0	0	0
Butyrivibrio_sp_NC2007	Bacteria	Firmicutes	Firmicutes	Clostridia	Lachnospirales	Lachnospiraceae	Butyrivibrio	Butyrivibrio sp1	1	0.461612	0	0.102754	0.407	Starch-rich	157.89	387.43	0.407532	1.29502	NiFe4e, FeFeB														0	0	0	0	0	0	0	0	0	0	0	0	0	1	0	0	0
Clostridium_innocuum_strain_NLAE_zl_G197_Ga0066900_101	Bacteria	Firmicutes	Firmicutes	Bacilli	Erysipelotrichales	Erysipelotrichaceae	Eubacterium_D	Eubacterium_D innocuum	0.00453819	0.885194	0.101771	0.329865	0.79	Fiber-rich	25.38	10.46	2.42639	1.27881	FeFeA1, FeFeA2														0	0	0	0	0	0	0	0	0	0	0	0	0	0	0	0	0
Pseudobutyrivibrio_ruminis_AD2017	Bacteria	Firmicutes	Firmicutes	Clostridia	Lachnospirales	Lachnospiraceae	Pseudobutyrivibrio	Pseudobutyrivibrio ruminis_B	1	0.410432	0.00798994	0.009211	0.464	Starch-rich	58.21	141	0.412837	1.27636	NiFe4e														0	0	0	0	0	0	0	0	0	0	0	0	0	1	0	0	0
Butyrivibrio_sp_FCS006	Bacteria	Firmicutes	Firmicutes	Clostridia	Lachnospirales	Lachnospiraceae	Butyrivibrio	Butyrivibrio sp1	1	0.43116	0	0.090423	0.344	Starch-rich	158.18	373.14	0.423916	1.23815	none														0	0	0	0	0	0	0	0	0	0	0	0	0	0	0	0	0
Butyrivibrio_fibrisolvens_YRB2005	Bacteria	Firmicutes	Firmicutes	Clostridia	Lachnospirales	Lachnospiraceae	Butyrivibrio	Butyrivibrio fibrisolvens_A	0.928522	0.418633	0	0.054541	0.344	Starch-rich	44.8	105.59	0.424283	1.2369	NiFe4e, FeFeB														0	0	0	0	0	0	0	0	0	0	0	0	0	1	0	0	0
Megasphaera_elsdenii_strain_DSM_20460	Bacteria	Firmicutes	Firmicutes	Negativicutes	Veillonellales	Megasphaeraceae	Megasphaera	Megasphaera elsdenii	1	0.229708	0	-0.019631	0	Starch-rich	83.97	196.26	0.427851	1.22482	FeFeA1, FeFeB														0	0	0	0	0	0	0	0	0	0	0	0	0	0	0	0	0
Pseudobutyrivibrio_sp_YE44	Bacteria	Firmicutes	Firmicutes	Clostridia	Lachnospirales	Lachnospiraceae	Pseudobutyrivibrio	GCF_900104335.1	0.434574	0.550857	0.00895338	0.065052	0.464	Starch-rich	104.57	241.79	0.432483	1.20929	NiFe4e														0	0	0	0	0	0	0	0	0	0	0	0	0	1	0	0	0
Pseudobutyrivibrio_sp_49	Bacteria	Firmicutes	Firmicutes	Clostridia	Lachnospirales	Lachnospiraceae	Pseudobutyrivibrio	GCF_900100545.1	0.308671	0.494484	0.00616007	0.074456	0.464	Starch-rich	123.26	284.24	0.433648	1.2054	NiFe4e														0	0	0	0	0	0	0	0	0	0	0	0	0	1	0	0	0
Butyrivibrio_sp_FC2001	Bacteria	Firmicutes	Firmicutes	Clostridia	Lachnospirales	Lachnospiraceae	Butyrivibrio	Butyrivibrio sp3	0.0289862	0.705683	0.0304027	0.246912	0.662	Fiber-rich	408.75	184.12	2.22002	1.15057	NiFe4e, FeFeB														0	0	0	0	0	0	0	0	0	0	0	0	0	1	0	0	0
Clostridium_innocuum_strain_NLAE_zl_C381	Bacteria	Firmicutes	Firmicutes	Bacilli	Erysipelotrichales	Erysipelotrichaceae	Eubacterium_D	Eubacterium_D innocuum	0.00804404	0.878495	0.11146	0.350547	0.79	Fiber-rich	33.98	15.37	2.2108	1.14457	FeFeA1, FeFeA2														0	0	0	0	0	0	0	0	0	0	0	0	0	0	0	0	0
Lachnospiraceae_bacterium_XPB1003	Bacteria	Firmicutes	Firmicutes	Clostridia	Lachnospirales	Lachnospiraceae	NK4A136	GCF_900102065.1	0.0361068	0.740445	0.0228378	0.196614	0.662	Fiber-rich	468.79	212.54	2.20566	1.14121	NiFe4e														0	0	0	0	0	0	0	0	0	0	0	0	0	1	0	0	0
Lachnospiraceae_bacterium_strain_KH1P17	Bacteria	Firmicutes	Firmicutes	Clostridia	Lachnospirales	Lachnospiraceae	NK4A144	GCF_900168235.1	0.00367647	0.834974	0.0836875	0.237972	0.79	Fiber-rich	114.64	52.63	2.17823	1.12315	NiFe4e, FeFeB														0	0	0	0	0	0	0	0	0	0	0	0	0	1	0	0	0
Pseudobutyrivibrio_sp_ACV_2	Bacteria	Firmicutes	Firmicutes	Clostridia	Lachnospirales	Lachnospiraceae	Pseudobutyrivibrio	GCF_900107545.1	0.0620682	0.648256	0.0245445	0.14539	0.586	Fiber-rich	552.64	255.2	2.16552	1.11471	NiFe4e														0	0	0	0	0	0	0	0	0	0	0	0	0	1	0	0	0
Lachnobacterium_bovis_C6A12	Bacteria	Firmicutes	Firmicutes	Clostridia	Lachnospirales	Lachnospiraceae	Lachnobacterium	Lachnobacterium bovis_A	0.257134	0.482611	0.00541172	0.086766	0.479	Starch-rich	136.01	294.42	0.461959	1.11416	none														0	0	0	0	0	0	0	0	0	0	0	0	0	0	0	0	0
Butyrivibrio_sp_XPD2002	Bacteria	Firmicutes	Firmicutes	Clostridia	Lachnospirales	Lachnospiraceae	Butyrivibrio	Butyrivibrio sp3	0.0604295	0.635688	0.0146473	0.193404	0.662	Fiber-rich	334.05	155.01	2.15502	1.1077	NiFe4e, FeFeB														0	0	0	0	0	0	0	0	0	0	0	0	0	1	0	0	0
Butyrivibrio_sp_VCB2001	Bacteria	Firmicutes	Firmicutes	Clostridia	Lachnospirales	Lachnospiraceae	Butyrivibrio	Butyrivibrio sp1	1	0.480051	0	0.129362	0.407	Starch-rich	203.64	437.98	0.464953	1.10484	NiFe4e, FeFeB														0	0	0	0	0	0	0	0	0	0	0	0	0	1	0	0	0
Butyrivibrio_sp_NC3005	Bacteria	Firmicutes	Firmicutes	Clostridia	Lachnospirales	Lachnospiraceae	Butyrivibrio	GCF_000424545.1	0.632475	0.427964	0.00221034	0.052663	0.479	Starch-rich	90.45	193.22	0.468119	1.09505	none														0	0	0	0	0	0	0	0	0	0	0	0	0	0	0	0	0
Lachnospiraceae_bacterium_NE2001	Bacteria	Firmicutes	Firmicutes	Clostridia	Lachnospirales	Lachnospiraceae	Eubacterium_Q	GCF_900110635.1	0.0823773	0.706964	0.0200661	0.164022	0.562	Fiber-rich	397.79	186.64	2.13132	1.09175	FeFeA3														0	0	0	0	0	0	0	0	0	0	0	0	0	0	0	0	0
Pseudobutyrivibrio_ruminis_HUN009	Bacteria	Firmicutes	Firmicutes	Clostridia	Lachnospirales	Lachnospiraceae	Pseudobutyrivibrio	Pseudobutyrivibrio ruminis_A	1	0.443586	0.00425551	0.019205	0.464	Starch-rich	157.83	329.69	0.478722	1.06274	none														0	0	0	0	0	0	0	0	0	0	0	0	0	0	0	0	0
Clostridioides_mangenotii_LM2	Bacteria	Firmicutes	Firmicutes	Clostridia	Peptostreptococcales	Peptostreptococcaceae	Clostridioides	Clostridioides mangenotii	0.00502186	0.783103	0.0694655	0.267472	0.79	Fiber-rich	11.45	5.59	2.0483	1.03443	none														0	0	0	0	0	0	0	0	0	0	0	0	0	0	0	0	0
Pseudobutyrivibrio_sp_MD2005	Bacteria	Firmicutes	Firmicutes	Clostridia	Lachnospirales	Lachnospiraceae	Pseudobutyrivibrio	GCF_000621865.1	0.651567	0.515991	0.0105902	0.051901	0.562	Starch-rich	93.75	191.73	0.488969	1.03219	NiFe4e														0	0	0	0	0	0	0	0	0	0	0	0	0	1	0	0	0
Lachnospiraceae_bacterium_MA2020	Bacteria	Firmicutes	Firmicutes	Clostridia	Lachnospirales	Lachnospiraceae	NK4A144	GCF_000746015.1	0.00311557	0.87136	0.121204	0.329864	0.79	Fiber-rich	678.85	337.31	2.01254	1.00902	none														0	0	0	0	0	0	0	0	0	0	0	0	0	0	0	0	0
Lachnospiraceae_bacterium_KHCPX20	Bacteria	Firmicutes	Firmicutes	Clostridia	Lachnospirales	Lachnospiraceae	UBA2727	GCF_900100095.1	0.456344	0.437271	0.0013251	0.061684	0.479	Starch-rich	171.19	338.62	0.505552	0.984069	none														0	0	0	0	0	0	0	0	0	0	0	0	0	0	0	0	0
Lachnospiraceae_bacterium_AC3007	Bacteria	Firmicutes	Firmicutes	Clostridia	Lachnospirales	Lachnospiraceae	NK4A144	GCF_000621405.1	0.0541971	0.709385	0.0152056	0.239104	0.662	Fiber-rich	1092.76	563.16	1.94041	0.95636	NiFe4e														0	0	0	0	0	0	0	0	0	0	0	0	0	1	0	0	0
Butyrivibrio_sp_INlla14	Bacteria	Firmicutes	Firmicutes	Clostridia	Lachnospirales	Lachnospiraceae	Butyrivibrio	Butyrivibrio sp6	1	0.327521	0	0.030701	0.407	Starch-rich	218.96	414.49	0.528264	0.92067	NiFe4e														0	0	0	0	0	0	0	0	0	0	0	0	0	1	0	0	0
Lachnospiraceae_bacterium_YSD2013	Bacteria	Firmicutes	Firmicutes	Clostridia	Lachnospirales	Lachnospiraceae	UBA1258	GCF_900100895.1	1	0.559801	0	0.06049	0.407	Fiber-rich	1473.56	786.36	1.8739	0.906044	FeFeA3														0	0	0	0	0	0	0	0	0	0	0	0	0	0	0	0	0
Butyrivibrio_fibrisolvens_FE2007	Bacteria	Firmicutes	Firmicutes	Clostridia	Lachnospirales	Lachnospiraceae	Butyrivibrio	Butyrivibrio fibrisolvens_B	0.088691	0.593636	0.0101767	0.156854	0.562	Starch-rich	35.04	65	0.539077	0.891437	NiFe4e, FeFeB														0	0	0	0	0	0	0	0	0	0	0	0	0	1	0	0	0
Oxobacter_pfennigii_strain_DSM_3222	Bacteria	Firmicutes	Firmicutes	Clostridia	Clostridiales	Oxobacteraceae	Oxobacter	Oxobacter pfennigii	1	0.617075	0	0.078943	0.479	Fiber-rich	60.7	33.23	1.82666	0.86921	FeFeA3														0	0	0	0	0	0	0	0	0	0	0	0	0	0	0	0	0
Pseudobutyrivibrio_ruminis_CF1b	Bacteria	Firmicutes	Firmicutes	Clostridia	Lachnospirales	Lachnospiraceae	Pseudobutyrivibrio	Pseudobutyrivibrio sp1	1	0.444055	0	0.041317	0	Starch-rich	354.36	641.34	0.552531	0.855874	none														0	0	0	0	0	0	0	0	0	0	0	0	0	0	0	0	0
Eubacterium_limosum_strain_SA11	Bacteria	Firmicutes	Firmicutes	Clostridia	Eubacteriales	Eubacteriaceae	Eubacterium	GCF_002441855.1	0.1024	0.706791	0.0144172	0.185157	0.562	Fiber-rich	23.32	12.96	1.79938	0.847502	FeFeA3, FeFeB, FeFeC1, FeFeC3														0	0	0	0	0	0	0	0	0	0	0	0	0	0	0	0	0
Lachnospiraceae_bacterium_NK4A144	Bacteria	Firmicutes	Firmicutes	Clostridia	Lachnospirales	Lachnospiraceae	NK4A144	GCF_000424365.1	0.146743	0.540131	0.00749077	0.16976	0.562	Starch-rich	77.78	138.85	0.560173	0.836056	NiFe4e, FeFeB														0	0	0	0	0	0	0	0	0	0	0	0	0	1	0	0	0
Pseudobutyrivibrio_sp_NOR37	Bacteria	Firmicutes	Firmicutes	Clostridia	Lachnospirales	Lachnospiraceae	Pseudobutyrivibrio	GCF_900112855.1	0.0122604	0.769356	0.0460493	0.18978	0.79	Fiber-rich	731.54	410.27	1.78307	0.834363	none														0	0	0	0	0	0	0	0	0	0	0	0	0	0	0	0	0
Butyrivibrio_sp_AE2005	Bacteria	Firmicutes	Firmicutes	Clostridia	Lachnospirales	Lachnospiraceae	Butyrivibrio	Butyrivibrio hungatei_A	0.013271	0.758854	0.0451739	0.243425	0.79	Fiber-rich	1195.31	676.27	1.7675	0.821714	NiFe4e														0	0	0	0	0	0	0	0	0	0	0	0	0	1	0	0	0
Pseudobutyrivibrio_sp_OR37	Bacteria	Firmicutes	Firmicutes	Clostridia	Lachnospirales	Lachnospiraceae	Pseudobutyrivibrio	GCF_900113655.1	0.721811	0.500105	0.0107328	0.048685	0.464	Starch-rich	377.79	643.45	0.587132	0.768244	NiFe4e														0	0	0	0	0	0	0	0	0	0	0	0	0	1	0	0	0
Butyrivibrio_proteoclasticus_strain_P18	Bacteria	Firmicutes	Firmicutes	Clostridia	Lachnospirales	Lachnospiraceae	Butyrivibrio	Butyrivibrio proteoclasticus_B	0.380323	0.573732	0.00131574	0.166652	0.479	Starch-rich	155.19	259.66	0.597666	0.742588	NiFe4e, FeFeB														0	0	0	0	0	0	0	0	0	0	0	0	0	1	0	0	0
Butyrivibrio_sp_AE3004	Bacteria	Firmicutes	Firmicutes	Clostridia	Lachnospirales	Lachnospiraceae	Butyrivibrio	GCF_000703165.1	0.427493	0.677054	0.00546544	0.113263	0.407	Fiber-rich	191.35	114.37	1.67308	0.742505	none														0	0	0	0	0	0	0	0	0	0	0	0	0	0	0	0	0
Clostridium_aminophilum_strain_F	Bacteria	Firmicutes	Firmicutes	Clostridia	Lachnospirales	Lachnospiraceae	Clostridium_R	Clostridium_R aminophilum	0.204131	0.668735	0.00393406	0.179112	0.479	Fiber-rich	2492.39	1514.86	1.64529	0.718345	FeFeA2														0	0	0	0	0	0	0	0	0	0	0	0	0	0	0	0	0
Butyrivibrio_sp_WCD2001	Bacteria	Firmicutes	Firmicutes	Clostridia	Lachnospirales	Lachnospiraceae	Butyrivibrio	Butyrivibrio sp5	0.349102	0.634451	0.00794266	0.139977	0.464	Fiber-rich	67.16	41.45	1.62027	0.69623	NiFe4e, FeFeB														0	0	0	0	0	0	0	0	0	0	0	0	0	1	0	0	0
Pseudobutyrivibrio_xylanivorans_strain_DSM_10317	Bacteria	Firmicutes	Firmicutes	Clostridia	Lachnospirales	Lachnospiraceae	Pseudobutyrivibrio	Pseudobutyrivibrio sp1	1	0.297355	0	0.013107	0	Starch-rich	285.3	460.85	0.619073	0.691818	NiFe4e														0	0	0	0	0	0	0	0	0	0	0	0	0	1	0	0	0
Lachnospiraceae_bacterium_G11	Bacteria	Firmicutes	Firmicutes	Clostridia	Lachnospirales	Lachnospiraceae	G11	GCF_900103495.1	1	0.231048	0.00943374	0.084669	0.562	Fiber-rich	881.9	549.52	1.60486	0.682443	none														0	0	0	0	0	0	0	0	0	0	0	0	0	0	0	0	0
Lachnospiraceae_bacterium_MC2017	Bacteria	Firmicutes	Firmicutes	Clostridia	Lachnospirales	Lachnospiraceae	NK4A144	GCF_000701625.1	0.0572498	0.73907	0.0147627	0.195395	0.662	Fiber-rich	554.2	350.63	1.58058	0.660457	NiFe4e, FeFeB														0	0	0	0	0	0	0	0	0	0	0	0	0	1	0	0	0
Eubacterium_sp_AB3007	Bacteria	Firmicutes	Firmicutes	Clostridia	Peptostreptococcales	Anaerovoracaceae	Eubacterium_A	GCF_000688015.1	1	0.274883	0	0.008571	0	Starch-rich	331.18	517.92	0.639442	0.645114	none														0	0	0	0	0	0	0	0	0	0	0	0	0	0	0	0	0
Butyrivibrio_sp_INlla16	Bacteria	Firmicutes	Firmicutes	Clostridia	Lachnospirales	Lachnospiraceae	Butyrivibrio	Butyrivibrio sp5	0.40677	0.574836	0.0011018	0.073755	0.479	Fiber-rich	140.26	90.58	1.54847	0.630839	NiFe4e, FeFeB														0	0	0	0	0	0	0	0	0	0	0	0	0	1	0	0	0
Butyrivibrio_sp_ob235	Bacteria	Firmicutes	Firmicutes	Clostridia	Lachnospirales	Lachnospiraceae	Butyrivibrio	Butyrivibrio sp5	0.367593	0.62805	0.0113499	0.086606	0.464	Fiber-rich	285.37	184.31	1.54832	0.630699	NiFe4e, FeFeB														0	0	0	0	0	0	0	0	0	0	0	0	0	1	0	0	0
Oscillibacter_sp_PC13	Bacteria	Firmicutes	Firmicutes	Clostridia	Oscillospirales	Oscillospiraceae	Oscillibacter	GCF_900115635.1	0.0976656	0.572837	0.00906401	0.146553	0.562	Starch-rich	3435.11	5242.66	0.655223	0.609943	FeFeA3														0	0	0	0	0	0	0	0	0	0	0	0	0	0	0	0	0
Butyrivibrio_sp_AC2005	Bacteria	Firmicutes	Firmicutes	Clostridia	Lachnospirales	Lachnospiraceae	Butyrivibrio	GCF_000424145.1	0.915996	0.587406	0	0.096373	0.371	Fiber-rich	159.4	105.49	1.51104	0.595545	NiFe4e, FeFeB														0	0	0	0	0	0	0	0	0	0	0	0	0	1	0	0	0
Clostridium_aminophilum_strain_KH1P1	Bacteria	Firmicutes	Firmicutes	Clostridia	Lachnospirales	Lachnospiraceae	Clostridium_R	Clostridium_R aminophilum_A	0.5517	0.614845	0.00053717	0.107932	0.479	Fiber-rich	264.75	176.09	1.50349	0.588318	FeFeA2														0	0	0	0	0	0	0	0	0	0	0	0	0	0	0	0	0
Peptostreptococcaceae_bacterium_VA2	Bacteria	Firmicutes	Firmicutes	Clostridia	Peptostreptococcales	Peptostreptococcaceae	Romboutsia	GCF_000686145.1	0.641968	0.458665	0.000295254	0.075665	0.407	Fiber-rich	16.94	11.49	1.47433	0.560055	none														0	0	0	0	0	0	0	0	0	0	0	0	0	0	0	0	0
Eubacterium_callanderi_strain_NLAE_zl_G225	Bacteria	Firmicutes	Firmicutes	Clostridia	Eubacteriales	Eubacteriaceae	Eubacterium		1	0.537436	0	0.115616	0.407	Starch-rich	78.68	115.56	0.680858	0.554573	FeFeA3, FeFeB, FeFeC1, FeFeC3														0	0	0	0	0	0	0	0	0	0	0	0	0	0	0	0	0
Butyrivibrio_sp_VCD2006	Bacteria	Firmicutes	Firmicutes	Clostridia	Lachnospirales	Lachnospiraceae	Butyrivibrio	GCF_000423925.1	1	0.554278	0.000597538	0.070988	0	Fiber-rich	197.97	136.27	1.45278	0.538814	NiFe4e, FeFeB														0	0	0	0	0	0	0	0	0	0	0	0	0	1	0	0	0
Pseudobutyrivibrio_sp_UC1225	Bacteria	Firmicutes	Firmicutes	Clostridia	Lachnospirales	Lachnospiraceae	Pseudobutyrivibrio	GCF_900100545.1	1	0.381546	0	0.044619	0.344	Starch-rich	422.41	605.23	0.697933	0.51884	NiFe4e														0	0	0	0	0	0	0	0	0	0	0	0	0	1	0	0	0
Eubacterium_oxidoreducens_strain_DSM_3217	Bacteria	Firmicutes	Firmicutes	Clostridia	Lachnospirales	Lachnospiraceae	Eubacterium_C	Eubacterium_C oxidoreducens	1	0.42574	0	0.081254	0	Starch-rich	138.41	198.2	0.698335	0.518009	none														0	0	0	0	0	0	0	0	0	0	0	0	0	0	0	0	0
Pseudobutyrivibrio_sp_AR14	Bacteria	Firmicutes	Firmicutes	Clostridia	Lachnospirales	Lachnospiraceae	Pseudobutyrivibrio	GCF_900112855.1	0.282021	0.554774	0.00256306	0.078933	0.479	Fiber-rich	779.27	549.63	1.41781	0.503663	NiFe4e														0	0	0	0	0	0	0	0	0	0	0	0	0	1	0	0	0
Butyrivibrio_sp_WCE2006	Bacteria	Firmicutes	Firmicutes	Clostridia	Lachnospirales	Lachnospiraceae	Butyrivibrio	Butyrivibrio sp4	1	0.507252	0	0.053079	0	Fiber-rich	129.98	92.78	1.40095	0.486404	NiFe4e														0	0	0	0	0	0	0	0	0	0	0	0	0	1	0	0	0
Butyrivibrio_fibrisolvens_MD2001	Bacteria	Firmicutes	Firmicutes	Clostridia	Lachnospirales	Lachnospiraceae	Butyrivibrio	Butyrivibrio fibrisolvens_A	1	0.525222	0	0.05099	0	Fiber-rich	339.7	244.82	1.38755	0.47254	NiFe4e, FeFeB														0	0	0	0	0	0	0	0	0	0	0	0	0	1	0	0	0
Lachnospiraceae_bacterium_C10	Bacteria	Firmicutes	Firmicutes	Clostridia	Lachnospirales	Lachnospiraceae	UBA2727	GCF_900100095.1	1	0.379205	0	0.09042	0.344	Starch-rich	171.54	235.54	0.728284	0.457427	none														0	0	0	0	0	0	0	0	0	0	0	0	0	0	0	0	0
Butyrivibrio_fibrisolvens_WTE3004	Bacteria	Firmicutes	Firmicutes	Clostridia	Lachnospirales	Lachnospiraceae	Butyrivibrio	Butyrivibrio fibrisolvens_A	1	0.28231	0	-0.001465	0	Fiber-rich	61.16	44.55	1.37284	0.457163	NiFe4e, FeFeB														0	0	0	0	0	0	0	0	0	0	0	0	0	1	0	0	0
Butyrivibrio_sp_VCB2006	Bacteria	Firmicutes	Firmicutes	Clostridia	Lachnospirales	Lachnospiraceae	Butyrivibrio	GCF_000420945.1	0.867154	0.332949	0.000828878	0.082663	0.479	Starch-rich	184.11	250.5	0.73497	0.444243	NiFe4e														0	0	0	0	0	0	0	0	0	0	0	0	0	1	0	0	0
Megasphaera_elsdenii_strain_YE34	Bacteria	Firmicutes	Firmicutes	Negativicutes	Veillonellales	Megasphaeraceae	Megasphaera	Megasphaera elsdenii	1	0.385666	0	0.003092	0	Starch-rich	433.42	589.15	0.73567	0.442869	FeFeA1, FeFeB														0	0	0	0	0	0	0	0	0	0	0	0	0	0	0	0	0
Lachnospiraceae_bacterium_AD3010	Bacteria	Firmicutes	Firmicutes	Clostridia	Lachnospirales	Lachnospiraceae	NK4A144	GCF_000622025.1	0.434574	0.426117	0.00649288	0.105666	0.562	Fiber-rich	636.09	468.35	1.35815	0.441644	NiFe4e, FeFeB														0	0	0	0	0	0	0	0	0	0	0	0	0	1	0	0	0
Butyrivibrio_sp_MC2021	Bacteria	Firmicutes	Firmicutes	Clostridia	Lachnospirales	Lachnospiraceae	Butyrivibrio	GCF_000621605.1	1	0.21892	0	0.040556	0	Starch-rich	502.87	681.34	0.73806	0.438189	NiFe4e														0	0	0	0	0	0	0	0	0	0	0	0	0	1	0	0	0
Butyrivibrio_fibrisolvens_AB2020	Bacteria	Firmicutes	Firmicutes	Clostridia	Lachnospirales	Lachnospiraceae	Butyrivibrio	Butyrivibrio fibrisolvens_A	1	0.308717	0	0.033209	0	Starch-rich	36.54	48.92	0.746934	0.420948	NiFe4e, FeFeB														0	0	0	0	0	0	0	0	0	0	0	0	0	1	0	0	0
Lachnospiraceae_bacterium_NK3A20	Bacteria	Firmicutes	Firmicutes	Clostridia	Lachnospirales	Lachnospiraceae	CAG-791	GCF_900107575.1	1	0.403353	0	0.003477	0	Fiber-rich	169.64	129.25	1.3125	0.392312	NiFe4e, FeFeB														0	0	0	0	0	0	0	0	0	0	0	0	0	1	0	0	0
Lachnospiraceae_bacterium_NC2008	Bacteria	Firmicutes	Firmicutes	Clostridia	Lachnospirales	Lachnospiraceae	NK4A136	NK4A136 sp3	1	0.126106	0	0.022003	0.549	Starch-rich	1060.07	1386.13	0.76477	0.386903	none														0	0	0	0	0	0	0	0	0	0	0	0	0	0	0	0	0
Butyrivibrio_sp_FCS014	Bacteria	Firmicutes	Firmicutes	Clostridia	Lachnospirales	Lachnospiraceae	Butyrivibrio	GCF_000526935.1	1	0.259567	0	0.052627	0.649	Starch-rich	230.18	300.53	0.765914	0.384747	NiFe4e, FeFeB														0	0	0	0	0	0	0	0	0	0	0	0	0	1	0	0	0
Eubacterium_ruminantium_strain_ATCC_17233	Bacteria	Firmicutes	Firmicutes	Clostridia	Lachnospirales	Lachnospiraceae	Eubacterium_Q	Eubacterium_Q ruminantium	1	0.312061	0	0.040097	0	Starch-rich	310.49	399.31	0.777566	0.362962	none														0	0	0	0	0	0	0	0	0	0	0	0	0	0	0	0	0
Butyrivibrio_sp_MC2013	Bacteria	Firmicutes	Firmicutes	Clostridia	Lachnospirales	Lachnospiraceae	Butyrivibrio	GCF_000424585.1	1	0.349729	0	0.054972	0.344	Starch-rich	330.48	422.37	0.782442	0.353944	NiFe4e, FeFeA3														0	0	0	0	0	0	0	0	0	0	0	0	0	1	0	0	0
Lachnospiraceae_bacterium_P6B14	Bacteria	Firmicutes	Firmicutes	Clostridia	Lachnospirales	Lachnospiraceae	Eubacterium_F	GCF_000687695.1	1	0.111478	0.000745443	0.036888	0.407	Fiber-rich	763.91	605.29	1.26206	0.335776	NiFe4e														0	0	0	0	0	0	0	0	0	0	0	0	0	1	0	0	0
Clostridium_algidicarnis_strain_B3	Bacteria	Firmicutes	Firmicutes	Clostridia	Clostridiales	Clostridiaceae	Clostridium_L	Clostridium_L algidicarnis	1	0.12539	0	0.072801	0.666	Starch-rich	42.71	53.82	0.793571	0.333568	none														0	0	0	0	0	0	0	0	0	0	0	0	0	0	0	0	0
Butyrivibrio_sp_LC3010	Bacteria	Firmicutes	Firmicutes	Clostridia	Lachnospirales	Lachnospiraceae	Butyrivibrio	Butyrivibrio sp4	1	0.332271	0	0.004535	0	Fiber-rich	132.71	105.38	1.25935	0.332676	NiFe4e														0	0	0	0	0	0	0	0	0	0	0	0	0	1	0	0	0
Butyrivibrio_sp_WCD3002	Bacteria	Firmicutes	Firmicutes	Clostridia	Lachnospirales	Lachnospiraceae	Butyrivibrio	GCF_000424265.1	1	0.278797	0	0.04487	0.344	Fiber-rich	130.86	104.03	1.25791	0.331025	NiFe4e														0	0	0	0	0	0	0	0	0	0	0	0	0	1	0	0	0
Clostridiales_bacterium_NK3B98	Bacteria	Firmicutes	Firmicutes	Clostridia	Oscillospirales	Oscillospiraceae	NK3B98	GCF_000421005.1	1	0.360969	0	0.044613	0	Starch-rich	1884.17	2367.73	0.795771	0.329575	NiFe4g														0	0	0	0	0	0	0	0	0	0	0	0	0	0	0	1	0
Eubacterium_cellulosolvens_LD2006	Bacteria	Firmicutes	Firmicutes	Clostridia	Lachnospirales	Lachnospiraceae	Eubacterium_H	Eubacterium_H cellulosolvens_A	1	0.287552	0.00138146	0.056472	0.558	Fiber-rich	179.35	142.73	1.25657	0.329489	NiFe4e, FeFeB														0	0	0	0	0	0	0	0	0	0	0	0	0	1	0	0	0
Eubacterium_xylanophilum_ATCC_35991	Bacteria	Firmicutes	Firmicutes	Clostridia	Lachnospirales	Lachnospiraceae	Eubacterium_F	Eubacterium_F xylanophilum	1	0.195	0	0.044141	0	Starch-rich	139.21	174.35	0.798451	0.324724	NiFe4e														0	0	0	0	0	0	0	0	0	0	0	0	0	1	0	0	0
Clostridium_citroniae_strain_NLAE_zl_G70	Bacteria	Firmicutes	Firmicutes	Clostridia	Lachnospirales	Lachnospiraceae	Clostridium_M	Clostridium_M citroniae	1	0.274195	0	0.04088	0	Starch-rich	1224.54	1532.3	0.799152	0.323459	FeFeA1, FeFeA3, FeFeB, FeFeC1, FeFeC3														0	0	0	0	0	0	0	0	0	0	0	0	0	0	0	0	0
Lachnospiraceae_bacterium_ND2006	Bacteria	Firmicutes	Firmicutes	Clostridia	Lachnospirales	Lachnospiraceae	NK4A144	GCF_900114405.1	1	0.197074	0	0.017291	0	Starch-rich	42.02	52.56	0.799467	0.322889	none														0	0	0	0	0	0	0	0	0	0	0	0	0	0	0	0	0
Clostridium_cochlearium_strain_NLAE_zl_C224	Bacteria	Firmicutes	Firmicutes	Clostridia	Clostridiales	Clostridiaceae	Clostridium_G	Clostridium_G cochlearium	1	0.249136	0.000703643	0.054378	0.344	Fiber-rich	35.72	28.86	1.2377	0.307661	FeFeA3, FeFeB														0	0	0	0	0	0	0	0	0	0	0	0	0	0	0	0	0
Lachnospiraceae_bacterium_P6A3	Bacteria	Firmicutes	Firmicutes	Clostridia	Lachnospirales	Lachnospiraceae	AC2028	GCF_000702085.1	1	0.0857376	0.00914914	0.051886	0.562	Fiber-rich	1895.99	1544.49	1.22758	0.295821	none														0	0	0	0	0	0	0	0	0	0	0	0	0	0	0	0	0
Lachnospiraceae_bacterium_FE2018	Bacteria	Firmicutes	Firmicutes	Clostridia	Lachnospirales	Lachnospiraceae	Eubacterium_H	GCF_000702845.1	1	0.311045	0	-0.008418	0	Fiber-rich	1518.03	1241.81	1.22243	0.289756	NiFe4e, FeFeA3														0	0	0	0	0	0	0	0	0	0	0	0	0	1	0	0	0
Butyrivibrio_sp_AE3006	Bacteria	Firmicutes	Firmicutes	Clostridia	Lachnospirales	Lachnospiraceae	Butyrivibrio	GCF_000424165.1	1	0.131458	0.000647654	0.046905	0.344	Fiber-rich	140.09	114.69	1.22147	0.288614	NiFe4e														0	0	0	0	0	0	0	0	0	0	0	0	0	1	0	0	0
Peptostreptococcaceae_bacterium_pGA_8	Bacteria	Firmicutes	Firmicutes	Clostridia	Peptostreptococcales	Anaerovoracaceae	S5-A14a	GCF_900112915.1	1	0.272277	0	0.008065	0	Fiber-rich	379	310.75	1.21963	0.286443	none														0	0	0	0	0	0	0	0	0	0	0	0	0	0	0	0	0
Butyrivibrio_sp_MB2005	Bacteria	Firmicutes	Firmicutes	Clostridia	Lachnospirales	Lachnospiraceae	Butyrivibrio	GCF_000424165.1	1	0.111392	0.00546058	0.053626	0.464	Fiber-rich	121.55	100.21	1.21295	0.278523	NiFe4e														0	0	0	0	0	0	0	0	0	0	0	0	0	1	0	0	0
Butyrivibrio_hungatei_DSM_14810	Bacteria	Firmicutes	Firmicutes	Clostridia	Lachnospirales	Lachnospiraceae	Butyrivibrio	Butyrivibrio hungatei	1	0.306593	0.000632687	0.028554	0	Fiber-rich	1727.96	1435.91	1.20339	0.267104	NiFe4e, FeFeB														0	0	0	0	0	0	0	0	0	0	0	0	0	1	0	0	0
Lachnospiraceae_bacterium_NK4A136	Bacteria	Firmicutes	Firmicutes	Clostridia	Lachnospirales	Lachnospiraceae	NK4A136	NK4A136 sp3	1	0.0880887	0	0.021852	0.549	Starch-rich	940.03	1112.32	0.845108	0.242793	none														0	0	0	0	0	0	0	0	0	0	0	0	0	0	0	0	0
Ruminococcaceae_bacterium_D5	Bacteria	Firmicutes	Firmicutes	Clostridia	Oscillospirales	Ruminococcaceae	D5	GCF_900113995.1	1	0.399556	0	0.044127	0	Fiber-rich	1308.73	1106.65	1.18261	0.241968	FeFeA2														0	0	0	0	0	0	0	0	0	0	0	0	0	0	0	0	0
Butyrivibrio_sp_INlla21	Bacteria	Firmicutes	Firmicutes	Clostridia	Lachnospirales	Lachnospiraceae	Butyrivibrio	GCF_900116875.1	1	0.128123	0	0.012448	0	Fiber-rich	816.47	700.68	1.16525	0.220644	NiFe4e														0	0	0	0	0	0	0	0	0	0	0	0	0	1	0	0	0
Butyrivibrio_sp_NC2002	Bacteria	Firmicutes	Firmicutes	Clostridia	Lachnospirales	Lachnospiraceae	Butyrivibrio	GCF_000702265.1	1	0.205026	0	0.017874	0	Fiber-rich	870.87	763.04	1.14132	0.190699	none														0	0	0	0	0	0	0	0	0	0	0	0	0	0	0	0	0
Lachnospiraceae_bacterium_NLAE_zl_G231	Bacteria	Firmicutes	Firmicutes	Clostridia	Lachnospirales	Lachnospiraceae	Eisenbergiella	Eisenbergiella tayi	1	0.0485026	0.00293164	0.02331	0.407	Starch-rich	36.07	40.2	0.897264	0.156396	NiFe4e, FeFeA1, FeFeA3														0	0	0	0	0	0	0	0	0	0	0	0	0	1	0	0	0
Lachnospiraceae_bacterium_V9D3004	Bacteria	Firmicutes	Firmicutes	Clostridia	Lachnospirales	Lachnospiraceae	V9D3004	GCF_000621985.1	1	0.0801747	0	0.067655	0.558	Fiber-rich	309.52	279.61	1.10697	0.146617	NiFe4e, FeFeB														0	0	0	0	0	0	0	0	0	0	0	0	0	1	0	0	0
Clostridium_lundense_DSM_17049	Bacteria	Firmicutes	Firmicutes	Clostridia	Clostridiales	Clostridiaceae	Clostridium_AO	Clostridium_AO lundense	1	0.0621019	0	0.061503	0.407	Fiber-rich	22.95	21	1.09286	0.128105	NiFe1a, NiFe4g, FeFeA3, FeFeB, FeFeC2, FeFeC3														0	1	0	0	0	0	0	0	0	0	0	0	0	0	0	1	0
Porphyromonas_levii_DSM_23370	Bacteria	Bacteroidetes	Bacteroidota	Bacteroidia	Bacteroidales	Porphyromonadaceae	Porphyromonas	Porphyromonas levii	1	0.1123	0	0.048165	0.504	Fiber-rich	130.66	119.64	1.09211	0.127118	FeFeB														0	0	0	0	0	0	0	0	0	0	0	0	0	0	0	0	0
Clostridium_aerotolerans_DSM_5434	Bacteria	Firmicutes	Firmicutes	Clostridia	Lachnospirales	Lachnospiraceae	Hungatella	Hungatella aerotolerans	1	0.0915601	0	0.016311	0	Fiber-rich	8.87	8.15	1.08834	0.122134	NiFe4e, FeFeA3, FeFeB, FeFeC3														0	0	0	0	0	0	0	0	0	0	0	0	0	1	0	0	0
Butyrivibrio_fibrisolvens_strain_AR40	Bacteria	Firmicutes	Firmicutes	Clostridia	Lachnospirales	Lachnospiraceae	Butyrivibrio	Butyrivibrio fibrisolvens_A	1	0.152729	0	-0.012825	0	Fiber-rich	484.3	446.7	1.08417	0.116595	NiFe4e, FeFeB														0	0	0	0	0	0	0	0	0	0	0	0	0	1	0	0	0
Butyrivibrio_proteoclasticus_P6B7	Bacteria	Firmicutes	Firmicutes	Clostridia	Lachnospirales	Lachnospiraceae	Butyrivibrio	Butyrivibrio proteoclasticus_A	1	0.104389	0	0.038182	0.344	Starch-rich	122.28	131.7	0.928474	0.107067	NiFe4e														0	0	0	0	0	0	0	0	0	0	0	0	0	1	0	0	0
Lachnospiraceae_bacterium_KH1T2	Bacteria	Firmicutes	Firmicutes	Clostridia	Lachnospirales	Lachnospiraceae	NK4A144	GCF_900114405.1	1	0.107374	0	0.037557	0	Fiber-rich	69.99	65.29	1.07199	0.100287	none														0	0	0	0	0	0	0	0	0	0	0	0	0	0	0	0	0
Butyrivibrio_proteoclasticus_FD2007	Bacteria	Firmicutes	Firmicutes	Clostridia	Lachnospirales	Lachnospiraceae	Butyrivibrio	Butyrivibrio proteoclasticus	1	0.0776916	0	0.01505	0.344	Starch-rich	184.45	195.62	0.942899	0.0848241	NiFe4e														0	0	0	0	0	0	0	0	0	0	0	0	0	1	0	0	0
Butyrivibrio_fibrisolvens_DSM_3071	Bacteria	Firmicutes	Firmicutes	Clostridia	Lachnospirales	Lachnospiraceae	Butyrivibrio	Butyrivibrio fibrisolvens	1	0.0396311	0	0.044318	0	Fiber-rich	254.5	240.75	1.05711	0.0801299	NiFe4e, FeFeB														0	0	0	0	0	0	0	0	0	0	0	0	0	1	0	0	0
Butyrivibrio_sp_YAB3001	Bacteria	Firmicutes	Firmicutes	Clostridia	Lachnospirales	Lachnospiraceae	Butyrivibrio	GCF_900112195.1	1	0.0677293	0	-0.003766	0	Fiber-rich	235.04	223.54	1.05144	0.0723733	NiFe4e														0	0	0	0	0	0	0	0	0	0	0	0	0	1	0	0	0
Eubacterium_ruminantium_strain_FB3002	Bacteria	Firmicutes	Firmicutes	Clostridia	Lachnospirales	Lachnospiraceae	Eubacterium_Q		1	0.0476405	0	-0.030374	0	Starch-rich	450.87	467.14	0.965171	0.0511435	FeFeA3														0	0	0	0	0	0	0	0	0	0	0	0	0	0	0	0	0
Acidaminococcus_fermentans_strain_pGA_4	Bacteria	Firmicutes	Firmicutes	Negativicutes	Acidaminococcales	Acidaminococcaceae	Acidaminococcus	Acidaminococcus fermentans	1	0.0256372	0.000684452	0.022747	0.344	Fiber-rich	704.25	681.77	1.03297	0.0468025	FeFeA2, FeFeB, FeFeC1														0	0	0	0	0	0	0	0	0	0	0	0	0	0	0	0	0
Butyrivibrio_sp_AD3002	Bacteria	Firmicutes	Firmicutes	Clostridia	Lachnospirales	Lachnospiraceae	Butyrivibrio	Butyrivibrio sp5	1	0.0418933	0	-0.022148	0	Fiber-rich	47.37	46.19	1.02555	0.0363931	NiFe4e, FeFeB														0	0	0	0	0	0	0	0	0	0	0	0	0	1	0	0	0
Butyrivibrio_sp_TB	Bacteria	Firmicutes	Firmicutes	Clostridia	Lachnospirales	Lachnospiraceae	Butyrivibrio	Butyrivibrio fibrisolvens_B	1	0.0288143	0	0.015588	0	Fiber-rich	49.09	48.08	1.02101	0.0299923	NiFe4e, FeFeB														0	0	0	0	0	0	0	0	0	0	0	0	0	1	0	0	0
Faecalicatena_contorta_strain_NLAE_zl_C134_Ga0104392_101	Bacteria	Firmicutes	Firmicutes	Clostridia	Lachnospirales	Lachnospiraceae	Ruminococcus_B		1	0.0098753	0	0.003098	0	Starch-rich	13.45	13.59	0.989698	0.0149393	NiFe4e, FeFeA3, FeFeB														0	0	0	0	0	0	0	0	0	0	0	0	0	1	0	0	0
Acidaminococcus_fermentans_strain_WCC6	Bacteria	Firmicutes	Firmicutes	Negativicutes	Acidaminococcales	Acidaminococcaceae	Acidaminococcus	Acidaminococcus fermentans	1	0.0149661	0	0.008471	0	Starch-rich	202.76	204.19	0.992997	0.0101391	FeFeA2, FeFeB, FeFeC1														0	0	0	0	0	0	0	0	0	0	0	0	0	0	0	0	0
[truncated: 104 more columns]

## Sheet: Acetogen
Name	Taxonomy								Summary score	Methods				Enriched in which group	Average abundance		Fold change	|log2(fc)|	Encode hydrogenase	Utilization						Production							Hydrogenase
	Domain	Phylum	Phylum(new_name)	Class	Order	Family	Genus	Species		Correlation	MCFS	ReliefF	SymmetricalUncert		Fibrous	Starchy				Cellulose	Xylan	Pectin	Starch	Lactate	Succinate	Acetate	Butyrate	Propionate	Formate	Lactate	Succinate	Methanogens	Fe	NiFe 1a	NiFe 1b	NiFe 1c	NiFe 1d	NiFe 1f	NiFe 1i	NiFe 1k	NiFe 2d	NiFe 3a	NiFe 3c	NiFe 4a	NiFe 4c	NiFe 4e	NiFe 4f	NiFe 4g	NiFe 4h
Bifidobacterium_pseudolongum_AGR2145	Bacteria	Actinobacteria	Actinomycetota	Actinobacteria	Actinomycetales	Bifidobacteriaceae	Bifidobacterium	Bifidobacterium pseudolongum_A	0.0207073	0.74493	0.0306607	0.202605	0.662	Fiber-rich	8.34	3.55	2.3493	1.23223	none														0	0	0	0	0	0	0	0	0	0	0	0	0	0	0	0	0
Blautia_sp_SF_50	Bacteria	Firmicutes	Firmicutes	Clostridia	Lachnospirales	Lachnospiraceae	Blautia_A	Blautia_A massiliensis	0.0329112	0.644627	0.0716979	0.17134	0.79	Starch-rich	817.49	469.55	0.57438	0.799922	FeFeA3														0	0	0	0	0	0	0	0	0	0	0	0	0	0	0	0	0
Acetitomaculum_ruminis_DSM_5522	Bacteria	Firmicutes	Firmicutes	Clostridia	Lachnospirales	Lachnospiraceae	Acetitomaculum	Acetitomaculum ruminis	0.0457682	0.680208	0.0174326	0.189115	0.662	Fiber-rich	1982.15	1253.66	1.58109	0.66092	FeFeA3														0	0	0	0	0	0	0	0	0	0	0	0	0	0	0	0	0
Eubacterium_limosum_strain_SA11	Bacteria	Firmicutes	Firmicutes	Clostridia	Eubacteriales	Eubacteriaceae	Eubacterium	GCF_002441855.1	0.1024	0.706791	0.0144172	0.185157	0.562	Fiber-rich	23.32	12.96	1.79938	0.847502	FeFeA3, FeFeB, FeFeC1, FeFeC3														0	0	0	0	0	0	0	0	0	0	0	0	0	0	0	0	0
Peptostreptococcaceae_bacterium_VA2	Bacteria	Firmicutes	Firmicutes	Clostridia	Peptostreptococcales	Peptostreptococcaceae	Romboutsia	GCF_000686145.1	0.641968	0.458665	0.000295254	0.075665	0.407	Fiber-rich	16.94	11.49	1.47433	0.560055	none														0	0	0	0	0	0	0	0	0	0	0	0	0	0	0	0	0
Eubacterium_callanderi_strain_NLAE_zl_G225	Bacteria	Firmicutes	Firmicutes	Clostridia	Eubacteriales	Eubacteriaceae	Eubacterium		1	0.537436	0	0.115616	0.407	Starch-rich	78.68	115.56	0.680858	0.554573	FeFeA3, FeFeB, FeFeC1, FeFeC3														0	0	0	0	0	0	0	0	0	0	0	0	0	0	0	0	0
Blautia_schinkii_DSM_10518	Bacteria	Firmicutes	Firmicutes	Clostridia	Lachnospirales	Lachnospiraceae	Blautia_A	Blautia_A schinkii	1	0.434733	0	0.084126	0	Starch-rich	236.24	314.03	0.752285	0.410649	FeFeA2, FeFeA3, FeFeA4, FeFeB, FeFeC1														0	0	0	0	0	0	0	0	0	0	0	0	0	0	0	0	0
Terrisporobacter_glycolicus_strain_KPPR_9	Bacteria	Firmicutes	Firmicutes	Clostridia	Peptostreptococcales	Peptostreptococcaceae	Terrisporobacter	UBA8115	1	0.333822	0	0.033531	0	Fiber-rich	7.22	5.41	1.33457	0.41637	none														0	0	0	0	0	0	0	0	0	0	0	0	0	0	0	0	0
[truncated: 104 more columns]

## Sheet: fibrolytic
Name	Taxonomy								Summary score	Methods				Enriched in which group	Average abundance		Fold change	|log2(fc)|	Encode hydrogenase	Utilization						Production							Hydrogenase
	Domain	Phylum	Phylum(new_name)	Class	Order	Family	Genus	Species		Correlation	MCFS	ReliefF	SymmetricalUncert		Fibrous	Starchy				Cellulose	Xylan	Pectin	Starch	Lactate	Succinate	Acetate	Butyrate	Propionate	Formate	Lactate	Succinate	Methanogens	Fe	NiFe 1a	NiFe 1b	NiFe 1c	NiFe 1d	NiFe 1f	NiFe 1i	NiFe 1k	NiFe 2d	NiFe 3a	NiFe 3c	NiFe 4a	NiFe 4c	NiFe 4e	NiFe 4f	NiFe 4g	NiFe 4h
Fibrobacter_succinogenes_subsp_elongatus_strain_HM2	Bacteria	Fibrobacteres	Fibrobacterota	Fibrobacteria	Fibrobacterales	Fibrobacteraceae	Fibrobacter	GCF_002210425.1	5.6e-06	0.98832	0.150256	0.789989	1	Fiber-rich	87136.8	1458.97	59.7249	5.90026	none														0	0	0	0	0	0	0	0	0	0	0	0	0	0	0	0	0
Lachnospiraceae_bacterium_AC2028	Bacteria	Firmicutes	Firmicutes	Clostridia	Lachnospirales	Lachnospiraceae	AC2028	GCF_000702685.1	5.6e-06	0.943967	0.196052	0.493001	1	Fiber-rich	4249.99	155.01	27.4175	4.77703	NiFe4e														0	0	0	0	0	0	0	0	0	0	0	0	0	1	0	0	0
Cellulomonas_sp_KH9	Bacteria	Actinobacteria	Actinomycetota	Actinobacteria	Actinomycetales	Cellulomonadaceae	Cellulomonas	GCF_900114185.1	1.6e-05	0.916763	0.179672	0.417346	1	Fiber-rich	31.97	9.07	3.52481	1.81754	none														0	0	0	0	0	0	0	0	0	0	0	0	0	0	0	0	0
Ruminococcaceae_bacterium_strain_KHP2	Bacteria	Firmicutes	Firmicutes	Clostridia	Saccharofermentanales	Saccharofermentanaceae	Saccharofermentans	GCF_900176545.1	1.96e-05	0.880912	0.166906	0.361407	1	Fiber-rich	1866.39	92.54	20.1685	4.33403	none														0	0	0	0	0	0	0	0	0	0	0	0	0	0	0	0	0
Ruminococcaceae_bacterium_FB2012	Bacteria	Firmicutes	Firmicutes	Clostridia	Oscillospirales	Ruminococcaceae	Ruminococcus_D	GCF_900104495.1	4.07e-05	0.911829	0.161189	0.381348	1	Fiber-rich	969.33	280.98	3.44982	1.78652	FeFeA3														0	0	0	0	0	0	0	0	0	0	0	0	0	0	0	0	0
Ruminococcaceae_bacterium_AE2021	Bacteria	Firmicutes	Firmicutes	Clostridia	Saccharofermentanales	Saccharofermentanaceae	Saccharofermentans	GCF_900176545.1	7.54e-05	0.873977	0.159437	0.351698	1	Fiber-rich	1843.95	107.01	17.2316	4.10698	none														0	0	0	0	0	0	0	0	0	0	0	0	0	0	0	0	0
Bacillus_licheniformis_strain_VTM3R78	Bacteria	Firmicutes	Firmicutes	Bacilli	Bacillales	Bacillaceae	Bacillus	Bacillus licheniformis	8.67e-05	0.874103	0.315039	0.355473	1	Fiber-rich	4.29	0.86	4.98837	2.31857	none														0	0	0	0	0	0	0	0	0	0	0	0	0	0	0	0	0
Prevotella_sp_lc2012	Bacteria	Bacteroidetes	Bacteroidota	Bacteroidia	Bacteroidales	Bacteroidaceae	Prevotella	GCF_900110895.1	0.000145399	0.938767	0.16758	0.473182	1	Fiber-rich	14283.1	4476.94	3.19038	1.67373	none														0	0	0	0	0	0	0	0	0	0	0	0	0	0	0	0	0
Prevotella_sp_khp7	Bacteria	Bacteroidetes	Bacteroidota	Bacteroidia	Bacteroidales	Bacteroidaceae	Prevotella	GCF_000746155.1	0.00016384	0.880653	0.158195	0.351172	1	Fiber-rich	10308	4713.63	2.18685	1.12886	none														0	0	0	0	0	0	0	0	0	0	0	0	0	0	0	0	0
Ruminococcus_flavefaciens_AE3010	Bacteria	Firmicutes	Firmicutes	Clostridia	Oscillospirales	Ruminococcaceae	Ruminococcus	Ruminococcus flavefaciens_D	0.000183982	0.898391	0.154234	0.435947	1	Fiber-rich	2261.33	291.83	7.74879	2.95397	none														0	0	0	0	0	0	0	0	0	0	0	0	0	0	0	0	0
Prevotella_sp_FD3004	Bacteria	Bacteroidetes	Bacteroidota	Bacteroidia	Bacteroidales	Bacteroidaceae	Prevotella	GCF_000746155.1	0.000229779	0.884608	0.15231	0.359524	1	Fiber-rich	8821.47	3885.3	2.27047	1.18299	none														0	0	0	0	0	0	0	0	0	0	0	0	0	0	0	0	0
Prevotella_aff_ruminicola_Tc2_24	Bacteria	Bacteroidetes	Bacteroidota	Bacteroidia	Bacteroidales	Bacteroidaceae	Prevotella	GCF_900110895.1	0.000255646	0.941395	0.151846	0.487093	1	Fiber-rich	14045.7	4394.21	3.1964	1.67645	none														0	0	0	0	0	0	0	0	0	0	0	0	0	0	0	0	0
Ruminococcus_flavefaciens_strain_YAD2003	Bacteria	Firmicutes	Firmicutes	Clostridia	Oscillospirales	Ruminococcaceae	Ruminococcus	Ruminococcus flavefaciens_P	0.000255646	0.850494	0.16944	0.354633	1	Fiber-rich	2510.47	310.46	8.08629	3.01548	FeFeA3, FeFeC2														0	0	0	0	0	0	0	0	0	0	0	0	0	0	0	0	0
Ruminococcus_flavefaciens_007c	Bacteria	Firmicutes	Firmicutes	Clostridia	Oscillospirales	Ruminococcaceae	Ruminococcus	Ruminococcus flavefaciens_F	0.000255646	0.843567	0.172306	0.367687	1	Fiber-rich	2312.63	252.35	9.16437	3.19604	FeFeA3, FeFeC2														0	0	0	0	0	0	0	0	0	0	0	0	0	0	0	0	0
Ruminococcus_flavefaciens_strain_Y1	Bacteria	Firmicutes	Firmicutes	Clostridia	Oscillospirales	Ruminococcaceae	Ruminococcus	Ruminococcus flavefaciens_I	0.000346449	0.866751	0.159972	0.314299	1	Fiber-rich	763.03	188.28	4.05263	2.01886	FeFeA2, FeFeA3														0	0	0	0	0	0	0	0	0	0	0	0	0	0	0	0	0
Clostridiales_bacterium_strain_WTE2008	Bacteria	Firmicutes	Firmicutes	Clostridia	Christensenellales	CAG-74	GCA-900199385	GCA_900176495.1	0.000419158	0.887051	0.146852	0.429772	1	Fiber-rich	28533.2	4762.08	5.99174	2.58298	none														0	0	0	0	0	0	0	0	0	0	0	0	0	0	0	0	0
Ruminococcaceae_bacterium_KH2T8	Bacteria	Firmicutes	Firmicutes	Clostridia	Saccharofermentanales	Saccharofermentanaceae	Saccharofermentans	GCF_900111435.1	0.000419158	0.828649	0.152671	0.326293	1	Fiber-rich	1904.95	139.26	13.6791	3.7739	none														0	0	0	0	0	0	0	0	0	0	0	0	0	0	0	0	0
Ruminiclostridium_cellobioparum_DSM_1351_ATCC_15832	Bacteria	Firmicutes	Firmicutes	Clostridia	Acetivibrionales	Acetivibrionaceae	Ruminiclostridium_A	Ruminiclostridium_A cellobioparum	0.000598268	0.870196	0.135061	0.358563	1	Fiber-rich	50.65	19.79	2.55937	1.35579	NiFe4e, FeFeA3, FeFeB, FeFeC1, FeFeC3														0	0	0	0	0	0	0	0	0	0	0	0	0	1	0	0	0
Lachnospiraceae_bacterium_G41	Bacteria	Firmicutes	Firmicutes	Clostridia	Lachnospirales	Lachnospiraceae	UBA3766	GCF_900100245.1	0.000598268	0.822658	0.17233	0.332723	1	Fiber-rich	11440.9	122.35	93.5093	6.54704	FeFeA3, FeFeB														0	0	0	0	0	0	0	0	0	0	0	0	0	0	0	0	0
Ruminococcus_flavefaciens_FD_1	Bacteria	Firmicutes	Firmicutes	Clostridia	Oscillospirales	Ruminococcaceae	Ruminococcus	Ruminococcus flavefaciens_A	0.00104251	0.86992	0.157424	0.281184	1	Fiber-rich	1046.13	384.59	2.72012	1.44367	FeFeA3, FeFeC2														0	0	0	0	0	0	0	0	0	0	0	0	0	0	0	0	0
Ruminococcus_flavefaciens_strain_XPD3002	Bacteria	Firmicutes	Firmicutes	Clostridia	Oscillospirales	Ruminococcaceae	Ruminococcus	Ruminococcus flavefaciens_H	0.00181164	0.826683	0.0835229	0.273332	0.79	Fiber-rich	623.45	231.93	2.6881	1.42658	FeFeA3														0	0	0	0	0	0	0	0	0	0	0	0	0	0	0	0	0
Bacteroides_sp_Ga6A1	Bacteria	Bacteroidetes	Bacteroidota	Bacteroidia	Bacteroidales	Bacteroidaceae	Ga6A1	Ga6A1 sp1	0.00294372	0.77204	0.150446	0.288993	1	Starch-rich	2016.48	9664.39	0.208651	2.26084	none														0	0	0	0	0	0	0	0	0	0	0	0	0	0	0	0	0
Lachnobacterium_bovis_DSM_14045	Bacteria	Firmicutes	Firmicutes	Clostridia	Lachnospirales	Lachnospiraceae	Lachnobacterium	Lachnobacterium bovis	0.00326992	0.51413	0.179313	0.102308	1	Starch-rich	51.39	203.56	0.252456	1.98589	none														0	0	0	0	0	0	0	0	0	0	0	0	0	0	0	0	0
Lachnospiraceae_bacterium_strain_KH1P17	Bacteria	Firmicutes	Firmicutes	Clostridia	Lachnospirales	Lachnospiraceae	NK4A144	GCF_900168235.1	0.00367647	0.834974	0.0836875	0.237972	0.79	Fiber-rich	114.64	52.63	2.17823	1.12315	NiFe4e, FeFeB														0	0	0	0	0	0	0	0	0	0	0	0	0	1	0	0	0
Bacteroidales_bacterium_KHT7	Bacteria	Bacteroidetes	Bacteroidota	Bacteroidia	Bacteroidales	Bacteroidaceae	Ga6A1	Ga6A1 sp1	0.00387926	0.765447	0.175616	0.285797	1	Starch-rich	2364.13	9897.66	0.238857	2.06578	none														0	0	0	0	0	0	0	0	0	0	0	0	0	0	0	0	0
Prevotella_sp_MA2016	Bacteria	Bacteroidetes	Bacteroidota	Bacteroidia	Bacteroidales	Bacteroidaceae	Prevotella	GCF_000619825.1	0.00409033	0.799956	0.066507	0.259155	0.79	Fiber-rich	15627.8	8783.87	1.77914	0.831182	none														0	0	0	0	0	0	0	0	0	0	0	0	0	0	0	0	0
Ruminococcus_albus_7_DSM_20455	Bacteria	Firmicutes	Firmicutes	Clostridia	Oscillospirales	Ruminococcaceae	Ruminococcus_D	Ruminococcus_D albus	0.00453819	0.804205	0.0751516	0.230899	0.79	Fiber-rich	372.13	173.56	2.1441	1.10037	FeFeA3, FeFeB, FeFeC2, FeFeC3														0	0	0	0	0	0	0	0	0	0	0	0	0	0	0	0	0
Lactococcus_lactis_subsp_lactis_strain_511	Bacteria	Firmicutes	Firmicutes	Bacilli	Lactobacillales	Streptococcaceae	Lactococcus	Lactococcus lactis	0.00581858	0.827169	0.0634796	0.290113	0.79	Fiber-rich	35.84	13.13	2.72963	1.4487	none														0	0	0	0	0	0	0	0	0	0	0	0	0	0	0	0	0
Lactococcus_lactis_subsp_cremoris_strain_DPC6856	Bacteria	Firmicutes	Firmicutes	Bacilli	Lactobacillales	Streptococcaceae	Lactococcus		0.00670653	0.814788	0.0617327	0.289198	0.79	Fiber-rich	7.13	2.27	3.14097	1.65121	none														0	0	0	0	0	0	0	0	0	0	0	0	0	0	0	0	0
Lachnospiraceae_bacterium_AC2031	Bacteria	Firmicutes	Firmicutes	Clostridia	Lachnospirales	Lachnospiraceae	Eubacterium_Q	GCF_000687975.1	0.00998616	0.846451	0.0595215	0.325691	0.79	Fiber-rich	2349.07	535.93	4.38317	2.13197	none														0	0	0	0	0	0	0	0	0	0	0	0	0	0	0	0	0
Enterococcus_casseliflavus_strain_NLAE_zl_G268	Bacteria	Firmicutes	Firmicutes	Bacilli	Lactobacillales	Enterococcaceae	Enterococcus_D	Enterococcus_D casseliflavus	0.0104133	0.772174	0.0620209	0.193392	0.79	Fiber-rich	6.83	2.47	2.76518	1.46737	none														0	0	0	0	0	0	0	0	0	0	0	0	0	0	0	0	0
Prevotella_sp_tf2_5	Bacteria	Bacteroidetes	Bacteroidota	Bacteroidia	Bacteroidales	Bacteroidaceae	Prevotella	GCF_900115435.1	0.010854	0.790931	0.0636093	0.251688	0.79	Fiber-rich	17577.9	8342.66	2.10699	1.07518	none														0	0	0	0	0	0	0	0	0	0	0	0	0	0	0	0	0
Treponema_sp_JC4	Bacteria	Spirochaetes	Spirochaetota	Spirochaetia	Treponematales	Treponemataceae	Treponema_D	GCF_000260795.1	0.0117773	0.698116	0.0606463	0.198667	0.79	Starch-rich	1431.32	6020.02	0.23776	2.07242	FeFeA3, FeFeB														0	0	0	0	0	0	0	0	0	0	0	0	0	0	0	0	0
Pseudobutyrivibrio_sp_NOR37	Bacteria	Firmicutes	Firmicutes	Clostridia	Lachnospirales	Lachnospiraceae	Pseudobutyrivibrio	GCF_900112855.1	0.0122604	0.769356	0.0460493	0.18978	0.79	Fiber-rich	731.54	410.27	1.78307	0.834363	none														0	0	0	0	0	0	0	0	0	0	0	0	0	0	0	0	0
Butyrivibrio_sp_AE2005	Bacteria	Firmicutes	Firmicutes	Clostridia	Lachnospirales	Lachnospiraceae	Butyrivibrio	Butyrivibrio hungatei_A	0.013271	0.758854	0.0451739	0.243425	0.79	Fiber-rich	1195.31	676.27	1.7675	0.821714	NiFe4e														0	0	0	0	0	0	0	0	0	0	0	0	0	1	0	0	0
Ruminococcaceae_bacterium_AB4001	Bacteria	Firmicutes	Firmicutes	Clostridia	Saccharofermentanales	Saccharofermentanaceae	Saccharofermentans	GCF_000621765.1	0.0137992	0.820972	0.0444971	0.39732	0.79	Fiber-rich	6779.3	1562.69	4.33822	2.1171	FeFeA3														0	0	0	0	0	0	0	0	0	0	0	0	0	0	0	0	0
Prevotella_sp_P6B1	Bacteria	Bacteroidetes	Bacteroidota	Bacteroidia	Bacteroidales	Bacteroidaceae	Prevotella	Prevotella sp33	0.0137992	0.749222	0.054102	0.185611	0.79	Fiber-rich	14346.9	7356.31	1.95029	0.963688	none														0	0	0	0	0	0	0	0	0	0	0	0	0	0	0	0	0
Bacillus_nealsonii_AAU1	Bacteria	Firmicutes	Firmicutes	Bacilli	Bacillales	Bacillaceae_A	Bacillus_AC	Bacillus_AC nealsonii	0.0149026	0.885012	0.0427783	0.416669	0.79	Fiber-rich	13.95	4.91	2.84114	1.50647	none														0	0	0	0	0	0	0	0	0	0	0	0	0	0	0	0	0
Butyrivibrio_hungatei_NK4A153	Bacteria	Firmicutes	Firmicutes	Clostridia	Lachnospirales	Lachnospiraceae	Butyrivibrio	Butyrivibrio hungatei_A	0.0160709	0.727685	0.156912	0.182473	1	Fiber-rich	348.6	70.03	4.97787	2.31553	NiFe4e														0	0	0	0	0	0	0	0	0	0	0	0	0	1	0	0	0
Butyrivibrio_sp_M55	Bacteria	Firmicutes	Firmicutes	Clostridia	Lachnospirales	Lachnospiraceae	Butyrivibrio	GCF_900116865.1	0.0166801	0.698774	0.160162	0.180344	1	Fiber-rich	496.55	106.24	4.67385	2.22461	NiFe4e														0	0	0	0	0	0	0	0	0	0	0	0	0	1	0	0	0
Lachnospiraceae_bacterium_C7	Bacteria	Firmicutes	Firmicutes	Clostridia	Lachnospirales	Lachnospiraceae	Lachnobacterium	GCF_900113385.1	0.0173065	0.676678	0.0642975	0.194135	0.79	Starch-rich	33	105.96	0.311438	1.68298	none														0	0	0	0	0	0	0	0	0	0	0	0	0	0	0	0	0
Butyrivibrio_sp_LB2008	Bacteria	Firmicutes	Firmicutes	Clostridia	Lachnospirales	Lachnospiraceae	Butyrivibrio	GCF_000621565.1	0.0207073	0.67032	0.142214	0.176081	1	Fiber-rich	2537.38	87.99	28.8371	4.84986	NiFe4e, FeFeB														0	0	0	0	0	0	0	0	0	0	0	0	0	1	0	0	0
Butyrivibrio_sp_Su6	Bacteria	Firmicutes	Firmicutes	Clostridia	Lachnospirales	Lachnospiraceae	Butyrivibrio		0.0221991	0.66965	0.0647246	0.227313	0.79	Starch-rich	131.6	700.65	0.187826	2.41253	NiFe4e, FeFeB														0	0	0	0	0	0	0	0	0	0	0	0	0	1	0	0	0
Ruminococcaceae_bacterium_YAD3003	Bacteria	Firmicutes	Firmicutes	Clostridia	Saccharofermentanales	Saccharofermentanaceae	Saccharofermentans	GCF_900107185.1	0.0245862	0.66466	0.0525518	0.269108	0.79	Fiber-rich	7985.93	2315.32	3.44917	1.78625	FeFeA3														0	0	0	0	0	0	0	0	0	0	0	0	0	0	0	0	0
Lachnospiraceae_bacterium_XBB2008	Bacteria	Firmicutes	Firmicutes	Clostridia	Lachnospirales	Lachnospiraceae	XBB2008	GCF_900102235.1	0.0254231	0.818875	0.0396526	0.307641	0.662	Fiber-rich	1067.59	312.54	3.41585	1.77224	none														0	0	0	0	0	0	0	0	0	0	0	0	0	0	0	0	0
Butyrivibrio_sp_FC2001	Bacteria	Firmicutes	Firmicutes	Clostridia	Lachnospirales	Lachnospiraceae	Butyrivibrio	Butyrivibrio sp3	0.0289862	0.705683	0.0304027	0.246912	0.662	Fiber-rich	408.75	184.12	2.22002	1.15057	NiFe4e, FeFeB														0	0	0	0	0	0	0	0	0	0	0	0	0	1	0	0	0
Bacteroidales_bacterium_WCE2004	Bacteria	Bacteroidetes	Bacteroidota	Bacteroidia	Bacteroidales	UBA932	RC9	GCF_900167895.1	0.030902	0.813233	0.0301665	0.297951	0.662	Fiber-rich	61373.5	20497.6	2.99418	1.58216	none														0	0	0	0	0	0	0	0	0	0	0	0	0	0	0	0	0
Lachnospiraceae_bacterium_XPB1003	Bacteria	Firmicutes	Firmicutes	Clostridia	Lachnospirales	Lachnospiraceae	NK4A136	GCF_900102065.1	0.0361068	0.740445	0.0228378	0.196614	0.662	Fiber-rich	468.79	212.54	2.20566	1.14121	NiFe4e														0	0	0	0	0	0	0	0	0	0	0	0	0	1	0	0	0
Ruminococcus_albus_SY3	Bacteria	Firmicutes	Firmicutes	Clostridia	Oscillospirales	Ruminococcaceae	Ruminococcus_D	Ruminococcus_D albus_A	0.0361068	0.663012	0.0927127	0.15432	0.79	Fiber-rich	660.85	91.11	7.25332	2.85864	FeFeA3, FeFeB, FeFeC2, FeFeC3														0	0	0	0	0	0	0	0	0	0	0	0	0	0	0	0	0
Butyrivibrio_sp_AE3003	Bacteria	Firmicutes	Firmicutes	Clostridia	Lachnospirales	Lachnospiraceae	Butyrivibrio	Butyrivibrio hungatei_A	0.037222	0.698997	0.0462893	0.153149	0.79	Fiber-rich	362.72	91.86	3.94862	1.98135	none														0	0	0	0	0	0	0	0	0	0	0	0	0	0	0	0	0
Porphyromonadaceae_bacterium_KHP3R9	Bacteria	Bacteroidetes	Bacteroidota	Bacteroidia	Bacteroidales	Dysgonomonadaceae	Petrimonas	Petrimonas mucosa	0.037222	0.653496	0.0193505	0.246894	0.662	Fiber-rich	240.42	120.44	1.99618	0.997242	FeFeA3														0	0	0	0	0	0	0	0	0	0	0	0	0	0	0	0	0
Oribacterium_sp_WCC10	Bacteria	Firmicutes	Firmicutes	Clostridia	Lachnospirales	Lachnospiraceae	Oribacterium	GCF_900113415.1	0.0383628	0.711479	0.0226728	0.165764	0.662	Fiber-rich	242.24	133.12	1.81971	0.86371	FeFeA2														0	0	0	0	0	0	0	0	0	0	0	0	0	0	0	0	0
Ruminococcus_flavefaciens_ND2009	Bacteria	Firmicutes	Firmicutes	Clostridia	Oscillospirales	Ruminococcaceae	Ruminococcus	Ruminococcus flavefaciens_C	0.0444652	0.749012	0.0219922	0.189017	0.662	Fiber-rich	409.14	193.4	2.11551	1.08101	FeFeA3, FeFeC2														0	0	0	0	0	0	0	0	0	0	0	0	0	0	0	0	0
Prevotella_sp_ne3005	Bacteria	Bacteroidetes	Bacteroidota	Bacteroidia	Bacteroidales	Bacteroidaceae	Prevotella	GCF_900110085.1	0.0470995	0.626248	0.0685821	0.1886	0.79	Fiber-rich	59369.7	34472.6	1.72223	0.784277	none														0	0	0	0	0	0	0	0	0	0	0	0	0	0	0	0	0
Ruminococcus_flavefaciens_strain_YL228	Bacteria	Firmicutes	Firmicutes	Clostridia	Oscillospirales	Ruminococcaceae	Ruminococcus	Ruminococcus flavefaciens_Q	0.0484597	0.746443	0.0205575	0.217459	0.662	Fiber-rich	1572.77	510.65	3.07994	1.6229	none														0	0	0	0	0	0	0	0	0	0	0	0	0	0	0	0	0
Butyrivibrio_sp_AE2015	Bacteria	Firmicutes	Firmicutes	Clostridia	Lachnospirales	Lachnospiraceae	Butyrivibrio	GCF_000420825.1	0.0484597	0.625361	0.0305372	0.189887	0.662	Starch-rich	110.89	308.15	0.359857	1.4745	NiFe4e, FeFeB														0	0	0	0	0	0	0	0	0	0	0	0	0	1	0	0	0
Ruminococcus_albus_AD2013	Bacteria	Firmicutes	Firmicutes	Clostridia	Oscillospirales	Ruminococcaceae	Ruminococcus_D	Ruminococcus_D albus_A	0.0512682	0.653161	0.070484	0.140849	0.79	Fiber-rich	712.67	131.73	5.41008	2.43565	none														0	0	0	0	0	0	0	0	0	0	0	0	0	0	0	0	0
Lachnospiraceae_bacterium_C6A11	Bacteria	Firmicutes	Firmicutes	Clostridia	Lachnospirales	Lachnospiraceae	Eubacterium_Q	GCF_000702245.1	0.0541971	0.669875	0.0664094	0.139337	0.79	Fiber-rich	1045.21	313.05	3.3388	1.73933	none														0	0	0	0	0	0	0	0	0	0	0	0	0	0	0	0	0
Butyrivibrio_hungatei_strain_XBD2006	Bacteria	Firmicutes	Firmicutes	Clostridia	Lachnospirales	Lachnospiraceae	Butyrivibrio	Butyrivibrio hungatei_B	0.0588235	0.614657	0.0767605	0.157673	0.79	Fiber-rich	893.1	169.02	5.28399	2.40163	NiFe4e, FeFeB														0	0	0	0	0	0	0	0	0	0	0	0	0	1	0	0	0
Butyrivibrio_sp_XPD2002	Bacteria	Firmicutes	Firmicutes	Clostridia	Lachnospirales	Lachnospiraceae	Butyrivibrio	Butyrivibrio sp3	0.0604295	0.635688	0.0146473	0.193404	0.662	Fiber-rich	334.05	155.01	2.15502	1.1077	NiFe4e, FeFeB														0	0	0	0	0	0	0	0	0	0	0	0	0	1	0	0	0
Pseudobutyrivibrio_sp_ACV_2	Bacteria	Firmicutes	Firmicutes	Clostridia	Lachnospirales	Lachnospiraceae	Pseudobutyrivibrio	GCF_900107545.1	0.0620682	0.648256	0.0245445	0.14539	0.586	Fiber-rich	552.64	255.2	2.16552	1.11471	NiFe4e														0	0	0	0	0	0	0	0	0	0	0	0	0	1	0	0	0
Prevotella_ruminicola_strain_AR32	Bacteria	Bacteroidetes	Bacteroidota	Bacteroidia	Bacteroidales	Bacteroidaceae	Prevotella	GCF_000746155.1	0.0654453	0.610608	0.0190695	0.156423	0.662	Fiber-rich	14135.6	9728.08	1.45308	0.53911	none														0	0	0	0	0	0	0	0	0	0	0	0	0	0	0	0	0
Prevotella_sp_P6B4	Bacteria	Bacteroidetes	Bacteroidota	Bacteroidia	Bacteroidales	Bacteroidaceae	Prevotella	Prevotella sp33	0.070767	0.708356	0.0316926	0.155296	0.586	Fiber-rich	13348.9	7137.68	1.8702	0.90319	none														0	0	0	0	0	0	0	0	0	0	0	0	0	0	0	0	0
Lachnospira_multipara_MC2003	Bacteria	Firmicutes	Firmicutes	Clostridia	Lachnospirales	Lachnospiraceae	Lachnospira	Lachnospira multipara_A	0.0764069	0.613782	0.102082	0.12368	0.79	Starch-rich	25.6	59.41	0.430904	1.21456	NiFe4e														0	0	0	0	0	0	0	0	0	0	0	0	0	1	0	0	0
Enterococcus_casseliflavus_strain_NLAE_zl_C414	Bacteria	Firmicutes	Firmicutes	Bacilli	Lactobacillales	Enterococcaceae	Enterococcus_D	Enterococcus_D casseliflavus	0.0783597	0.636798	0.0162789	0.11623	0.586	Fiber-rich	4.89	1.98	2.4697	1.30433	none														0	0	0	0	0	0	0	0	0	0	0	0	0	0	0	0	0
Lachnospiraceae_bacterium_NE2001	Bacteria	Firmicutes	Firmicutes	Clostridia	Lachnospirales	Lachnospiraceae	Eubacterium_Q	GCF_900110635.1	0.0823773	0.706964	0.0200661	0.164022	0.562	Fiber-rich	397.79	186.64	2.13132	1.09175	FeFeA3														0	0	0	0	0	0	0	0	0	0	0	0	0	0	0	0	0
Lachnospiraceae_bacterium_strain_LC2019	Bacteria	Firmicutes	Firmicutes	Clostridia	Lachnospirales	Lachnospiraceae	Eubacterium_Q	GCF_900199595.1	0.088691	0.681433	0.0184487	0.113127	0.562	Fiber-rich	702.39	247.05	2.84311	1.50747	FeFeA3														0	0	0	0	0	0	0	0	0	0	0	0	0	0	0	0	0
Butyrivibrio_fibrisolvens_FE2007	Bacteria	Firmicutes	Firmicutes	Clostridia	Lachnospirales	Lachnospiraceae	Butyrivibrio	Butyrivibrio fibrisolvens_B	0.088691	0.593636	0.0101767	0.156854	0.562	Starch-rich	35.04	65	0.539077	0.891437	NiFe4e, FeFeB														0	0	0	0	0	0	0	0	0	0	0	0	0	1	0	0	0
Lachnospiraceae_bacterium_JC7	Bacteria	Firmicutes	Firmicutes	Clostridia	Lachnospirales	Lachnospiraceae	Oribacterium	GCF_000513555.1	0.107305	0.698817	0.0107557	0.244655	0.562	Fiber-rich	892.73	507.14	1.76032	0.81584	FeFeA2, FeFeB														0	0	0	0	0	0	0	0	0	0	0	0	0	0	0	0	0
Bacteroides_sp_AR29	Bacteria	Bacteroidetes	Bacteroidota	Bacteroidia	Bacteroidales	Bacteroidaceae	Bacteroides	Bacteroides thetaiotaomicron	0.114989	0.563346	0.0576029	0.176098	0.662	Fiber-rich	52.52	33.3	1.57718	0.657345	FeFeA3, FeFeB														0	0	0	0	0	0	0	0	0	0	0	0	0	0	0	0	0
Prevotella_sp_tc2_28	Bacteria	Bacteroidetes	Bacteroidota	Bacteroidia	Bacteroidales	Bacteroidaceae	Prevotella	GCF_900107705.1	0.125868	0.728345	0.0143409	0.193387	0.562	Fiber-rich	32786.7	20872.4	1.57082	0.651517	none														0	0	0	0	0	0	0	0	0	0	0	0	0	0	0	0	0
Clostridium_polysaccharolyticum_strain_DSM_1801	Bacteria	Firmicutes	Firmicutes	Clostridia	Lachnospirales	Lachnospiraceae	Clostridium_AI	Clostridium_AI polysaccharolyticum	0.125868	0.56561	0.00745588	0.141772	0.562	Starch-rich	28.94	88.83	0.325791	1.61798	FeFeA1, FeFeA3														0	0	0	0	0	0	0	0	0	0	0	0	0	0	0	0	0
Butyrivibrio_hungatei_strain_MB2003_chromosome_I_complete_sequence	Bacteria	Firmicutes	Firmicutes	Clostridia	Lachnospirales	Lachnospiraceae	Butyrivibrio	Butyrivibrio hungatei	0.128705	0.610655	0.00723986	0.185595	0.562	Starch-rich	91.58	235.71	0.388528	1.36391	NiFe4e, FeFeB														0	0	0	0	0	0	0	0	0	0	0	0	0	1	0	0	0
Treponema_bryantii_strain_XBD1002	Bacteria	Spirochaetes	Spirochaetota	Spirochaetia	Treponematales	Treponemataceae	Treponema_D	Treponema_D bryantii_A	0.177273	0.599534	0.0049102	0.110716	0.562	Starch-rich	1324.49	2733.83	0.484481	1.04549	FeFeB														0	0	0	0	0	0	0	0	0	0	0	0	0	0	0	0	0
Ruminococcus_flavefaciens_strain_YRD2003	Bacteria	Firmicutes	Firmicutes	Clostridia	Oscillospirales	Ruminococcaceae	Ruminococcus	Ruminococcus flavefaciens_G	0.184658	0.67584	0.00582889	0.10355	0.479	Fiber-rich	1036.24	616.29	1.68142	0.749677	FeFeA3														0	0	0	0	0	0	0	0	0	0	0	0	0	0	0	0	0
Treponema_saccharophilum_DSM_2985	Bacteria	Spirochaetes	Spirochaetota	Spirochaetia	Treponematales	Treponemataceae	Treponema_D	Treponema_D saccharophilum	0.192272	0.518199	0.0720477	0.105256	0.79	Starch-rich	129.37	814.16	0.1589	2.65381	FeFeB, FeFeC2														0	0	0	0	0	0	0	0	0	0	0	0	0	0	0	0	0
Porphyromonadaceae_bacterium_KH3CP3RA	Bacteria	Bacteroidetes	Bacteroidota	Bacteroidia	Bacteroidales	Dysgonomonadaceae	Proteiniphilum	Proteiniphilum acetatigenes	0.204131	0.51093	0.0154882	0.166997	0.662	Fiber-rich	33.04	19.66	1.68057	0.74895	FeFeA3, FeFeC1														0	0	0	0	0	0	0	0	0	0	0	0	0	0	0	0	0
Butyrivibrio_sp_AE3009	Bacteria	Firmicutes	Firmicutes	Clostridia	Lachnospirales	Lachnospiraceae	Butyrivibrio	GCF_000420845.1	0.220787	0.560724	0.00473733	0.15548	0.479	Starch-rich	224.53	979.59	0.229208	2.12527	NiFe4e, FeFeB														0	0	0	0	0	0	0	0	0	0	0	0	0	1	0	0	0
Bacteroides_thetaiotaomicron_strain_KPPR_3	Bacteria	Bacteroidetes	Bacteroidota	Bacteroidia	Bacteroidales	Bacteroidaceae	Bacteroides	Bacteroides thetaiotaomicron	0.252361	0.484569	0.00255701	0.102773	0.479	Fiber-rich	74	54.2	1.36531	0.449232	FeFeA3, FeFeB														0	0	0	0	0	0	0	0	0	0	0	0	0	0	0	0	0
Lachnobacterium_bovis_C6A12	Bacteria	Firmicutes	Firmicutes	Clostridia	Lachnospirales	Lachnospiraceae	Lachnobacterium	Lachnobacterium bovis_A	0.257134	0.482611	0.00541172	0.086766	0.479	Starch-rich	136.01	294.42	0.461959	1.11416	none														0	0	0	0	0	0	0	0	0	0	0	0	0	0	0	0	0
Pseudobutyrivibrio_sp_AR14	Bacteria	Firmicutes	Firmicutes	Clostridia	Lachnospirales	Lachnospiraceae	Pseudobutyrivibrio	GCF_900112855.1	0.282021	0.554774	0.00256306	0.078933	0.479	Fiber-rich	779.27	549.63	1.41781	0.503663	NiFe4e														0	0	0	0	0	0	0	0	0	0	0	0	0	1	0	0	0
Prevotella_ruminicola_Ga6B6	Bacteria	Bacteroidetes	Bacteroidota	Bacteroidia	Bacteroidales	Bacteroidaceae	Prevotella		0.287207	0.466294	0.00279426	0.097246	0.479	Fiber-rich	16116.7	10534.4	1.52991	0.61345	none														0	0	0	0	0	0	0	0	0	0	0	0	0	0	0	0	0
Porphyromonadaceae_bacterium_KH3R12	Bacteria	Bacteroidetes	Bacteroidota	Bacteroidia	Bacteroidales	Dysgonomonadaceae	Proteiniphilum	Proteiniphilum saccharofermentans	0.292465	0.465502	0.0179342	0.160162	0.662	Fiber-rich	55.72	33.97	1.64027	0.713934	FeFeA3, FeFeC1														0	0	0	0	0	0	0	0	0	0	0	0	0	0	0	0	0
Treponema_bryantii_NK4A124	Bacteria	Spirochaetes	Spirochaetota	Spirochaetia	Treponematales	Treponemataceae	Treponema_D	Treponema_D bryantii_B	0.297794	0.501582	0.0156091	0.076865	0.562	Starch-rich	2041.35	2860.89	0.713537	0.48694	FeFeB, FeFeC2														0	0	0	0	0	0	0	0	0	0	0	0	0	0	0	0	0
Butyrivibrio_sp_INlla18	Bacteria	Firmicutes	Firmicutes	Clostridia	Lachnospirales	Lachnospiraceae	Butyrivibrio	GCF_900103635.1	0.308671	0.58843	0.00177152	0.175559	0.479	Starch-rich	140.89	356.53	0.39517	1.33945	NiFe4e, FeFeB														0	0	0	0	0	0	0	0	0	0	0	0	0	1	0	0	0
Pseudobutyrivibrio_sp_49	Bacteria	Firmicutes	Firmicutes	Clostridia	Lachnospirales	Lachnospiraceae	Pseudobutyrivibrio	GCF_900100545.1	0.308671	0.494484	0.00616007	0.074456	0.464	Starch-rich	123.26	284.24	0.433648	1.2054	NiFe4e														0	0	0	0	0	0	0	0	0	0	0	0	0	1	0	0	0
Enterococcus_gallinarum_strain_SKF1	Bacteria	Firmicutes	Firmicutes	Bacilli	Lactobacillales	Enterococcaceae	Enterococcus_D	Enterococcus_D gallinarum	0.319844	0.687005	0.0152166	0.152107	0.464	Fiber-rich	26.69	14.92	1.78887	0.839052	none														0	0	0	0	0	0	0	0	0	0	0	0	0	0	0	0	0
Prevotella_brevis_P6B11	Bacteria	Bacteroidetes	Bacteroidota	Bacteroidia	Bacteroidales	Bacteroidaceae	Prevotella	Prevotella brevis	0.343096	0.530164	0.00896307	0.151416	0.464	Fiber-rich	6766.38	4702.52	1.43888	0.52495	none														0	0	0	0	0	0	0	0	0	0	0	0	0	0	0	0	0
Butyrivibrio_sp_WCD2001	Bacteria	Firmicutes	Firmicutes	Clostridia	Lachnospirales	Lachnospiraceae	Butyrivibrio	Butyrivibrio sp5	0.349102	0.634451	0.00794266	0.139977	0.464	Fiber-rich	67.16	41.45	1.62027	0.69623	NiFe4e, FeFeB														0	0	0	0	0	0	0	0	0	0	0	0	0	1	0	0	0
Butyrivibrio_sp_ob235	Bacteria	Firmicutes	Firmicutes	Clostridia	Lachnospirales	Lachnospiraceae	Butyrivibrio	Butyrivibrio sp5	0.367593	0.62805	0.0113499	0.086606	0.464	Fiber-rich	285.37	184.31	1.54832	0.630699	NiFe4e, FeFeB														0	0	0	0	0	0	0	0	0	0	0	0	0	1	0	0	0
Selenomonas_ruminantium_subsp_lactilytica_TAM6421_DNA	Bacteria	Firmicutes	Firmicutes	Negativicutes	Selenomonadales	Selenomonadaceae	Selenomonas_A	Selenomonas_A ruminantium_A	0.373917	0.527249	0.00618169	0.087145	0.464	Fiber-rich	302.36	153.21	1.9735	0.980757	NiFe1d, FeFeA1, FeFeA3														0	0	0	0	1	0	0	0	0	0	0	0	0	0	0	0	0
Butyrivibrio_proteoclasticus_strain_P18	Bacteria	Firmicutes	Firmicutes	Clostridia	Lachnospirales	Lachnospiraceae	Butyrivibrio	Butyrivibrio proteoclasticus_B	0.380323	0.573732	0.00131574	0.166652	0.479	Starch-rich	155.19	259.66	0.597666	0.742588	NiFe4e, FeFeB														0	0	0	0	0	0	0	0	0	0	0	0	0	1	0	0	0
Butyrivibrio_sp_INlla16	Bacteria	Firmicutes	Firmicutes	Clostridia	Lachnospirales	Lachnospiraceae	Butyrivibrio	Butyrivibrio sp5	0.40677	0.574836	0.0011018	0.073755	0.479	Fiber-rich	140.26	90.58	1.54847	0.630839	NiFe4e, FeFeB														0	0	0	0	0	0	0	0	0	0	0	0	0	1	0	0	0
Cellvibrio_sp_BR_O59_Scaffold1	Bacteria	Proteobacteria	Proteobacteria	Gammaproteobacteria	Pseudomonadales	Cellvibrionaceae	Cellvibrio	GCF_000263355.1	0.413592	0.567307	0.00098204	0.101796	0.479	Starch-rich	12.36	24.62	0.502031	0.994152	none														0	0	0	0	0	0	0	0	0	0	0	0	0	0	0	0	0
Butyrivibrio_sp_AE3004	Bacteria	Firmicutes	Firmicutes	Clostridia	Lachnospirales	Lachnospiraceae	Butyrivibrio	GCF_000703165.1	0.427493	0.677054	0.00546544	0.113263	0.407	Fiber-rich	191.35	114.37	1.67308	0.742505	none														0	0	0	0	0	0	0	0	0	0	0	0	0	0	0	0	0
Pseudobutyrivibrio_sp_YE44	Bacteria	Firmicutes	Firmicutes	Clostridia	Lachnospirales	Lachnospiraceae	Pseudobutyrivibrio	GCF_900104335.1	0.434574	0.550857	0.00895338	0.065052	0.464	Starch-rich	104.57	241.79	0.432483	1.20929	NiFe4e														0	0	0	0	0	0	0	0	0	0	0	0	0	1	0	0	0
Clostridiales_bacterium_strain_R_7	Bacteria	Firmicutes	Firmicutes	Clostridia	Christensenellales	CAG-74	GCA-900199385	GCA_900199385.1	0.490323	0.374153	0.0573727	0.136718	0.79	Fiber-rich	24205.3	11453.8	2.11331	1.0795	FeFeA3														0	0	0	0	0	0	0	0	0	0	0	0	0	0	0	0	0
Oribacterium_sp_P6A1	Bacteria	Firmicutes	Firmicutes	Clostridia	Lachnospirales	Lachnospiraceae	Oribacterium	GCF_000702885.1	0.5517	0.384414	0.00206402	0.093049	0.666	Fiber-rich	164.6	120.78	1.36281	0.446583	FeFeA2														0	0	0	0	0	0	0	0	0	0	0	0	0	0	0	0	0
Ruminococcus_sp_HUN007	Bacteria	Firmicutes	Firmicutes	Clostridia	Oscillospirales	Ruminococcaceae	HUN007	GCF_000712055.1	0.56027	0.576959	0.00275253	0.133057	0.407	Fiber-rich	3506.3	1753.92	1.99912	0.999366	none														0	0	0	0	0	0	0	0	0	0	0	0	0	0	0	0	0
Lachnospira_multipara_ATCC_19207	Bacteria	Firmicutes	Firmicutes	Clostridia	Lachnospirales	Lachnospiraceae	Lachnospira	Lachnospira multipara	0.58658	0.435953	0.000776183	0.054572	0.407	Starch-rich	264.01	554.27	0.47632	1.07	NiFe4e														0	0	0	0	0	0	0	0	0	0	0	0	0	1	0	0	0
Oribacterium_sp_KHPX15	Bacteria	Firmicutes	Firmicutes	Clostridia	Lachnospirales	Lachnospiraceae	Oribacterium	GCF_900107835.1	0.595552	0.377368	0.00469698	0.112571	0.698	Fiber-rich	257.2	179.2	1.43527	0.52132	FeFeA2														0	0	0	0	0	0	0	0	0	0	0	0	0	0	0	0	0
Butyrivibrio_sp_NC3005	Bacteria	Firmicutes	Firmicutes	Clostridia	Lachnospirales	Lachnospiraceae	Butyrivibrio	GCF_000424545.1	0.632475	0.427964	0.00221034	0.052663	0.479	Starch-rich	90.45	193.22	0.468119	1.09505	none														0	0	0	0	0	0	0	0	0	0	0	0	0	0	0	0	0
Prevotella_ruminicola_strain_ATCC_19189	Bacteria	Bacteroidetes	Bacteroidota	Bacteroidia	Bacteroidales	Bacteroidaceae	Prevotella	Prevotella ruminicola	0.691045	0.374335	0.000445211	0.050483	0.407	Fiber-rich	12497.8	9476.91	1.31876	0.399181	none														0	0	0	0	0	0	0	0	0	0	0	0	0	0	0	0	0
Pseudobutyrivibrio_sp_OR37	Bacteria	Firmicutes	Firmicutes	Clostridia	Lachnospirales	Lachnospiraceae	Pseudobutyrivibrio	GCF_900113655.1	0.721811	0.500105	0.0107328	0.048685	0.464	Starch-rich	377.79	643.45	0.587132	0.768244	NiFe4e														0	0	0	0	0	0	0	0	0	0	0	0	0	1	0	0	0
Prevotellaceae_bacterium_HUN156	Bacteria	Bacteroidetes	Bacteroidota	Bacteroidia	Bacteroidales	Bacteroidaceae	Prevotella	GCF_900119285.1	0.742884	0.354372	0.000697128	0.070399	0.407	Fiber-rich	18040.2	14428	1.25036	0.322344	none														0	0	0	0	0	0	0	0	0	0	0	0	0	0	0	0	0
Actinomyces_ruminicola_strain_DSM_27982	Bacteria	Actinobacteria	Actinomycetota	Actinobacteria	Actinomycetales	Actinomycetaceae	Actinomyces	Actinomyces ruminicola	0.775355	0.44261	0	0.058859	0.344	Fiber-rich	20.5	15.37	1.33377	0.415507	none														0	0	0	0	0	0	0	0	0	0	0	0	0	0	0	0	0
Butyrivibrio_sp_VCB2006	Bacteria	Firmicutes	Firmicutes	Clostridia	Lachnospirales	Lachnospiraceae	Butyrivibrio	GCF_000420945.1	0.867154	0.332949	0.000828878	0.082663	0.479	Starch-rich	184.11	250.5	0.73497	0.444243	NiFe4e														0	0	0	0	0	0	0	0	0	0	0	0	0	1	0	0	0
Butyrivibrio_sp_XPD2006	Bacteria	Firmicutes	Firmicutes	Clostridia	Lachnospirales	Lachnospiraceae	Butyrivibrio	GCF_000420865.1	0.879177	0.368873	0.00175432	0.044046	0.662	Starch-rich	269.79	725.57	0.371832	1.42728	NiFe4e, FeFeB														0	0	0	0	0	0	0	0	0	0	0	0	0	1	0	0	0
Butyrivibrio_sp_AC2005	Bacteria	Firmicutes	Firmicutes	Clostridia	Lachnospirales	Lachnospiraceae	Butyrivibrio	GCF_000424145.1	0.915996	0.587406	0	0.096373	0.371	Fiber-rich	159.4	105.49	1.51104	0.595545	NiFe4e, FeFeB														0	0	0	0	0	0	0	0	0	0	0	0	0	1	0	0	0
Butyrivibrio_fibrisolvens_YRB2005	Bacteria	Firmicutes	Firmicutes	Clostridia	Lachnospirales	Lachnospiraceae	Butyrivibrio	Butyrivibrio fibrisolvens_A	0.928522	0.418633	0	0.054541	0.344	Starch-rich	44.8	105.59	0.424283	1.2369	NiFe4e, FeFeB														0	0	0	0	0	0	0	0	0	0	0	0	0	1	0	0	0
Bacteroides_thetaiotaomicron_strain_NLAE_zl_C579	Bacteria	Bacteroidetes	Bacteroidota	Bacteroidia	Bacteroidales	Bacteroidaceae	Bacteroides	Bacteroides thetaiotaomicron	0.95396	0.325683	0.00681193	0.091975	0.698	Fiber-rich	887.29	724.42	1.22483	0.292579	FeFeA3, FeFeB														0	0	0	0	0	0	0	0	0	0	0	0	0	0	0	0	0
Actinomyces_ruminicola_strain_KPR_7B	Bacteria	Actinobacteria	Actinomycetota	Actinobacteria	Actinomycetales	Actinomycetaceae	Actinomyces	Actinomyces ruminicola	0.993092	0.553847	0	0.092164	0.344	Fiber-rich	20.84	14.17	1.47071	0.556516	none														0	0	0	0	0	0	0	0	0	0	0	0	0	0	0	0	0
Prevotella_ruminicola_strain_KHT3	Bacteria	Bacteroidetes	Bacteroidota	Bacteroidia	Bacteroidales	Bacteroidaceae	Prevotella	Prevotella ruminicola_A	1	0.587787	0	0.142121	0.479	Fiber-rich	64554.6	40577.5	1.5909	0.66984	none														0	0	0	0	0	0	0	0	0	0	0	0	0	0	0	0	0
Lachnospiraceae_bacterium_YSD2013	Bacteria	Firmicutes	Firmicutes	Clostridia	Lachnospirales	Lachnospiraceae	UBA1258	GCF_900100895.1	1	0.559801	0	0.06049	0.407	Fiber-rich	1473.56	786.36	1.8739	0.906044	FeFeA3														0	0	0	0	0	0	0	0	0	0	0	0	0	0	0	0	0
Butyrivibrio_sp_VCD2006	Bacteria	Firmicutes	Firmicutes	Clostridia	Lachnospirales	Lachnospiraceae	Butyrivibrio	GCF_000423925.1	1	0.554278	0.000597538	0.070988	0	Fiber-rich	197.97	136.27	1.45278	0.538814	NiFe4e, FeFeB														0	0	0	0	0	0	0	0	0	0	0	0	0	1	0	0	0
Butyrivibrio_fibrisolvens_MD2001	Bacteria	Firmicutes	Firmicutes	Clostridia	Lachnospirales	Lachnospiraceae	Butyrivibrio	Butyrivibrio fibrisolvens_A	1	0.525222	0	0.05099	0	Fiber-rich	339.7	244.82	1.38755	0.47254	NiFe4e, FeFeB														0	0	0	0	0	0	0	0	0	0	0	0	0	1	0	0	0
Butyrivibrio_sp_WCE2006	Bacteria	Firmicutes	Firmicutes	Clostridia	Lachnospirales	Lachnospiraceae	Butyrivibrio	Butyrivibrio sp4	1	0.507252	0	0.053079	0	Fiber-rich	129.98	92.78	1.40095	0.486404	NiFe4e														0	0	0	0	0	0	0	0	0	0	0	0	0	1	0	0	0
Prevotella_sp_RM4	Bacteria	Bacteroidetes	Bacteroidota	Bacteroidia	Bacteroidales	Bacteroidaceae	Prevotella	Prevotella ruminicola	1	0.504304	0	0.092812	0.407	Fiber-rich	14617.2	10218.6	1.43045	0.516472	none														0	0	0	0	0	0	0	0	0	0	0	0	0	0	0	0	0
Butyrivibrio_sp_VCB2001	Bacteria	Firmicutes	Firmicutes	Clostridia	Lachnospirales	Lachnospiraceae	Butyrivibrio	Butyrivibrio sp1	1	0.480051	0	0.129362	0.407	Starch-rich	203.64	437.98	0.464953	1.10484	NiFe4e, FeFeB														0	0	0	0	0	0	0	0	0	0	0	0	0	1	0	0	0
Prevotella_ruminicola_strain_BPI_34	Bacteria	Bacteroidetes	Bacteroidota	Bacteroidia	Bacteroidales	Bacteroidaceae	Prevotella	Prevotella ruminicola	1	0.478117	0	0.07276	0.407	Fiber-rich	9347.15	6882.79	1.35805	0.441533	none														0	0	0	0	0	0	0	0	0	0	0	0	0	0	0	0	0
Clostridium_clostridioforme_strain_ATCC_25537	Bacteria	Firmicutes	Firmicutes	Clostridia	Lachnospirales	Lachnospiraceae	Clostridium_M	Clostridium_M clostridioformis	1	0.476036	0	0.060004	0	Starch-rich	119.3	205.35	0.580959	0.783491	FeFeA1, FeFeA3, FeFeB, FeFeC1, FeFeC3														0	0	0	0	0	0	0	0	0	0	0	0	0	0	0	0	0
Butyrivibrio_sp_NC2007	Bacteria	Firmicutes	Firmicutes	Clostridia	Lachnospirales	Lachnospiraceae	Butyrivibrio	Butyrivibrio sp1	1	0.461612	0	0.102754	0.407	Starch-rich	157.89	387.43	0.407532	1.29502	NiFe4e, FeFeB														0	0	0	0	0	0	0	0	0	0	0	0	0	1	0	0	0
Pseudobutyrivibrio_ruminis_CF1b	Bacteria	Firmicutes	Firmicutes	Clostridia	Lachnospirales	Lachnospiraceae	Pseudobutyrivibrio	Pseudobutyrivibrio sp1	1	0.444055	0	0.041317	0	Starch-rich	354.36	641.34	0.552531	0.855874	none														0	0	0	0	0	0	0	0	0	0	0	0	0	0	0	0	0
Erysipelotrichaceae_bacterium_NK3D112	Bacteria	Firmicutes	Firmicutes	Bacilli	Erysipelotrichales	Erysipelotrichaceae	Solobacterium	GCF_000701725.1	1	0.434598	0	0.066237	0.344	Fiber-rich	423.62	318.73	1.32909	0.410436	none														0	0	0	0	0	0	0	0	0	0	0	0	0	0	0	0	0
Butyrivibrio_sp_FCS006	Bacteria	Firmicutes	Firmicutes	Clostridia	Lachnospirales	Lachnospiraceae	Butyrivibrio	Butyrivibrio sp1	1	0.43116	0	0.090423	0.344	Starch-rich	158.18	373.14	0.423916	1.23815	none														0	0	0	0	0	0	0	0	0	0	0	0	0	0	0	0	0
Prevotella_ruminicola_strain_BPI_162	Bacteria	Bacteroidetes	Bacteroidota	Bacteroidia	Bacteroidales	Bacteroidaceae	Prevotella	Prevotella ruminicola	1	0.429087	0.000584775	0.057125	0.344	Fiber-rich	8943.95	6793.92	1.31646	0.396668	none														0	0	0	0	0	0	0	0	0	0	0	0	0	0	0	0	0
Selenomonas_ruminantium_strain_HD4	Bacteria	Firmicutes	Firmicutes	Negativicutes	Selenomonadales	Selenomonadaceae	Selenomonas_A	Selenomonas_A ruminantium_D	1	0.42867	0	0.033249	0	Fiber-rich	183.4	126.45	1.45038	0.536427	FeFeA3														0	0	0	0	0	0	0	0	0	0	0	0	0	0	0	0	0
Prevotella_sp_khp1	Bacteria	Bacteroidetes	Bacteroidota	Bacteroidia	Bacteroidales	Bacteroidaceae	Prevotella	Prevotella ruminicola	1	0.425669	0	0.066349	0.407	Fiber-rich	12418.6	9011.34	1.37811	0.462691	none														0	0	0	0	0	0	0	0	0	0	0	0	0	0	0	0	0
Pseudobutyrivibrio_ruminis_AD2017	Bacteria	Firmicutes	Firmicutes	Clostridia	Lachnospirales	Lachnospiraceae	Pseudobutyrivibrio	Pseudobutyrivibrio ruminis_B	1	0.410432	0.00798994	0.009211	0.464	Starch-rich	58.21	141	0.412837	1.27636	NiFe4e														0	0	0	0	0	0	0	0	0	0	0	0	0	1	0	0	0
Lachnospiraceae_bacterium_NK3A20	Bacteria	Firmicutes	Firmicutes	Clostridia	Lachnospirales	Lachnospiraceae	CAG-791	GCF_900107575.1	1	0.403353	0	0.003477	0	Fiber-rich	169.64	129.25	1.3125	0.392312	NiFe4e, FeFeB														0	0	0	0	0	0	0	0	0	0	0	0	0	1	0	0	0
Cellulosilyticum_ruminicola_JCM_14822	Bacteria	Firmicutes	Firmicutes	Clostridia	Lachnospirales	Cellulosilyticaceae	Cellulosilyticum	Cellulosilyticum ruminicola	1	0.398185	0	0.038114	0	Fiber-rich	39.02	30.1	1.29635	0.37445	FeFeA3, FeFeB														0	0	0	0	0	0	0	0	0	0	0	0	0	0	0	0	0
Lachnospira_multipara_strain_D15d	Bacteria	Firmicutes	Firmicutes	Clostridia	Lachnospirales	Lachnospiraceae	Lachnospira	Lachnospira multipara	1	0.392753	0	0.051226	0.344	Starch-rich	76.06	143.23	0.531034	0.913124	NiFe4e														0	0	0	0	0	0	0	0	0	0	0	0	0	1	0	0	0
Pseudobutyrivibrio_sp_UC1225	Bacteria	Firmicutes	Firmicutes	Clostridia	Lachnospirales	Lachnospiraceae	Pseudobutyrivibrio	GCF_900100545.1	1	0.381546	0	0.044619	0.344	Starch-rich	422.41	605.23	0.697933	0.51884	NiFe4e														0	0	0	0	0	0	0	0	0	0	0	0	0	1	0	0	0
Selenomonas_ruminantium_strain_S137	Bacteria	Firmicutes	Firmicutes	Negativicutes	Selenomonadales	Selenomonadaceae	Selenomonas_A	Selenomonas_A ruminantium_C	1	0.375884	0	0.068226	0	Starch-rich	247.01	359.17	0.687724	0.540097	NiFe1d, NiFe4f, FeFeA1, FeFeA3														0	0	0	0	1	0	0	0	0	0	0	0	0	0	1	0	0
Clostridium_sp_DSM_8431	Bacteria	Firmicutes	Firmicutes	Clostridia	Clostridiales	Clostridiaceae	Clostridium	GCF_900116755.1	1	0.371695	0	0.06805	0.344	Starch-rich	15.88	332.79	0.0477178	4.38933	FeFeA1														0	0	0	0	0	0	0	0	0	0	0	0	0	0	0	0	0
Lachnospira_multipara_LB2003	Bacteria	Firmicutes	Firmicutes	Clostridia	Lachnospirales	Lachnospiraceae	Lachnospira	Lachnospira multipara_A	1	0.365443	0	0.037222	0.344	Starch-rich	23.14	53.08	0.435946	1.19778	NiFe4e														0	0	0	0	0	0	0	0	0	0	0	0	0	1	0	0	0
Clostridium_sartagoforme_AAU1	Bacteria	Firmicutes	Firmicutes	Clostridia	Clostridiales	Clostridiaceae	Clostridium	Clostridium sartagoforme	1	0.364392	0	0.066878	0.653	Starch-rich	25.38	288.25	0.0880486	3.50556	NiFe1a, FeFeA1, FeFeA3, FeFeB														0	1	0	0	0	0	0	0	0	0	0	0	0	0	0	0	0
Clostridium_clostridioforme_AGR2157	Bacteria	Firmicutes	Firmicutes	Clostridia	Lachnospirales	Lachnospiraceae	Clostridium_M	Clostridium_M clostridioforme	1	0.362563	0.00239239	0.004748	0.371	Starch-rich	59.57	136.75	0.435612	1.19888	FeFeA1, FeFeA3, FeFeB, FeFeC1, FeFeC3														0	0	0	0	0	0	0	0	0	0	0	0	0	0	0	0	0
Ruminococcus_flavefaciens_ATCC_19208	Bacteria	Firmicutes	Firmicutes	Clostridia	Oscillospirales	Ruminococcaceae	Ruminococcus	Ruminococcus flavefaciens	1	0.359556	0	0.01847	0	Fiber-rich	1185.08	845.67	1.40135	0.486818	FeFeA3, FeFeC2														0	0	0	0	0	0	0	0	0	0	0	0	0	0	0	0	0
Clostridium_beijerinckii_HUN142	Bacteria	Firmicutes	Firmicutes	Clostridia	Clostridiales	Clostridiaceae	Clostridium	Clostridium beijerinckii_A	1	0.349931	0	0.066784	0.643	Starch-rich	7.39	48.79	0.151465	2.72294	NiFe1a, FeFeA1, FeFeA3, FeFeA4, FeFeB														0	1	0	0	0	0	0	0	0	0	0	0	0	0	0	0	0
Butyrivibrio_sp_MC2013	Bacteria	Firmicutes	Firmicutes	Clostridia	Lachnospirales	Lachnospiraceae	Butyrivibrio	GCF_000424585.1	1	0.349729	0	0.054972	0.344	Starch-rich	330.48	422.37	0.782442	0.353944	NiFe4e, FeFeA3														0	0	0	0	0	0	0	0	0	0	0	0	0	1	0	0	0
Bacteroidales_bacterium_WCE2008	Bacteria	Bacteroidetes	Bacteroidota	Bacteroidia	Bacteroidales	UBA932	RC9	GCF_900167925.1	1	0.342984	0	0.010005	0	Fiber-rich	4643.66	3368.42	1.37859	0.46319	none														0	0	0	0	0	0	0	0	0	0	0	0	0	0	0	0	0
Butyrivibrio_sp_LC3010	Bacteria	Firmicutes	Firmicutes	Clostridia	Lachnospirales	Lachnospiraceae	Butyrivibrio	Butyrivibrio sp4	1	0.332271	0	0.004535	0	Fiber-rich	132.71	105.38	1.25935	0.332676	NiFe4e														0	0	0	0	0	0	0	0	0	0	0	0	0	1	0	0	0
Porphyromonadaceae_bacterium_NLAE_zl_C104	Bacteria	Bacteroidetes	Bacteroidota	Bacteroidia	Bacteroidales	Dysgonomonadaceae	Proteiniphilum	Proteiniphilum saccharofermentans	1	0.329719	0	0.072962	0.407	Fiber-rich	165.03	125.02	1.32003	0.400569	FeFeA3, FeFeC1														0	0	0	0	0	0	0	0	0	0	0	0	0	0	0	0	0
Prevotella_sp_BP1_148	Bacteria	Bacteroidetes	Bacteroidota	Bacteroidia	Bacteroidales	Bacteroidaceae	Prevotella	GCF_900100635.1	1	0.328682	0	0.072754	0	Fiber-rich	23047.9	17543.3	1.31377	0.393716	none														0	0	0	0	0	0	0	0	0	0	0	0	0	0	0	0	0
Butyrivibrio_sp_INlla14	Bacteria	Firmicutes	Firmicutes	Clostridia	Lachnospirales	Lachnospiraceae	Butyrivibrio	Butyrivibrio sp6	1	0.327521	0	0.030701	0.407	Starch-rich	218.96	414.49	0.528264	0.92067	NiFe4e														0	0	0	0	0	0	0	0	0	0	0	0	0	1	0	0	0
Prevotella_sp_BP1_145	Bacteria	Bacteroidetes	Bacteroidota	Bacteroidia	Bacteroidales	Bacteroidaceae	Prevotella	GCF_900100635.1	1	0.321274	0	0.069573	0	Fiber-rich	21756.8	16577.9	1.31239	0.392201	none														0	0	0	0	0	0	0	0	0	0	0	0	0	0	0	0	0
Butyrivibrio_sp_XBB1001	Bacteria	Firmicutes	Firmicutes	Clostridia	Lachnospirales	Lachnospiraceae	Butyrivibrio	Butyrivibrio sp6	1	0.319914	0.000768263	0.027881	0.407	Starch-rich	174.1	646.74	0.269196	1.89327	NiFe4e														0	0	0	0	0	0	0	0	0	0	0	0	0	1	0	0	0
Ruminococcus_flavefaciens_MC2020	Bacteria	Firmicutes	Firmicutes	Clostridia	Oscillospirales	Ruminococcaceae	Ruminococcus	Ruminococcus flavefaciens_B	1	0.315892	0.00149335	0.047918	0.479	Fiber-rich	1656.98	1110.87	1.49161	0.576866	none														0	0	0	0	0	0	0	0	0	0	0	0	0	0	0	0	0
Eubacterium_ruminantium_strain_ATCC_17233	Bacteria	Firmicutes	Firmicutes	Clostridia	Lachnospirales	Lachnospiraceae	Eubacterium_Q	Eubacterium_Q ruminantium	1	0.312061	0	0.040097	0	Starch-rich	310.49	399.31	0.777566	0.362962	none														0	0	0	0	0	0	0	0	0	0	0	0	0	0	0	0	0
Butyrivibrio_fibrisolvens_AB2020	Bacteria	Firmicutes	Firmicutes	Clostridia	Lachnospirales	Lachnospiraceae	Butyrivibrio	Butyrivibrio fibrisolvens_A	1	0.308717	0	0.033209	0	Starch-rich	36.54	48.92	0.746934	0.420948	NiFe4e, FeFeB														0	0	0	0	0	0	0	0	0	0	0	0	0	1	0	0	0
Butyrivibrio_hungatei_DSM_14810	Bacteria	Firmicutes	Firmicutes	Clostridia	Lachnospirales	Lachnospiraceae	Butyrivibrio	Butyrivibrio hungatei	1	0.306593	0.000632687	0.028554	0	Fiber-rich	1727.96	1435.91	1.20339	0.267104	NiFe4e, FeFeB														0	0	0	0	0	0	0	0	0	0	0	0	0	1	0	0	0
Prevotella_ruminicola_strain_D31d	Bacteria	Bacteroidetes	Bacteroidota	Bacteroidia	Bacteroidales	Bacteroidaceae	Prevotella		1	0.303779	0.00290592	0.088288	0.479	Fiber-rich	17804	13296.6	1.33899	0.421149	none														0	0	0	0	0	0	0	0	0	0	0	0	0	0	0	0	0
Bacteroides_ovatus_strain_NLAE_zl_C57	Bacteria	Bacteroidetes	Bacteroidota	Bacteroidia	Bacteroidales	Bacteroidaceae	Bacteroides	GCF_002632415.1	1	0.298731	0	0.065647	0.407	Fiber-rich	1263.58	1071.18	1.17962	0.238316	FeFeA3, FeFeB														0	0	0	0	0	0	0	0	0	0	0	0	0	0	0	0	0
Pseudobutyrivibrio_xylanivorans_strain_DSM_10317	Bacteria	Firmicutes	Firmicutes	Clostridia	Lachnospirales	Lachnospiraceae	Pseudobutyrivibrio	Pseudobutyrivibrio sp1	1	0.297355	0	0.013107	0	Starch-rich	285.3	460.85	0.619073	0.691818	NiFe4e														0	0	0	0	0	0	0	0	0	0	0	0	0	1	0	0	0
Ruminococcus_sp_YE71	Bacteria	Firmicutes	Firmicutes	Clostridia	Oscillospirales	Ruminococcaceae	Ruminococcus_D	GCF_900119155.1	1	0.296158	0	0.021343	0.344	Starch-rich	944.16	1588.69	0.594301	0.750734	FeFeA3														0	0	0	0	0	0	0	0	0	0	0	0	0	0	0	0	0
Eubacterium_cellulosolvens_LD2006	Bacteria	Firmicutes	Firmicutes	Clostridia	Lachnospirales	Lachnospiraceae	Eubacterium_H	Eubacterium_H cellulosolvens_A	1	0.287552	0.00138146	0.056472	0.558	Fiber-rich	179.35	142.73	1.25657	0.329489	NiFe4e, FeFeB														0	0	0	0	0	0	0	0	0	0	0	0	0	1	0	0	0
Lachnospira_pectinoschiza_strain_M83	Bacteria	Firmicutes	Firmicutes	Clostridia	Lachnospirales	Lachnospiraceae	Lachnospira	Lachnospira pectinoschiza_A	1	0.28444	0	0.078156	0	Starch-rich	28.52	39.75	0.717484	0.478981	NiFe4e														0	0	0	0	0	0	0	0	0	0	0	0	0	1	0	0	0
Butyrivibrio_fibrisolvens_WTE3004	Bacteria	Firmicutes	Firmicutes	Clostridia	Lachnospirales	Lachnospiraceae	Butyrivibrio	Butyrivibrio fibrisolvens_A	1	0.28231	0	-0.001465	0	Fiber-rich	61.16	44.55	1.37284	0.457163	NiFe4e, FeFeB														0	0	0	0	0	0	0	0	0	0	0	0	0	1	0	0	0
Butyrivibrio_sp_WCD3002	Bacteria	Firmicutes	Firmicutes	Clostridia	Lachnospirales	Lachnospiraceae	Butyrivibrio	GCF_000424265.1	1	0.278797	0	0.04487	0.344	Fiber-rich	130.86	104.03	1.25791	0.331025	NiFe4e														0	0	0	0	0	0	0	0	0	0	0	0	0	1	0	0	0
Clostridium_citroniae_strain_NLAE_zl_G70	Bacteria	Firmicutes	Firmicutes	Clostridia	Lachnospirales	Lachnospiraceae	Clostridium_M	Clostridium_M citroniae	1	0.274195	0	0.04088	0	Starch-rich	1224.54	1532.3	0.799152	0.323459	FeFeA1, FeFeA3, FeFeB, FeFeC1, FeFeC3														0	0	0	0	0	0	0	0	0	0	0	0	0	0	0	0	0
Butyrivibrio_sp_FCS014	Bacteria	Firmicutes	Firmicutes	Clostridia	Lachnospirales	Lachnospiraceae	Butyrivibrio	GCF_000526935.1	1	0.259567	0	0.052627	0.649	Starch-rich	230.18	300.53	0.765914	0.384747	NiFe4e, FeFeB														0	0	0	0	0	0	0	0	0	0	0	0	0	1	0	0	0
Prevotella_bryantii_strain_KHPX14	Bacteria	Bacteroidetes	Bacteroidota	Bacteroidia	Bacteroidales	Bacteroidaceae	Prevotella	Prevotella bryantii	1	0.258296	0	0.003216	0	Starch-rich	1376.9	2466.49	0.558243	0.841036	none														0	0	0	0	0	0	0	0	0	0	0	0	0	0	0	0	0
Prevotella_sp_AGR2160	Bacteria	Bacteroidetes	Bacteroidota	Bacteroidia	Bacteroidales	Bacteroidaceae	Prevotella	GCF_000424185.1	1	0.257381	0	0.019915	0	Fiber-rich	937.71	818.15	1.14613	0.196776	none														0	0	0	0	0	0	0	0	0	0	0	0	0	0	0	0	0
Prevotella_brevis_ATCC_19188	Bacteria	Bacteroidetes	Bacteroidota	Bacteroidia	Bacteroidales	Bacteroidaceae	Prevotella	Prevotella brevis	1	0.249918	0.00430227	0.08891	0.479	Fiber-rich	14464	12143.7	1.19107	0.252258	none														0	0	0	0	0	0	0	0	0	0	0	0	0	0	0	0	0
Lachnospiraceae_bacterium_G11	Bacteria	Firmicutes	Firmicutes	Clostridia	Lachnospirales	Lachnospiraceae	G11	GCF_900103495.1	1	0.231048	0.00943374	0.084669	0.562	Fiber-rich	881.9	549.52	1.60486	0.682443	none														0	0	0	0	0	0	0	0	0	0	0	0	0	0	0	0	0
Selenomonas_ruminantium_strain_C3	Bacteria	Firmicutes	Firmicutes	Negativicutes	Selenomonadales	Selenomonadaceae	Selenomonas_A	Selenomonas_A ruminantium_B	1	0.227932	0.00319411	0.062124	0.562	Fiber-rich	81.4	68.07	1.19583	0.25801	none														0	0	0	0	0	0	0	0	0	0	0	0	0	0	0	0	0
Butyrivibrio_sp_MC2021	Bacteria	Firmicutes	Firmicutes	Clostridia	Lachnospirales	Lachnospiraceae	Butyrivibrio	GCF_000621605.1	1	0.21892	0	0.040556	0	Starch-rich	502.87	681.34	0.73806	0.438189	NiFe4e														0	0	0	0	0	0	0	0	0	0	0	0	0	1	0	0	0
Ruminococcaceae_bacterium_R_25_Ga0066889_11	Bacteria	Firmicutes	Firmicutes	Clostridia	Saccharofermentanales	Saccharofermentanaceae	Saccharofermentans		1	0.211152	0	0.045744	0.344	Fiber-rich	18784.7	12963.1	1.44909	0.535143	none														0	0	0	0	0	0	0	0	0	0	0	0	0	0	0	0	0
Clostridium_lavalense_strain_NLAE_zl_G277	Bacteria	Firmicutes	Firmicutes	Clostridia	Lachnospirales	Lachnospiraceae	Clostridium_M	Clostridium_M lavalense	1	0.207101	0	-0.003925	0	Starch-rich	392.98	429.37	0.915248	0.127766	FeFeA1, FeFeA3, FeFeB, FeFeC1, FeFeC3														0	0	0	0	0	0	0	0	0	0	0	0	0	0	0	0	0
Butyrivibrio_sp_NC2002	Bacteria	Firmicutes	Firmicutes	Clostridia	Lachnospirales	Lachnospiraceae	Butyrivibrio	GCF_000702265.1	1	0.205026	0	0.017874	0	Fiber-rich	870.87	763.04	1.14132	0.190699	none														0	0	0	0	0	0	0	0	0	0	0	0	0	0	0	0	0
Bacteroides_xylanisolvens_strain_NLAE_zl_G339	Bacteria	Bacteroidetes	Bacteroidota	Bacteroidia	Bacteroidales	Bacteroidaceae	Bacteroides		1	0.199761	0.000612112	0.047259	0.407	Fiber-rich	1102.28	1000.39	1.10185	0.139928	FeFeA3, FeFeB														0	0	0	0	0	0	0	0	0	0	0	0	0	0	0	0	0
Lachnospiraceae_bacterium_ND2006	Bacteria	Firmicutes	Firmicutes	Clostridia	Lachnospirales	Lachnospiraceae	NK4A144	GCF_900114405.1	1	0.197074	0	0.017291	0	Starch-rich	42.02	52.56	0.799467	0.322889	none														0	0	0	0	0	0	0	0	0	0	0	0	0	0	0	0	0
Eubacterium_xylanophilum_ATCC_35991	Bacteria	Firmicutes	Firmicutes	Clostridia	Lachnospirales	Lachnospiraceae	Eubacterium_F	Eubacterium_F xylanophilum	1	0.195	0	0.044141	0	Starch-rich	139.21	174.35	0.798451	0.324724	NiFe4e														0	0	0	0	0	0	0	0	0	0	0	0	0	1	0	0	0
Prevotellaceae_bacterium_MN60	Bacteria	Bacteroidetes	Bacteroidota	Bacteroidia	Bacteroidales	Bacteroidaceae	Prevotella	GCF_900199555.1	1	0.17847	0	0.032171	0.344	Fiber-rich	16034.6	14387.4	1.11449	0.156385	none														0	0	0	0	0	0	0	0	0	0	0	0	0	0	0	0	0
Ruminococcus_albus_strain_KH2T6	Bacteria	Firmicutes	Firmicutes	Clostridia	Oscillospirales	Ruminococcaceae	Ruminococcus_D	Ruminococcus_D albus_B	1	0.167926	0	0.031692	0	Starch-rich	1003.87	1327.77	0.756057	0.403433	FeFeA3, FeFeB, FeFeC2, FeFeC3														0	0	0	0	0	0	0	0	0	0	0	0	0	0	0	0	0
Ruminococcus_sp_NK3A76	Bacteria	Firmicutes	Firmicutes	Clostridia	Oscillospirales	Ruminococcaceae	Ruminococcus_D	GCF_000686125.1	1	0.162503	0	0.041598	0.407	Fiber-rich	1118.21	893.65	1.25128	0.323409	none														0	0	0	0	0	0	0	0	0	0	0	0	0	0	0	0	0
Butyrivibrio_fibrisolvens_strain_AR40	Bacteria	Firmicutes	Firmicutes	Clostridia	Lachnospirales	Lachnospiraceae	Butyrivibrio	Butyrivibrio fibrisolvens_A	1	0.152729	0	-0.012825	0	Fiber-rich	484.3	446.7	1.08417	0.116595	NiFe4e, FeFeB														0	0	0	0	0	0	0	0	0	0	0	0	0	1	0	0	0
Ruminococcus_albus_8	Bacteria	Firmicutes	Firmicutes	Clostridia	Oscillospirales	Ruminococcaceae	Ruminococcus_D	Ruminococcus_D albus_C	1	0.144799	0	0.003804	0	Starch-rich	511.32	575.84	0.887955	0.171442	FeFeA3, FeFeB, FeFeC2, FeFeC3														0	0	0	0	0	0	0	0	0	0	0	0	0	0	0	0	0
Eubacterium_uniforme_strain_ATCC_35992	Bacteria	Firmicutes	Firmicutes	Clostridia	Lachnospirales	Lachnospiraceae	Eubacterium_S	Eubacterium_S uniforme	1	0.132634	0	0.008366	0	Starch-rich	304.19	370.43	0.821181	0.284228	none														0	0	0	0	0	0	0	0	0	0	0	0	0	0	0	0	0
Butyrivibrio_sp_AE3006	Bacteria	Firmicutes	Firmicutes	Clostridia	Lachnospirales	Lachnospiraceae	Butyrivibrio	GCF_000424165.1	1	0.131458	0.000647654	0.046905	0.344	Fiber-rich	140.09	114.69	1.22147	0.288614	NiFe4e														0	0	0	0	0	0	0	0	0	0	0	0	0	1	0	0	0
Butyrivibrio_sp_INlla21	Bacteria	Firmicutes	Firmicutes	Clostridia	Lachnospirales	Lachnospiraceae	Butyrivibrio	GCF_900116875.1	1	0.128123	0	0.012448	0	Fiber-rich	816.47	700.68	1.16525	0.220644	NiFe4e														0	0	0	0	0	0	0	0	0	0	0	0	0	1	0	0	0
Butyrivibrio_sp_MB2005	Bacteria	Firmicutes	Firmicutes	Clostridia	Lachnospirales	Lachnospiraceae	Butyrivibrio	GCF_000424165.1	1	0.111392	0.00546058	0.053626	0.464	Fiber-rich	121.55	100.21	1.21295	0.278523	NiFe4e														0	0	0	0	0	0	0	0	0	0	0	0	0	1	0	0	0
Lachnospiraceae_bacterium_KH1T2	Bacteria	Firmicutes	Firmicutes	Clostridia	Lachnospirales	Lachnospiraceae	NK4A144	GCF_900114405.1	1	0.107374	0	0.037557	0	Fiber-rich	69.99	65.29	1.07199	0.100287	none														0	0	0	0	0	0	0	0	0	0	0	0	0	0	0	0	0
Butyrivibrio_proteoclasticus_P6B7	Bacteria	Firmicutes	Firmicutes	Clostridia	Lachnospirales	Lachnospiraceae	Butyrivibrio	Butyrivibrio proteoclasticus_A	1	0.104389	0	0.038182	0.344	Starch-rich	122.28	131.7	0.928474	0.107067	NiFe4e														0	0	0	0	0	0	0	0	0	0	0	0	0	1	0	0	0
Prevotella_albensis_DSM_11370_JCM_12258_strain_DSM_11370	Bacteria	Bacteroidetes	Bacteroidota	Bacteroidia	Bacteroidales	Bacteroidaceae	Prevotella	Prevotella albensis	1	0.102142	0	0.033977	0.504	Fiber-rich	2881.31	2731.64	1.05479	0.0769575	none														0	0	0	0	0	0	0	0	0	0	0	0	0	0	0	0	0
Clostridium_aerotolerans_DSM_5434	Bacteria	Firmicutes	Firmicutes	Clostridia	Lachnospirales	Lachnospiraceae	Hungatella	Hungatella aerotolerans	1	0.0915601	0	0.016311	0	Fiber-rich	8.87	8.15	1.08834	0.122134	NiFe4e, FeFeA3, FeFeB, FeFeC3														0	0	0	0	0	0	0	0	0	0	0	0	0	1	0	0	0
Lachnospiraceae_bacterium_P6A3	Bacteria	Firmicutes	Firmicutes	Clostridia	Lachnospirales	Lachnospiraceae	AC2028	GCF_000702085.1	1	0.0857376	0.00914914	0.051886	0.562	Fiber-rich	1895.99	1544.49	1.22758	0.295821	none														0	0	0	0	0	0	0	0	0	0	0	0	0	0	0	0	0
Ruminococcus_flavefaciens_strain_SAb67	Bacteria	Firmicutes	Firmicutes	Clostridia	Oscillospirales	Ruminococcaceae	Ruminococcus		1	0.0849687	0	0.018725	0.662	Starch-rich	391.28	473.13	0.827003	0.274035	FeFeA3, FeFeC2														0	0	0	0	0	0	0	0	0	0	0	0	0	0	0	0	0
Lachnospiraceae_bacterium_V9D3004	Bacteria	Firmicutes	Firmicutes	Clostridia	Lachnospirales	Lachnospiraceae	V9D3004	GCF_000621985.1	1	0.0801747	0	0.067655	0.558	Fiber-rich	309.52	279.61	1.10697	0.146617	NiFe4e, FeFeB														0	0	0	0	0	0	0	0	0	0	0	0	0	1	0	0	0
Butyrivibrio_proteoclasticus_FD2007	Bacteria	Firmicutes	Firmicutes	Clostridia	Lachnospirales	Lachnospiraceae	Butyrivibrio	Butyrivibrio proteoclasticus	1	0.0776916	0	0.01505	0.344	Starch-rich	184.45	195.62	0.942899	0.0848241	NiFe4e														0	0	0	0	0	0	0	0	0	0	0	0	0	1	0	0	0
Oribacterium_sp_NK2B42	Bacteria	Firmicutes	Firmicutes	Clostridia	Lachnospirales	Lachnospiraceae	Oribacterium	GCF_000424445.1	1	0.0729992	0	0.022472	0.558	Starch-rich	509.88	543.39	0.938332	0.0918303	FeFeA2														0	0	0	0	0	0	0	0	0	0	0	0	0	0	0	0	0
Oribacterium_sp_FC2011	Bacteria	Firmicutes	Firmicutes	Clostridia	Lachnospirales	Lachnospiraceae	Oribacterium	GCF_900107835.1	1	0.0688685	0	0.004271	0	Starch-rich	258.25	281	0.919039	0.121802	FeFeA2														0	0	0	0	0	0	0	0	0	0	0	0	0	0	0	0	0
Butyrivibrio_sp_YAB3001	Bacteria	Firmicutes	Firmicutes	Clostridia	Lachnospirales	Lachnospiraceae	Butyrivibrio	GCF_900112195.1	1	0.0677293	0	-0.003766	0	Fiber-rich	235.04	223.54	1.05144	0.0723733	NiFe4e														0	0	0	0	0	0	0	0	0	0	0	0	0	1	0	0	0
Selenomonas_ruminantium_strain_DSM_2872	Bacteria	Firmicutes	Firmicutes	Negativicutes	Selenomonadales	Selenomonadaceae	Selenomonas_A	Selenomonas_A ruminantium_B	1	0.0530456	0	0.011056	0	Starch-rich	40.39	43.14	0.936254	0.095028	NiFe1d, NiFe4f, FeFeA3														0	0	0	0	1	0	0	0	0	0	0	0	0	0	1	0	0
Lachnospiraceae_bacterium_NLAE_zl_G231	Bacteria	Firmicutes	Firmicutes	Clostridia	Lachnospirales	Lachnospiraceae	Eisenbergiella	Eisenbergiella tayi	1	0.0485026	0.00293164	0.02331	0.407	Starch-rich	36.07	40.2	0.897264	0.156396	NiFe4e, FeFeA1, FeFeA3														0	0	0	0	0	0	0	0	0	0	0	0	0	1	0	0	0
Eubacterium_ruminantium_strain_FB3002	Bacteria	Firmicutes	Firmicutes	Clostridia	Lachnospirales	Lachnospiraceae	Eubacterium_Q		1	0.0476405	0	-0.030374	0	Starch-rich	450.87	467.14	0.965171	0.0511435	FeFeA3														0	0	0	0	0	0	0	0	0	0	0	0	0	0	0	0	0
Bacteroides_vulgatus_strain_NLAE_zl_G202	Bacteria	Bacteroidetes	Bacteroidota	Bacteroidia	Bacteroidales	Bacteroidaceae	Bacteroides_B	Bacteroides_B vulgatus	1	0.0447587	0	0.010313	0	Fiber-rich	237.36	233.21	1.0178	0.0254472	FeFeB														0	0	0	0	0	0	0	0	0	0	0	0	0	0	0	0	0
Ruminococcus_flavefaciens_MA2007	Bacteria	Firmicutes	Firmicutes	Clostridia	Oscillospirales	Ruminococcaceae	Ruminococcus	Ruminococcus flavefaciens_E	1	0.043921	0.00147306	0.019514	0.344	Starch-rich	1321.69	1441.13	0.917121	0.124817	FeFeA3, FeFeC2														0	0	0	0	0	0	0	0	0	0	0	0	0	0	0	0	0
Butyrivibrio_sp_AD3002	Bacteria	Firmicutes	Firmicutes	Clostridia	Lachnospirales	Lachnospiraceae	Butyrivibrio	Butyrivibrio sp5	1	0.0418933	0	-0.022148	0	Fiber-rich	47.37	46.19	1.02555	0.0363931	NiFe4e, FeFeB														0	0	0	0	0	0	0	0	0	0	0	0	0	1	0	0	0
Butyrivibrio_fibrisolvens_DSM_3071	Bacteria	Firmicutes	Firmicutes	Clostridia	Lachnospirales	Lachnospiraceae	Butyrivibrio	Butyrivibrio fibrisolvens	1	0.0396311	0	0.044318	0	Fiber-rich	254.5	240.75	1.05711	0.0801299	NiFe4e, FeFeB														0	0	0	0	0	0	0	0	0	0	0	0	0	1	0	0	0
Butyrivibrio_sp_TB	Bacteria	Firmicutes	Firmicutes	Clostridia	Lachnospirales	Lachnospiraceae	Butyrivibrio	Butyrivibrio fibrisolvens_B	1	0.0288143	0	0.015588	0	Fiber-rich	49.09	48.08	1.02101	0.0299923	NiFe4e, FeFeB														0	0	0	0	0	0	0	0	0	0	0	0	0	1	0	0	0
Selenomonas_ruminantium_strain_L14	Bacteria	Firmicutes	Firmicutes	Negativicutes	Selenomonadales	Selenomonadaceae	Selenomonas_A	Selenomonas_A ruminantium_B	1	0.0137113	0	0.014544	0	Fiber-rich	61.86	61.11	1.01227	0.0175984	NiFe1d, NiFe4f, FeFeA3														0	0	0	0	1	0	0	0	0	0	0	0	0	0	1	0	0
Selenomonas_ruminantium_AC2024	Bacteria	Firmicutes	Firmicutes	Negativicutes	Selenomonadales	Selenomonadaceae	Selenomonas_A	Selenomonas_A ruminantium_B	1	0.0127827	0	0.010907	0	Starch-rich	84.14	84.83	0.991866	0.0117827	none														0	0	0	0	0	0	0	0	0	0	0	0	0	0	0	0	0
Ruminococcus_albus_strain_AR67	Bacteria	Firmicutes	Firmicutes	Clostridia	Oscillospirales	Ruminococcaceae	Ruminococcus_D	Ruminococcus_D albus_D	1	0.0095683	0	0.027823	0	Fiber-rich	640.44	631.55	1.01408	0.0201665	FeFeA3, FeFeB, FeFeC2, FeFeC3														0	0	0	0	0	0	0	0	0	0	0	0	0	0	0	0	0
Selenomonas_sp_FC4001	Bacteria	Firmicutes	Firmicutes	Negativicutes	Selenomonadales	Selenomonadaceae	Selenomonas_A	Selenomonas_A ruminantium_B	1	0.0076091	0	0.011355	0	Fiber-rich	43.8	43.42	1.00875	0.0125711	NiFe1d, NiFe4f, FeFeA1, FeFeA3														0	0	0	0	1	0	0	0	0	0	0	0	0	0	1	0	0
Treponema_bryantii_strain_B25	Bacteria	Spirochaetes	Spirochaetota	Spirochaetia	Treponematales	Treponemataceae	Treponema_D	Treponema_D bryantii	1	0.0045769	0	-0.015342	0	Fiber-rich	2085.31	2076.97	1.00402	0.00578149	FeFeB														0	0	0	0	0	0	0	0	0	0	0	0	0	0	0	0	0
Bacteroides_ovatus_strain_NLAE_zl_C500	Bacteria	Bacteroidetes	Bacteroidota	Bacteroidia	Bacteroidales	Bacteroidaceae	Bacteroides	GCF_002632415.1	1	0.0042745	0	0.029762	0.344	Fiber-rich	1938.24	1933.74	1.00233	0.00335339	FeFeA3, FeFeB														0	0	0	0	0	0	0	0	0	0	0	0	0	0	0	0	0
Bacteroides_sp_AR20	Bacteria	Bacteroidetes	Bacteroidota	Bacteroidia	Bacteroidales	Bacteroidaceae	Bacteroides	Bacteroides uniformis	1	5.27e-05	0	0.025278	0	Fiber-rich	1358.31	1358.28	1.00002	3.18641e-05	FeFeB														0	0	0	0	0	0	0	0	0	0	0	0	0	0	0	0	0
[truncated: 104 more columns]

## Sheet: amylolytic
Name	Taxonomy								Summary score	Methods				Enriched in which group	Average abundance		Fold change	|log2(fc)|	Encode hydrogenase	Utilization						Production							Hydrogenase
	Domain	Phylum	Phylum(new_name)	Class	Order	Family	Genus	Species		Correlation	MCFS	ReliefF	SymmetricalUncert		Fibrous	Starchy				Cellulose	Xylan	Pectin	Starch	Lactate	Succinate	Acetate	Butyrate	Propionate	Formate	Lactate	Succinate	Methanogens	Fe	NiFe 1a	NiFe 1b	NiFe 1c	NiFe 1d	NiFe 1f	NiFe 1i	NiFe 1k	NiFe 2d	NiFe 3a	NiFe 3c	NiFe 4a	NiFe 4c	NiFe 4e	NiFe 4f	NiFe 4g	NiFe 4h
Cellulomonas_sp_KH9	Bacteria	Actinobacteria	Actinomycetota	Actinobacteria	Actinomycetales	Cellulomonadaceae	Cellulomonas	GCF_900114185.1	1.6e-05	0.916763	0.179672	0.417346	1	Fiber-rich	31.97	9.07	3.52481	1.81754	none														0	0	0	0	0	0	0	0	0	0	0	0	0	0	0	0	0
Bacillus_licheniformis_strain_VTM3R78	Bacteria	Firmicutes	Firmicutes	Bacilli	Bacillales	Bacillaceae	Bacillus	Bacillus licheniformis	8.67e-05	0.874103	0.315039	0.355473	1	Fiber-rich	4.29	0.86	4.98837	2.31857	none														0	0	0	0	0	0	0	0	0	0	0	0	0	0	0	0	0
Prevotella_sp_lc2012	Bacteria	Bacteroidetes	Bacteroidota	Bacteroidia	Bacteroidales	Bacteroidaceae	Prevotella	GCF_900110895.1	0.000145399	0.938767	0.16758	0.473182	1	Fiber-rich	14283.1	4476.94	3.19038	1.67373	none														0	0	0	0	0	0	0	0	0	0	0	0	0	0	0	0	0
Ruminobacter_sp_RM87	Bacteria	Proteobacteria	Proteobacteria	Gammaproteobacteria	Enterobacterales	Succinivibrionaceae	Ruminobacter	Ruminobacter amylophilus	0.000145399	0.853127	0.17751	0.364778	1	Starch-rich	3155.26	79618.7	0.0396296	4.65728	none														0	0	0	0	0	0	0	0	0	0	0	0	0	0	0	0	0
Prevotella_sp_khp7	Bacteria	Bacteroidetes	Bacteroidota	Bacteroidia	Bacteroidales	Bacteroidaceae	Prevotella	GCF_000746155.1	0.00016384	0.880653	0.158195	0.351172	1	Fiber-rich	10308	4713.63	2.18685	1.12886	none														0	0	0	0	0	0	0	0	0	0	0	0	0	0	0	0	0
Prevotella_sp_FD3004	Bacteria	Bacteroidetes	Bacteroidota	Bacteroidia	Bacteroidales	Bacteroidaceae	Prevotella	GCF_000746155.1	0.000229779	0.884608	0.15231	0.359524	1	Fiber-rich	8821.47	3885.3	2.27047	1.18299	none														0	0	0	0	0	0	0	0	0	0	0	0	0	0	0	0	0
Prevotella_aff_ruminicola_Tc2_24	Bacteria	Bacteroidetes	Bacteroidota	Bacteroidia	Bacteroidales	Bacteroidaceae	Prevotella	GCF_900110895.1	0.000255646	0.941395	0.151846	0.487093	1	Fiber-rich	14045.7	4394.21	3.1964	1.67645	none														0	0	0	0	0	0	0	0	0	0	0	0	0	0	0	0	0
Bifidobacterium_sp_AGR2158	Bacteria	Actinobacteria	Actinomycetota	Actinobacteria	Actinomycetales	Bifidobacteriaceae	Bifidobacterium	GCF_000424225.1	0.000381506	0.888252	0.148218	0.359628	1	Fiber-rich	22.5	7.42	3.03235	1.60043	none														0	0	0	0	0	0	0	0	0	0	0	0	0	0	0	0	0
Succinimonas_amylolytica_DSM_2873	Bacteria	Proteobacteria	Proteobacteria	Gammaproteobacteria	Enterobacterales	Succinivibrionaceae	Succinimonas	Succinimonas amylolytica	0.000502753	0.841545	0.143509	0.351671	1	Starch-rich	2380.33	30923.1	0.0769759	3.69945	none														0	0	0	0	0	0	0	0	0	0	0	0	0	0	0	0	0
Bacteroides_sp_Ga6A1	Bacteria	Bacteroidetes	Bacteroidota	Bacteroidia	Bacteroidales	Bacteroidaceae	Ga6A1	Ga6A1 sp1	0.00294372	0.77204	0.150446	0.288993	1	Starch-rich	2016.48	9664.39	0.208651	2.26084	none														0	0	0	0	0	0	0	0	0	0	0	0	0	0	0	0	0
Ruminobacter_amylophilus_strain_DSM_1361	Bacteria	Proteobacteria	Proteobacteria	Gammaproteobacteria	Enterobacterales	Succinivibrionaceae	Ruminobacter	Ruminobacter amylophilus	0.00311557	0.770311	0.156371	0.261425	1	Starch-rich	7046.99	194016	0.0363217	4.78303	none														0	0	0	0	0	0	0	0	0	0	0	0	0	0	0	0	0
Lachnobacterium_bovis_DSM_14045	Bacteria	Firmicutes	Firmicutes	Clostridia	Lachnospirales	Lachnospiraceae	Lachnobacterium	Lachnobacterium bovis	0.00326992	0.51413	0.179313	0.102308	1	Starch-rich	51.39	203.56	0.252456	1.98589	none														0	0	0	0	0	0	0	0	0	0	0	0	0	0	0	0	0
Bacteroidales_bacterium_KHT7	Bacteria	Bacteroidetes	Bacteroidota	Bacteroidia	Bacteroidales	Bacteroidaceae	Ga6A1	Ga6A1 sp1	0.00387926	0.765447	0.175616	0.285797	1	Starch-rich	2364.13	9897.66	0.238857	2.06578	none														0	0	0	0	0	0	0	0	0	0	0	0	0	0	0	0	0
Prevotella_sp_MA2016	Bacteria	Bacteroidetes	Bacteroidota	Bacteroidia	Bacteroidales	Bacteroidaceae	Prevotella	GCF_000619825.1	0.00409033	0.799956	0.066507	0.259155	0.79	Fiber-rich	15627.8	8783.87	1.77914	0.831182	none														0	0	0	0	0	0	0	0	0	0	0	0	0	0	0	0	0
Basfia_succiniciproducens_strain_KPR_2	Bacteria	Proteobacteria	Proteobacteria	Gammaproteobacteria	Enterobacterales	Pasteurellaceae	Basfia	Basfia succiniciproducens	0.00554319	0.767921	0.0713425	0.233356	0.79	Starch-rich	22.79	115.05	0.198088	2.33579	NiFe1c														0	0	0	1	0	0	0	0	0	0	0	0	0	0	0	0	0
Lactococcus_lactis_subsp_lactis_strain_511	Bacteria	Firmicutes	Firmicutes	Bacilli	Lactobacillales	Streptococcaceae	Lactococcus	Lactococcus lactis	0.00581858	0.827169	0.0634796	0.290113	0.79	Fiber-rich	35.84	13.13	2.72963	1.4487	none														0	0	0	0	0	0	0	0	0	0	0	0	0	0	0	0	0
Streptococcus_gallolyticus_strain_VTM1R27	Bacteria	Firmicutes	Firmicutes	Bacilli	Lactobacillales	Streptococcaceae	Streptococcus		0.0061041	0.812632	0.064573	0.232037	0.79	Fiber-rich	2.69	0.78	3.44872	1.78606	none														0	0	0	0	0	0	0	0	0	0	0	0	0	0	0	0	0
Actinomyces_denticolens_strain_PA	Bacteria	Actinobacteria	Actinomycetota	Actinobacteria	Actinomycetales	Actinomycetaceae	Actinomyces	Actinomyces denticolens	0.00670653	0.827402	0.0684681	0.252309	0.79	Fiber-rich	35.48	11.76	3.01701	1.59312	none														0	0	0	0	0	0	0	0	0	0	0	0	0	0	0	0	0
Basfia_succiniciproducens_strain_DSM_22022	Bacteria	Proteobacteria	Proteobacteria	Gammaproteobacteria	Enterobacterales	Pasteurellaceae	Basfia	Basfia succiniciproducens	0.0073525	0.717981	0.0695299	0.229289	0.79	Starch-rich	34.53	144.13	0.239575	2.06145	NiFe1c														0	0	0	1	0	0	0	0	0	0	0	0	0	0	0	0	0
Prevotella_sp_tf2_5	Bacteria	Bacteroidetes	Bacteroidota	Bacteroidia	Bacteroidales	Bacteroidaceae	Prevotella	GCF_900115435.1	0.010854	0.790931	0.0636093	0.251688	0.79	Fiber-rich	17577.9	8342.66	2.10699	1.07518	none														0	0	0	0	0	0	0	0	0	0	0	0	0	0	0	0	0
Treponema_sp_JC4	Bacteria	Spirochaetes	Spirochaetota	Spirochaetia	Treponematales	Treponemataceae	Treponema_D	GCF_000260795.1	0.0117773	0.698116	0.0606463	0.198667	0.79	Starch-rich	1431.32	6020.02	0.23776	2.07242	FeFeA3, FeFeB														0	0	0	0	0	0	0	0	0	0	0	0	0	0	0	0	0
Enterobacter_sp_kpr_6	Bacteria	Proteobacteria	Proteobacteria	Gammaproteobacteria	Enterobacterales	Enterobacteriaceae	Enterobacter_D	GCF_900116015.1	0.0122604	0.773861	0.0800927	0.20168	0.79	Fiber-rich	86.8	31.19	2.78294	1.47661	none														0	0	0	0	0	0	0	0	0	0	0	0	0	0	0	0	0
Prevotella_sp_P6B1	Bacteria	Bacteroidetes	Bacteroidota	Bacteroidia	Bacteroidales	Bacteroidaceae	Prevotella	Prevotella sp33	0.0137992	0.749222	0.054102	0.185611	0.79	Fiber-rich	14346.9	7356.31	1.95029	0.963688	none														0	0	0	0	0	0	0	0	0	0	0	0	0	0	0	0	0
Bacillus_nealsonii_AAU1	Bacteria	Firmicutes	Firmicutes	Bacilli	Bacillales	Bacillaceae_A	Bacillus_AC	Bacillus_AC nealsonii	0.0149026	0.885012	0.0427783	0.416669	0.79	Fiber-rich	13.95	4.91	2.84114	1.50647	none														0	0	0	0	0	0	0	0	0	0	0	0	0	0	0	0	0
Lachnospiraceae_bacterium_C7	Bacteria	Firmicutes	Firmicutes	Clostridia	Lachnospirales	Lachnospiraceae	Lachnobacterium	GCF_900113385.1	0.0173065	0.676678	0.0642975	0.194135	0.79	Starch-rich	33	105.96	0.311438	1.68298	none														0	0	0	0	0	0	0	0	0	0	0	0	0	0	0	0	0
Bifidobacterium_pseudolongum_AGR2145	Bacteria	Actinobacteria	Actinomycetota	Actinobacteria	Actinomycetales	Bifidobacteriaceae	Bifidobacterium	Bifidobacterium pseudolongum_A	0.0207073	0.74493	0.0306607	0.202605	0.662	Fiber-rich	8.34	3.55	2.3493	1.23223	none														0	0	0	0	0	0	0	0	0	0	0	0	0	0	0	0	0
Streptococcus_gallolyticus_strain_VTM2R47	Bacteria	Firmicutes	Firmicutes	Bacilli	Lactobacillales	Streptococcaceae	Streptococcus		0.0229746	0.79372	0.0262439	0.263108	0.662	Fiber-rich	2.63	0.81	3.24691	1.69907	none														0	0	0	0	0	0	0	0	0	0	0	0	0	0	0	0	0
Streptococcus_gallolyticus_strain_VTM3R42	Bacteria	Firmicutes	Firmicutes	Bacilli	Lactobacillales	Streptococcaceae	Streptococcus		0.0245862	0.78908	0.0245326	0.304935	0.662	Fiber-rich	2.72	0.85	3.2	1.67807	none														0	0	0	0	0	0	0	0	0	0	0	0	0	0	0	0	0
Butyrivibrio_sp_FC2001	Bacteria	Firmicutes	Firmicutes	Clostridia	Lachnospirales	Lachnospiraceae	Butyrivibrio	Butyrivibrio sp3	0.0289862	0.705683	0.0304027	0.246912	0.662	Fiber-rich	408.75	184.12	2.22002	1.15057	NiFe4e, FeFeB														0	0	0	0	0	0	0	0	0	0	0	0	0	1	0	0	0
Treponema_sp_C6A8	Bacteria	Spirochaetes	Spirochaetota	Spirochaetia	Treponematales	Treponemataceae	Treponema_D	GCF_000619925.1	0.0457682	0.632509	0.0444519	0.143567	0.662	Starch-rich	1135.84	3553.22	0.319665	1.64537	none														0	0	0	0	0	0	0	0	0	0	0	0	0	0	0	0	0
Prevotella_sp_ne3005	Bacteria	Bacteroidetes	Bacteroidota	Bacteroidia	Bacteroidales	Bacteroidaceae	Prevotella	GCF_900110085.1	0.0470995	0.626248	0.0685821	0.1886	0.79	Fiber-rich	59369.7	34472.6	1.72223	0.784277	none														0	0	0	0	0	0	0	0	0	0	0	0	0	0	0	0	0
Mitsuokella_jalaludinii_DSM_13811	Bacteria	Firmicutes	Firmicutes	Negativicutes	Selenomonadales	Selenomonadaceae	Mitsuokella	Mitsuokella jalaludinii	0.0512682	0.6191	0.091241	0.15567	0.79	Starch-rich	245.58	5527.07	0.0444322	4.49225	NiFe1d, FeFeA3														0	0	0	0	1	0	0	0	0	0	0	0	0	0	0	0	0
Butyrivibrio_sp_XPD2002	Bacteria	Firmicutes	Firmicutes	Clostridia	Lachnospirales	Lachnospiraceae	Butyrivibrio	Butyrivibrio sp3	0.0604295	0.635688	0.0146473	0.193404	0.662	Fiber-rich	334.05	155.01	2.15502	1.1077	NiFe4e, FeFeB														0	0	0	0	0	0	0	0	0	0	0	0	0	1	0	0	0
Pseudobutyrivibrio_sp_ACV_2	Bacteria	Firmicutes	Firmicutes	Clostridia	Lachnospirales	Lachnospiraceae	Pseudobutyrivibrio	GCF_900107545.1	0.0620682	0.648256	0.0245445	0.14539	0.586	Fiber-rich	552.64	255.2	2.16552	1.11471	NiFe4e														0	0	0	0	0	0	0	0	0	0	0	0	0	1	0	0	0
Prevotella_ruminicola_strain_AR32	Bacteria	Bacteroidetes	Bacteroidota	Bacteroidia	Bacteroidales	Bacteroidaceae	Prevotella	GCF_000746155.1	0.0654453	0.610608	0.0190695	0.156423	0.662	Fiber-rich	14135.6	9728.08	1.45308	0.53911	none														0	0	0	0	0	0	0	0	0	0	0	0	0	0	0	0	0
Prevotella_sp_P6B4	Bacteria	Bacteroidetes	Bacteroidota	Bacteroidia	Bacteroidales	Bacteroidaceae	Prevotella	Prevotella sp33	0.070767	0.708356	0.0316926	0.155296	0.586	Fiber-rich	13348.9	7137.68	1.8702	0.90319	none														0	0	0	0	0	0	0	0	0	0	0	0	0	0	0	0	0
Propionibacteriaceae_bacterium_P6A17	Bacteria	Actinobacteria	Actinomycetota	Actinobacteria	Propionibacteriales	Propionibacteriaceae	Tessaracoccus	GCF_000619965.1	0.072611	0.697124	0.0206857	0.22224	0.586	Fiber-rich	29.95	16.52	1.81295	0.858342	none														0	0	0	0	0	0	0	0	0	0	0	0	0	0	0	0	0
Pseudobutyrivibrio_sp_JW11	Bacteria	Firmicutes	Firmicutes	Clostridia	Lachnospirales	Lachnospiraceae	Pseudobutyrivibrio	Pseudobutyrivibrio ruminis	0.0908741	0.600365	0.0348532	0.111615	0.662	Starch-rich	68.38	292.49	0.233786	2.09674	NiFe4e														0	0	0	0	0	0	0	0	0	0	0	0	0	1	0	0	0
Actinomyces_nasicola_strain_KPR_1	Bacteria	Actinobacteria	Actinomycetota	Actinobacteria	Actinomycetales	Actinomycetaceae	Actinomyces_F	Actinomyces_F nasicola	0.120336	0.695936	0.0243344	0.187983	0.562	Fiber-rich	6.33	2.93	2.16041	1.1113	none														0	0	0	0	0	0	0	0	0	0	0	0	0	0	0	0	0
Prevotella_sp_tc2_28	Bacteria	Bacteroidetes	Bacteroidota	Bacteroidia	Bacteroidales	Bacteroidaceae	Prevotella	GCF_900107705.1	0.125868	0.728345	0.0143409	0.193387	0.562	Fiber-rich	32786.7	20872.4	1.57082	0.651517	none														0	0	0	0	0	0	0	0	0	0	0	0	0	0	0	0	0
Pseudobutyrivibrio_sp_C4	Bacteria	Firmicutes	Firmicutes	Clostridia	Lachnospirales	Lachnospiraceae	Pseudobutyrivibrio	Pseudobutyrivibrio ruminis	0.125868	0.589533	0.0198703	0.102914	0.586	Starch-rich	42.52	236.4	0.179865	2.47502	none														0	0	0	0	0	0	0	0	0	0	0	0	0	0	0	0	0
Clostridium_polysaccharolyticum_strain_DSM_1801	Bacteria	Firmicutes	Firmicutes	Clostridia	Lachnospirales	Lachnospiraceae	Clostridium_AI	Clostridium_AI polysaccharolyticum	0.125868	0.56561	0.00745588	0.141772	0.562	Starch-rich	28.94	88.83	0.325791	1.61798	FeFeA1, FeFeA3														0	0	0	0	0	0	0	0	0	0	0	0	0	0	0	0	0
Streptococcus_equinus_JB1	Bacteria	Firmicutes	Firmicutes	Bacilli	Lactobacillales	Streptococcaceae	Streptococcus	Streptococcus equinus_A	0.204131	0.684654	0.00501932	0.177163	0.479	Fiber-rich	4.98	1.97	2.52792	1.33795	none														0	0	0	0	0	0	0	0	0	0	0	0	0	0	0	0	0
Butyrivibrio_sp_AE3009	Bacteria	Firmicutes	Firmicutes	Clostridia	Lachnospirales	Lachnospiraceae	Butyrivibrio	GCF_000420845.1	0.220787	0.560724	0.00473733	0.15548	0.479	Starch-rich	224.53	979.59	0.229208	2.12527	NiFe4e, FeFeB														0	0	0	0	0	0	0	0	0	0	0	0	0	1	0	0	0
Pseudobutyrivibrio_sp_LB2011	Bacteria	Firmicutes	Firmicutes	Clostridia	Lachnospirales	Lachnospiraceae	Pseudobutyrivibrio	Pseudobutyrivibrio ruminis	0.266882	0.556757	0.0219462	0.079775	0.586	Starch-rich	39.12	211.48	0.184982	2.43454	none														0	0	0	0	0	0	0	0	0	0	0	0	0	0	0	0	0
Succinivibrio_dextrinosolvens_strain_ACV_10	Bacteria	Proteobacteria	Proteobacteria	Gammaproteobacteria	Enterobacterales	Succinivibrionaceae	Succinivibrio	Succinivibrio dextrinosolvens_B	0.271859	0.605112	0.00221404	0.102402	0.479	Starch-rich	523.56	3498.54	0.149651	2.74033	none														0	0	0	0	0	0	0	0	0	0	0	0	0	0	0	0	0
Prevotella_ruminicola_Ga6B6	Bacteria	Bacteroidetes	Bacteroidota	Bacteroidia	Bacteroidales	Bacteroidaceae	Prevotella		0.287207	0.466294	0.00279426	0.097246	0.479	Fiber-rich	16116.7	10534.4	1.52991	0.61345	none														0	0	0	0	0	0	0	0	0	0	0	0	0	0	0	0	0
Succinivibrio_dextrinosolvens_H5	Bacteria	Proteobacteria	Proteobacteria	Gammaproteobacteria	Enterobacterales	Succinivibrionaceae	Succinivibrio	Succinivibrio dextrinosolvens	0.292465	0.58065	0.0135243	0.094574	0.464	Starch-rich	175.69	3839.15	0.0457627	4.44968	none														0	0	0	0	0	0	0	0	0	0	0	0	0	0	0	0	0
Proteiniclasticum_ruminis_DSM_24773	Bacteria	Firmicutes	Firmicutes	Clostridia	Clostridiales	Clostridiaceae	Proteiniclasticum	Proteiniclasticum ruminis	0.303196	0.462729	0.00953201	0.096006	0.562	Fiber-rich	9.29	5.74	1.61847	0.694628	FeFeA3														0	0	0	0	0	0	0	0	0	0	0	0	0	0	0	0	0
Pseudobutyrivibrio_sp_49	Bacteria	Firmicutes	Firmicutes	Clostridia	Lachnospirales	Lachnospiraceae	Pseudobutyrivibrio	GCF_900100545.1	0.308671	0.494484	0.00616007	0.074456	0.464	Starch-rich	123.26	284.24	0.433648	1.2054	NiFe4e														0	0	0	0	0	0	0	0	0	0	0	0	0	1	0	0	0
Succinivibrio_dextrinosolvens_DSM_3072	Bacteria	Proteobacteria	Proteobacteria	Gammaproteobacteria	Enterobacterales	Succinivibrionaceae	Succinivibrio	Succinivibrio dextrinosolvens	0.337168	0.565348	0.0147354	0.084693	0.464	Starch-rich	231.54	4194.58	0.0551998	4.17919	none														0	0	0	0	0	0	0	0	0	0	0	0	0	0	0	0	0
Prevotella_brevis_P6B11	Bacteria	Bacteroidetes	Bacteroidota	Bacteroidia	Bacteroidales	Bacteroidaceae	Prevotella	Prevotella brevis	0.343096	0.530164	0.00896307	0.151416	0.464	Fiber-rich	6766.38	4702.52	1.43888	0.52495	none														0	0	0	0	0	0	0	0	0	0	0	0	0	0	0	0	0
Selenomonas_ruminantium_subsp_lactilytica_TAM6421_DNA	Bacteria	Firmicutes	Firmicutes	Negativicutes	Selenomonadales	Selenomonadaceae	Selenomonas_A	Selenomonas_A ruminantium_A	0.373917	0.527249	0.00618169	0.087145	0.464	Fiber-rich	302.36	153.21	1.9735	0.980757	NiFe1d, FeFeA1, FeFeA3														0	0	0	0	1	0	0	0	0	0	0	0	0	0	0	0	0
Cellvibrio_sp_BR_O59_Scaffold1	Bacteria	Proteobacteria	Proteobacteria	Gammaproteobacteria	Pseudomonadales	Cellvibrionaceae	Cellvibrio	GCF_000263355.1	0.413592	0.567307	0.00098204	0.101796	0.479	Starch-rich	12.36	24.62	0.502031	0.994152	none														0	0	0	0	0	0	0	0	0	0	0	0	0	0	0	0	0
Succinivibrio_dextrinosolvens_strain_22B	Bacteria	Proteobacteria	Proteobacteria	Gammaproteobacteria	Enterobacterales	Succinivibrionaceae	Succinivibrio	Succinivibrio dextrinosolvens_A	0.4205	0.524773	0.00572202	0.065759	0.464	Starch-rich	173.8	4072.59	0.0426755	4.55045	none														0	0	0	0	0	0	0	0	0	0	0	0	0	0	0	0	0
Butyrivibrio_sp_AE3004	Bacteria	Firmicutes	Firmicutes	Clostridia	Lachnospirales	Lachnospiraceae	Butyrivibrio	GCF_000703165.1	0.427493	0.677054	0.00546544	0.113263	0.407	Fiber-rich	191.35	114.37	1.67308	0.742505	none														0	0	0	0	0	0	0	0	0	0	0	0	0	0	0	0	0
Pseudobutyrivibrio_sp_YE44	Bacteria	Firmicutes	Firmicutes	Clostridia	Lachnospirales	Lachnospiraceae	Pseudobutyrivibrio	GCF_900104335.1	0.434574	0.550857	0.00895338	0.065052	0.464	Starch-rich	104.57	241.79	0.432483	1.20929	NiFe4e														0	0	0	0	0	0	0	0	0	0	0	0	0	1	0	0	0
Streptococcus_gallolyticus_strain_ATCC_700065	Bacteria	Firmicutes	Firmicutes	Bacilli	Lactobacillales	Streptococcaceae	Streptococcus	Streptococcus gallolyticus_A	0.471305	0.63227	0.00118879	0.105732	0.407	Fiber-rich	2.77	0.94	2.94681	1.55915	none														0	0	0	0	0	0	0	0	0	0	0	0	0	0	0	0	0
Selenomonas_sp_ND2010	Bacteria	Firmicutes	Firmicutes	Negativicutes	Selenomonadales	Selenomonadaceae	Selenomonas_A	GCF_000702005.1	0.48663	0.429516	0.0169047	0.060698	0.586	Starch-rich	23.26	196.09	0.118619	3.07559	NiFe1d, NiFe4f, FeFeA1, FeFeA3														0	0	0	0	1	0	0	0	0	0	0	0	0	0	1	0	0
Ruaniaceae_bacterium_KH17	Bacteria	Actinobacteria	Actinomycetota	Actinobacteria	Actinomycetales	Actinomycetaceae	KH17	GCF_900199505.1	0.494432	0.404846	0.00288344	0.086557	0.479	Fiber-rich	4.23	2.68	1.57836	0.658425	none														0	0	0	0	0	0	0	0	0	0	0	0	0	0	0	0	0
Selenomonas_bovis_DSM_23594	Bacteria	Firmicutes	Firmicutes	Negativicutes	Selenomonadales	Selenomonadaceae	Selenomonas_C	Selenomonas_C bovis	0.5517	0.50363	0.000697128	0.124414	0.407	Starch-rich	313.71	480.82	0.652448	0.616065	NiFe1d, FeFeA3														0	0	0	0	1	0	0	0	0	0	0	0	0	0	0	0	0
Prevotella_ruminicola_strain_ATCC_19189	Bacteria	Bacteroidetes	Bacteroidota	Bacteroidia	Bacteroidales	Bacteroidaceae	Prevotella	Prevotella ruminicola	0.691045	0.374335	0.000445211	0.050483	0.407	Fiber-rich	12497.8	9476.91	1.31876	0.399181	none														0	0	0	0	0	0	0	0	0	0	0	0	0	0	0	0	0
Citrobacter_sp_NLAE_zl_C269	Bacteria	Proteobacteria	Proteobacteria	Gammaproteobacteria	Enterobacterales	Enterobacteriaceae	Citrobacter_A	Citrobacter_A amalonaticus_A	0.695286	0.355026	0.0410061	0.110485	0.662	Fiber-rich	105.99	49.94	2.12235	1.08566	NiFe1c, NiFe4a														0	0	0	1	0	0	0	0	0	0	0	1	0	0	0	0	0
Streptococcus_equinus_strain_Sb13	Bacteria	Firmicutes	Firmicutes	Bacilli	Lactobacillales	Streptococcaceae	Streptococcus	Streptococcus equinus_C	0.701189	0.500633	0.00350865	0.04893	0.407	Fiber-rich	5.09	2.2	2.31364	1.21016	none														0	0	0	0	0	0	0	0	0	0	0	0	0	0	0	0	0
Streptococcus_equinus_strain_AG46	Bacteria	Firmicutes	Firmicutes	Bacilli	Lactobacillales	Streptococcaceae	Streptococcus	Streptococcus equinus	0.721811	0.559973	0.00831735	0.09153	0.371	Fiber-rich	6.59	3.65	1.80548	0.852382	none														0	0	0	0	0	0	0	0	0	0	0	0	0	0	0	0	0
Pseudobutyrivibrio_sp_OR37	Bacteria	Firmicutes	Firmicutes	Clostridia	Lachnospirales	Lachnospiraceae	Pseudobutyrivibrio	GCF_900113655.1	0.721811	0.500105	0.0107328	0.048685	0.464	Starch-rich	377.79	643.45	0.587132	0.768244	NiFe4e														0	0	0	0	0	0	0	0	0	0	0	0	0	1	0	0	0
Streptococcus_equinus_B315	Bacteria	Firmicutes	Firmicutes	Bacilli	Lactobacillales	Streptococcaceae	Streptococcus	Streptococcus equinus	0.732291	0.601153	0.00648211	0.102995	0.371	Fiber-rich	1.14	0.46	2.47826	1.30933	none														0	0	0	0	0	0	0	0	0	0	0	0	0	0	0	0	0
Prevotellaceae_bacterium_HUN156	Bacteria	Bacteroidetes	Bacteroidota	Bacteroidia	Bacteroidales	Bacteroidaceae	Prevotella	GCF_900119285.1	0.742884	0.354372	0.000697128	0.070399	0.407	Fiber-rich	18040.2	14428	1.25036	0.322344	none														0	0	0	0	0	0	0	0	0	0	0	0	0	0	0	0	0
Streptococcus_equinus_strain_Sb10	Bacteria	Firmicutes	Firmicutes	Bacilli	Lactobacillales	Streptococcaceae	Streptococcus	Streptococcus equinus_E	0.764416	0.458331	0.00196408	0.058203	0.35	Fiber-rich	10.87	6	1.81167	0.857318	none														0	0	0	0	0	0	0	0	0	0	0	0	0	0	0	0	0
Actinomyces_ruminicola_strain_DSM_27982	Bacteria	Actinobacteria	Actinomycetota	Actinobacteria	Actinomycetales	Actinomycetaceae	Actinomyces	Actinomyces ruminicola	0.775355	0.44261	0	0.058859	0.344	Fiber-rich	20.5	15.37	1.33377	0.415507	none														0	0	0	0	0	0	0	0	0	0	0	0	0	0	0	0	0
Streptococcus_equinus_strain_Sb17	Bacteria	Firmicutes	Firmicutes	Bacilli	Lactobacillales	Streptococcaceae	Streptococcus		0.855255	0.428289	0.00179463	0.048927	0.344	Fiber-rich	7.3	4.33	1.68591	0.753529	none														0	0	0	0	0	0	0	0	0	0	0	0	0	0	0	0	0
Butyrivibrio_sp_VCB2006	Bacteria	Firmicutes	Firmicutes	Clostridia	Lachnospirales	Lachnospiraceae	Butyrivibrio	GCF_000420945.1	0.867154	0.332949	0.000828878	0.082663	0.479	Starch-rich	184.11	250.5	0.73497	0.444243	NiFe4e														0	0	0	0	0	0	0	0	0	0	0	0	0	1	0	0	0
Butyrivibrio_sp_XPD2006	Bacteria	Firmicutes	Firmicutes	Clostridia	Lachnospirales	Lachnospiraceae	Butyrivibrio	GCF_000420865.1	0.879177	0.368873	0.00175432	0.044046	0.662	Starch-rich	269.79	725.57	0.371832	1.42728	NiFe4e, FeFeB														0	0	0	0	0	0	0	0	0	0	0	0	0	1	0	0	0
Selenomonas_ruminantium_strain_WCT3	Bacteria	Firmicutes	Firmicutes	Negativicutes	Selenomonadales	Selenomonadaceae	Selenomonas_A	Selenomonas_A ruminantium_E	0.891324	0.357202	0.00301159	0.04364	0.831	Starch-rich	133.54	321.79	0.414991	1.26885	NiFe1d, NiFe4f, FeFeA1, FeFeA3														0	0	0	0	1	0	0	0	0	0	0	0	0	0	1	0	0
Butyrivibrio_sp_AC2005	Bacteria	Firmicutes	Firmicutes	Clostridia	Lachnospirales	Lachnospiraceae	Butyrivibrio	GCF_000424145.1	0.915996	0.587406	0	0.096373	0.371	Fiber-rich	159.4	105.49	1.51104	0.595545	NiFe4e, FeFeB														0	0	0	0	0	0	0	0	0	0	0	0	0	1	0	0	0
Streptococcus_equinus_strain_AR3	Bacteria	Firmicutes	Firmicutes	Bacilli	Lactobacillales	Streptococcaceae	Streptococcus	Streptococcus equinus	0.915996	0.465138	0.000818367	0.059827	0.344	Starch-rich	254.69	491.67	0.51801	0.948948	none														0	0	0	0	0	0	0	0	0	0	0	0	0	0	0	0	0
Streptococcus_equinus_strain_Sb05	Bacteria	Firmicutes	Firmicutes	Bacilli	Lactobacillales	Streptococcaceae	Streptococcus	Streptococcus equinus_B	0.979916	0.473	0.00318834	0.039721	0.371	Fiber-rich	1.97	0.95	2.07368	1.0522	none														0	0	0	0	0	0	0	0	0	0	0	0	0	0	0	0	0
Actinomyces_ruminicola_strain_KPR_7B	Bacteria	Actinobacteria	Actinomycetota	Actinobacteria	Actinomycetales	Actinomycetaceae	Actinomyces	Actinomyces ruminicola	0.993092	0.553847	0	0.092164	0.344	Fiber-rich	20.84	14.17	1.47071	0.556516	none														0	0	0	0	0	0	0	0	0	0	0	0	0	0	0	0	0
Lachnospiraceae_bacterium_AC2014	Bacteria	Firmicutes	Firmicutes	Clostridia	Lachnospirales	Lachnospiraceae	Agathobacter	Agathobacter ruminis	0.993092	0.362433	0.00641081	0.039582	0.562	Starch-rich	319.07	27287	0.0116931	6.41819	none														0	0	0	0	0	0	0	0	0	0	0	0	0	0	0	0	0
Prevotella_ruminicola_strain_KHT3	Bacteria	Bacteroidetes	Bacteroidota	Bacteroidia	Bacteroidales	Bacteroidaceae	Prevotella	Prevotella ruminicola_A	1	0.587787	0	0.142121	0.479	Fiber-rich	64554.6	40577.5	1.5909	0.66984	none														0	0	0	0	0	0	0	0	0	0	0	0	0	0	0	0	0
Streptococcus_sp_45	Bacteria	Firmicutes	Firmicutes	Bacilli	Lactobacillales	Streptococcaceae	Streptococcus	Streptococcus equinus_E	1	0.567382	0.00174744	0.079546	0.344	Fiber-rich	4.64	1.68	2.7619	1.46566	none														0	0	0	0	0	0	0	0	0	0	0	0	0	0	0	0	0
Butyrivibrio_sp_VCD2006	Bacteria	Firmicutes	Firmicutes	Clostridia	Lachnospirales	Lachnospiraceae	Butyrivibrio	GCF_000423925.1	1	0.554278	0.000597538	0.070988	0	Fiber-rich	197.97	136.27	1.45278	0.538814	NiFe4e, FeFeB														0	0	0	0	0	0	0	0	0	0	0	0	0	1	0	0	0
Butyrivibrio_sp_WCE2006	Bacteria	Firmicutes	Firmicutes	Clostridia	Lachnospirales	Lachnospiraceae	Butyrivibrio	Butyrivibrio sp4	1	0.507252	0	0.053079	0	Fiber-rich	129.98	92.78	1.40095	0.486404	NiFe4e														0	0	0	0	0	0	0	0	0	0	0	0	0	1	0	0	0
Prevotella_sp_RM4	Bacteria	Bacteroidetes	Bacteroidota	Bacteroidia	Bacteroidales	Bacteroidaceae	Prevotella	Prevotella ruminicola	1	0.504304	0	0.092812	0.407	Fiber-rich	14617.2	10218.6	1.43045	0.516472	none														0	0	0	0	0	0	0	0	0	0	0	0	0	0	0	0	0
Butyrivibrio_sp_VCB2001	Bacteria	Firmicutes	Firmicutes	Clostridia	Lachnospirales	Lachnospiraceae	Butyrivibrio	Butyrivibrio sp1	1	0.480051	0	0.129362	0.407	Starch-rich	203.64	437.98	0.464953	1.10484	NiFe4e, FeFeB														0	0	0	0	0	0	0	0	0	0	0	0	0	1	0	0	0
Prevotella_ruminicola_strain_BPI_34	Bacteria	Bacteroidetes	Bacteroidota	Bacteroidia	Bacteroidales	Bacteroidaceae	Prevotella	Prevotella ruminicola	1	0.478117	0	0.07276	0.407	Fiber-rich	9347.15	6882.79	1.35805	0.441533	none														0	0	0	0	0	0	0	0	0	0	0	0	0	0	0	0	0
Butyrivibrio_sp_NC2007	Bacteria	Firmicutes	Firmicutes	Clostridia	Lachnospirales	Lachnospiraceae	Butyrivibrio	Butyrivibrio sp1	1	0.461612	0	0.102754	0.407	Starch-rich	157.89	387.43	0.407532	1.29502	NiFe4e, FeFeB														0	0	0	0	0	0	0	0	0	0	0	0	0	1	0	0	0
Pseudobutyrivibrio_ruminis_CF1b	Bacteria	Firmicutes	Firmicutes	Clostridia	Lachnospirales	Lachnospiraceae	Pseudobutyrivibrio	Pseudobutyrivibrio sp1	1	0.444055	0	0.041317	0	Starch-rich	354.36	641.34	0.552531	0.855874	none														0	0	0	0	0	0	0	0	0	0	0	0	0	0	0	0	0
Pseudobutyrivibrio_ruminis_HUN009	Bacteria	Firmicutes	Firmicutes	Clostridia	Lachnospirales	Lachnospiraceae	Pseudobutyrivibrio	Pseudobutyrivibrio ruminis_A	1	0.443586	0.00425551	0.019205	0.464	Starch-rich	157.83	329.69	0.478722	1.06274	none														0	0	0	0	0	0	0	0	0	0	0	0	0	0	0	0	0
Butyrivibrio_sp_FCS006	Bacteria	Firmicutes	Firmicutes	Clostridia	Lachnospirales	Lachnospiraceae	Butyrivibrio	Butyrivibrio sp1	1	0.43116	0	0.090423	0.344	Starch-rich	158.18	373.14	0.423916	1.23815	none														0	0	0	0	0	0	0	0	0	0	0	0	0	0	0	0	0
Streptococcus_equinus_strain_Sb04	Bacteria	Firmicutes	Firmicutes	Bacilli	Lactobacillales	Streptococcaceae	Streptococcus	Streptococcus equinus_D	1	0.430284	0.00045889	0.037456	0	Fiber-rich	2.35	1.35	1.74074	0.799701	none														0	0	0	0	0	0	0	0	0	0	0	0	0	0	0	0	0
Prevotella_ruminicola_strain_BPI_162	Bacteria	Bacteroidetes	Bacteroidota	Bacteroidia	Bacteroidales	Bacteroidaceae	Prevotella	Prevotella ruminicola	1	0.429087	0.000584775	0.057125	0.344	Fiber-rich	8943.95	6793.92	1.31646	0.396668	none														0	0	0	0	0	0	0	0	0	0	0	0	0	0	0	0	0
Selenomonas_ruminantium_strain_HD4	Bacteria	Firmicutes	Firmicutes	Negativicutes	Selenomonadales	Selenomonadaceae	Selenomonas_A	Selenomonas_A ruminantium_D	1	0.42867	0	0.033249	0	Fiber-rich	183.4	126.45	1.45038	0.536427	FeFeA3														0	0	0	0	0	0	0	0	0	0	0	0	0	0	0	0	0
Prevotella_sp_khp1	Bacteria	Bacteroidetes	Bacteroidota	Bacteroidia	Bacteroidales	Bacteroidaceae	Prevotella	Prevotella ruminicola	1	0.425669	0	0.066349	0.407	Fiber-rich	12418.6	9011.34	1.37811	0.462691	none														0	0	0	0	0	0	0	0	0	0	0	0	0	0	0	0	0
Selenomonas_ruminantium_strain_Z108	Bacteria	Firmicutes	Firmicutes	Negativicutes	Selenomonadales	Selenomonadaceae	Selenomonas_A	Selenomonas_A ruminantium_F	1	0.422182	0.000406972	0.029626	0	Starch-rich	30.45	50.75	0.6	0.736966	NiFe1d, NiFe4f, FeFeA1, FeFeA3														0	0	0	0	1	0	0	0	0	0	0	0	0	0	1	0	0
Pseudobutyrivibrio_ruminis_AD2017	Bacteria	Firmicutes	Firmicutes	Clostridia	Lachnospirales	Lachnospiraceae	Pseudobutyrivibrio	Pseudobutyrivibrio ruminis_B	1	0.410432	0.00798994	0.009211	0.464	Starch-rich	58.21	141	0.412837	1.27636	NiFe4e														0	0	0	0	0	0	0	0	0	0	0	0	0	1	0	0	0
Streptococcus_equinus_strain_pR_5	Bacteria	Firmicutes	Firmicutes	Bacilli	Lactobacillales	Streptococcaceae	Streptococcus	Streptococcus equinus	1	0.407953	0	0.013781	0	Fiber-rich	4.44	2.14	2.07477	1.05295	none														0	0	0	0	0	0	0	0	0	0	0	0	0	0	0	0	0
Streptococcus_equinus_strain_Sb09	Bacteria	Firmicutes	Firmicutes	Bacilli	Lactobacillales	Streptococcaceae	Streptococcus	Streptococcus equinus	1	0.401505	0	0.030962	0	Fiber-rich	1.09	0.52	2.09615	1.06774	none														0	0	0	0	0	0	0	0	0	0	0	0	0	0	0	0	0
Pseudobutyrivibrio_sp_UC1225	Bacteria	Firmicutes	Firmicutes	Clostridia	Lachnospirales	Lachnospiraceae	Pseudobutyrivibrio	GCF_900100545.1	1	0.381546	0	0.044619	0.344	Starch-rich	422.41	605.23	0.697933	0.51884	NiFe4e														0	0	0	0	0	0	0	0	0	0	0	0	0	1	0	0	0
Bifidobacterium_boum_DSM_20432	Bacteria	Actinobacteria	Actinomycetota	Actinobacteria	Actinomycetales	Bifidobacteriaceae	Bifidobacterium	Bifidobacterium boum	1	0.37945	0	0.026448	0.344	Starch-rich	407.12	641.18	0.634954	0.655275	none														0	0	0	0	0	0	0	0	0	0	0	0	0	0	0	0	0
Selenomonas_ruminantium_strain_S137	Bacteria	Firmicutes	Firmicutes	Negativicutes	Selenomonadales	Selenomonadaceae	Selenomonas_A	Selenomonas_A ruminantium_C	1	0.375884	0	0.068226	0	Starch-rich	247.01	359.17	0.687724	0.540097	NiFe1d, NiFe4f, FeFeA1, FeFeA3														0	0	0	0	1	0	0	0	0	0	0	0	0	0	1	0	0
Clostridium_butyricum_AGR2140	Bacteria	Firmicutes	Firmicutes	Clostridia	Clostridiales	Clostridiaceae	Clostridium	Clostridium butyricum	1	0.365165	0	0.069973	0.8	Starch-rich	14.4	100.22	0.143684	2.79903	FeFeA1, FeFeA3, FeFeB														0	0	0	0	0	0	0	0	0	0	0	0	0	0	0	0	0
Clostridium_sartagoforme_AAU1	Bacteria	Firmicutes	Firmicutes	Clostridia	Clostridiales	Clostridiaceae	Clostridium	Clostridium sartagoforme	1	0.364392	0	0.066878	0.653	Starch-rich	25.38	288.25	0.0880486	3.50556	NiFe1a, FeFeA1, FeFeA3, FeFeB														0	1	0	0	0	0	0	0	0	0	0	0	0	0	0	0	0
Clostridium_beijerinckii_HUN142	Bacteria	Firmicutes	Firmicutes	Clostridia	Clostridiales	Clostridiaceae	Clostridium	Clostridium beijerinckii_A	1	0.349931	0	0.066784	0.643	Starch-rich	7.39	48.79	0.151465	2.72294	NiFe1a, FeFeA1, FeFeA3, FeFeA4, FeFeB														0	1	0	0	0	0	0	0	0	0	0	0	0	0	0	0	0
Butyrivibrio_sp_MC2013	Bacteria	Firmicutes	Firmicutes	Clostridia	Lachnospirales	Lachnospiraceae	Butyrivibrio	GCF_000424585.1	1	0.349729	0	0.054972	0.344	Starch-rich	330.48	422.37	0.782442	0.353944	NiFe4e, FeFeA3														0	0	0	0	0	0	0	0	0	0	0	0	0	1	0	0	0
Streptococcus_equinus_strain_H24	Bacteria	Firmicutes	Firmicutes	Bacilli	Lactobacillales	Streptococcaceae	Streptococcus	Streptococcus equinus	1	0.344908	0	0.02494	0	Fiber-rich	1.14	0.73	1.56164	0.643065	none														0	0	0	0	0	0	0	0	0	0	0	0	0	0	0	0	0
Streptococcus_equinus_strain_Sb18	Bacteria	Firmicutes	Firmicutes	Bacilli	Lactobacillales	Streptococcaceae	Streptococcus		1	0.342391	0	0.019846	0	Fiber-rich	9.83	6.6	1.48939	0.574725	none														0	0	0	0	0	0	0	0	0	0	0	0	0	0	0	0	0
Butyrivibrio_sp_LC3010	Bacteria	Firmicutes	Firmicutes	Clostridia	Lachnospirales	Lachnospiraceae	Butyrivibrio	Butyrivibrio sp4	1	0.332271	0	0.004535	0	Fiber-rich	132.71	105.38	1.25935	0.332676	NiFe4e														0	0	0	0	0	0	0	0	0	0	0	0	0	1	0	0	0
Prevotella_sp_HUN102	Bacteria	Bacteroidetes	Bacteroidota	Bacteroidia	Bacteroidales	Bacteroidaceae	Prevotella	GCF_000688375.1	1	0.328508	0	0.022188	0	Fiber-rich	794.85	685.93	1.15879	0.212621	none														0	0	0	0	0	0	0	0	0	0	0	0	0	0	0	0	0
Butyrivibrio_sp_INlla14	Bacteria	Firmicutes	Firmicutes	Clostridia	Lachnospirales	Lachnospiraceae	Butyrivibrio	Butyrivibrio sp6	1	0.327521	0	0.030701	0.407	Starch-rich	218.96	414.49	0.528264	0.92067	NiFe4e														0	0	0	0	0	0	0	0	0	0	0	0	0	1	0	0	0
Streptococcus_equinus_ATCC_33317	Bacteria	Firmicutes	Firmicutes	Bacilli	Lactobacillales	Streptococcaceae	Streptococcus	Streptococcus equinus	1	0.320387	0	0.003383	0	Fiber-rich	1.01	0.61	1.65574	0.727474	none														0	0	0	0	0	0	0	0	0	0	0	0	0	0	0	0	0
Butyrivibrio_sp_XBB1001	Bacteria	Firmicutes	Firmicutes	Clostridia	Lachnospirales	Lachnospiraceae	Butyrivibrio	Butyrivibrio sp6	1	0.319914	0.000768263	0.027881	0.407	Starch-rich	174.1	646.74	0.269196	1.89327	NiFe4e														0	0	0	0	0	0	0	0	0	0	0	0	0	1	0	0	0
Ruminococcaceae_bacterium_P7	Bacteria	Firmicutes	Firmicutes	Clostridia	Oscillospirales	DTU089	Ruminococcus_E	GCF_900100595.1	1	0.317331	0	-0.020483	0	Starch-rich	1528.34	2744.1	0.556955	0.844368	FeFeA3														0	0	0	0	0	0	0	0	0	0	0	0	0	0	0	0	0
Selenomonas_bovis_8_14_1	Bacteria	Firmicutes	Firmicutes	Negativicutes	Selenomonadales	Selenomonadaceae	Selenomonas_C	Selenomonas_C bovis	1	0.308362	0	0.077802	0.512	Starch-rich	206.08	265.86	0.775145	0.367462	NiFe1d, FeFeA1, FeFeA3														0	0	0	0	1	0	0	0	0	0	0	0	0	0	0	0	0
Prevotella_ruminicola_strain_D31d	Bacteria	Bacteroidetes	Bacteroidota	Bacteroidia	Bacteroidales	Bacteroidaceae	Prevotella		1	0.303779	0.00290592	0.088288	0.479	Fiber-rich	17804	13296.6	1.33899	0.421149	none														0	0	0	0	0	0	0	0	0	0	0	0	0	0	0	0	0
Pseudobutyrivibrio_xylanivorans_strain_DSM_10317	Bacteria	Firmicutes	Firmicutes	Clostridia	Lachnospirales	Lachnospiraceae	Pseudobutyrivibrio	Pseudobutyrivibrio sp1	1	0.297355	0	0.013107	0	Starch-rich	285.3	460.85	0.619073	0.691818	NiFe4e														0	0	0	0	0	0	0	0	0	0	0	0	0	1	0	0	0
Bifidobacterium_adolescentis_DSM_20087	Bacteria	Actinobacteria	Actinomycetota	Actinobacteria	Actinomycetales	Bifidobacteriaceae	Bifidobacterium		1	0.287103	0	0.016878	0.407	Starch-rich	161.63	447.35	0.361305	1.46871	none														0	0	0	0	0	0	0	0	0	0	0	0	0	0	0	0	0
Prevotellaceae_bacterium_KH2P17	Bacteria	Bacteroidetes	Bacteroidota	Bacteroidia	Bacteroidales	Bacteroidaceae	Prevotella	GCF_900199655.1	1	0.285213	0	0.031008	0.407	Starch-rich	1166.02	1429.6	0.815627	0.294019	none														0	0	0	0	0	0	0	0	0	0	0	0	0	0	0	0	0
Streptococcus_equinus_strain_Ye01	Bacteria	Firmicutes	Firmicutes	Bacilli	Lactobacillales	Streptococcaceae	Streptococcus	Streptococcus equinus	1	0.27723	0	0.012914	0	Fiber-rich	0.84	0.59	1.42373	0.509674	none														0	0	0	0	0	0	0	0	0	0	0	0	0	0	0	0	0
Selenomonas_ruminantium_strain_GACV_9	Bacteria	Firmicutes	Firmicutes	Negativicutes	Selenomonadales	Selenomonadaceae	Selenomonas_A	Selenomonas_A ruminantium_G	1	0.272504	0	0.014772	0	Starch-rich	30.69	51.4	0.597082	0.744	NiFe1d, NiFe4f, FeFeA1, FeFeA3														0	0	0	0	1	0	0	0	0	0	0	0	0	0	1	0	0
Streptococcus_equinus_strain_SI	Bacteria	Firmicutes	Firmicutes	Bacilli	Lactobacillales	Streptococcaceae	Streptococcus	Streptococcus equinus	1	0.264415	0.00211867	0.036936	0	Fiber-rich	1.42	0.86	1.65116	0.723482	none														0	0	0	0	0	0	0	0	0	0	0	0	0	0	0	0	0
Butyrivibrio_sp_FCS014	Bacteria	Firmicutes	Firmicutes	Clostridia	Lachnospirales	Lachnospiraceae	Butyrivibrio	GCF_000526935.1	1	0.259567	0	0.052627	0.649	Starch-rich	230.18	300.53	0.765914	0.384747	NiFe4e, FeFeB														0	0	0	0	0	0	0	0	0	0	0	0	0	1	0	0	0
Streptococcus_equinus_strain_pGA_7	Bacteria	Firmicutes	Firmicutes	Bacilli	Lactobacillales	Streptococcaceae	Streptococcus	Streptococcus equinus	1	0.258931	0	-0.011729	0	Fiber-rich	1.13	0.86	1.31395	0.393914	none														0	0	0	0	0	0	0	0	0	0	0	0	0	0	0	0	0
Prevotella_bryantii_strain_KHPX14	Bacteria	Bacteroidetes	Bacteroidota	Bacteroidia	Bacteroidales	Bacteroidaceae	Prevotella	Prevotella bryantii	1	0.258296	0	0.003216	0	Starch-rich	1376.9	2466.49	0.558243	0.841036	none														0	0	0	0	0	0	0	0	0	0	0	0	0	0	0	0	0
Prevotella_sp_AGR2160	Bacteria	Bacteroidetes	Bacteroidota	Bacteroidia	Bacteroidales	Bacteroidaceae	Prevotella	GCF_000424185.1	1	0.257381	0	0.019915	0	Fiber-rich	937.71	818.15	1.14613	0.196776	none														0	0	0	0	0	0	0	0	0	0	0	0	0	0	0	0	0
Streptococcus_equinus_strain_ES1	Bacteria	Firmicutes	Firmicutes	Bacilli	Lactobacillales	Streptococcaceae	Streptococcus	Streptococcus equinus	1	0.254553	0	-0.001864	0	Fiber-rich	1.43	1.08	1.32407	0.404984	none														0	0	0	0	0	0	0	0	0	0	0	0	0	0	0	0	0
Prevotella_brevis_ATCC_19188	Bacteria	Bacteroidetes	Bacteroidota	Bacteroidia	Bacteroidales	Bacteroidaceae	Prevotella	Prevotella brevis	1	0.249918	0.00430227	0.08891	0.479	Fiber-rich	14464	12143.7	1.19107	0.252258	none														0	0	0	0	0	0	0	0	0	0	0	0	0	0	0	0	0
Bifidobacterium_ruminantium_DSM_6489	Bacteria	Actinobacteria	Actinomycetota	Actinobacteria	Actinomycetales	Bifidobacteriaceae	Bifidobacterium	Bifidobacterium ruminantium	1	0.249828	0	0.006658	0	Starch-rich	8.15	23.49	0.346956	1.52717	none														0	0	0	0	0	0	0	0	0	0	0	0	0	0	0	0	0
Lachnospiraceae_bacterium_RM5	Bacteria	Firmicutes	Firmicutes	Clostridia	Lachnospirales	Lachnospiraceae	CAG-603	GCF_900110975.1	1	0.242549	0	0.010915	0	Starch-rich	194.96	1671.08	0.116667	3.09953	FeFeA3														0	0	0	0	0	0	0	0	0	0	0	0	0	0	0	0	0
Butyrivibrio_sp_MC2021	Bacteria	Firmicutes	Firmicutes	Clostridia	Lachnospirales	Lachnospiraceae	Butyrivibrio	GCF_000621605.1	1	0.21892	0	0.040556	0	Starch-rich	502.87	681.34	0.73806	0.438189	NiFe4e														0	0	0	0	0	0	0	0	0	0	0	0	0	1	0	0	0
Butyrivibrio_sp_NC2002	Bacteria	Firmicutes	Firmicutes	Clostridia	Lachnospirales	Lachnospiraceae	Butyrivibrio	GCF_000702265.1	1	0.205026	0	0.017874	0	Fiber-rich	870.87	763.04	1.14132	0.190699	none														0	0	0	0	0	0	0	0	0	0	0	0	0	0	0	0	0
Streptococcus_equinus_strain_Sb20	Bacteria	Firmicutes	Firmicutes	Bacilli	Lactobacillales	Streptococcaceae	Streptococcus		1	0.19564	0	-0.008416	0	Fiber-rich	3.47	2.57	1.35019	0.433167	none														0	0	0	0	0	0	0	0	0	0	0	0	0	0	0	0	0
Streptococcus_equinus_strain_MPR2	Bacteria	Firmicutes	Firmicutes	Bacilli	Lactobacillales	Streptococcaceae	Streptococcus	Streptococcus equinus	1	0.189503	0	-0.016243	0	Fiber-rich	1.04	0.82	1.26829	0.342888	none														0	0	0	0	0	0	0	0	0	0	0	0	0	0	0	0	0
Prevotellaceae_bacterium_MN60	Bacteria	Bacteroidetes	Bacteroidota	Bacteroidia	Bacteroidales	Bacteroidaceae	Prevotella	GCF_900199555.1	1	0.17847	0	0.032171	0.344	Fiber-rich	16034.6	14387.4	1.11449	0.156385	none														0	0	0	0	0	0	0	0	0	0	0	0	0	0	0	0	0
Streptococcus_equinus_strain_MPR4	Bacteria	Firmicutes	Firmicutes	Bacilli	Lactobacillales	Streptococcaceae	Streptococcus	Streptococcus equinus	1	0.178081	0	-0.002646	0.344	Fiber-rich	1.63	1.24	1.31452	0.394532	none														0	0	0	0	0	0	0	0	0	0	0	0	0	0	0	0	0
Streptococcus_equinus_strain_GA_1	Bacteria	Firmicutes	Firmicutes	Bacilli	Lactobacillales	Streptococcaceae	Streptococcus	Streptococcus equinus	1	0.151491	0	-0.004167	0	Fiber-rich	0.93	0.75	1.24	0.31034	none														0	0	0	0	0	0	0	0	0	0	0	0	0	0	0	0	0
Butyrivibrio_sp_AE3006	Bacteria	Firmicutes	Firmicutes	Clostridia	Lachnospirales	Lachnospiraceae	Butyrivibrio	GCF_000424165.1	1	0.131458	0.000647654	0.046905	0.344	Fiber-rich	140.09	114.69	1.22147	0.288614	NiFe4e														0	0	0	0	0	0	0	0	0	0	0	0	0	1	0	0	0
Streptococcus_equinus_2B	Bacteria	Firmicutes	Firmicutes	Bacilli	Lactobacillales	Streptococcaceae	Streptococcus	Streptococcus equinus	1	0.115881	0	0.006749	0	Starch-rich	1.77	2.11	0.838863	0.253494	none														0	0	0	0	0	0	0	0	0	0	0	0	0	0	0	0	0
Butyrivibrio_sp_MB2005	Bacteria	Firmicutes	Firmicutes	Clostridia	Lachnospirales	Lachnospiraceae	Butyrivibrio	GCF_000424165.1	1	0.111392	0.00546058	0.053626	0.464	Fiber-rich	121.55	100.21	1.21295	0.278523	NiFe4e														0	0	0	0	0	0	0	0	0	0	0	0	0	1	0	0	0
Prevotella_albensis_DSM_11370_JCM_12258_strain_DSM_11370	Bacteria	Bacteroidetes	Bacteroidota	Bacteroidia	Bacteroidales	Bacteroidaceae	Prevotella	Prevotella albensis	1	0.102142	0	0.033977	0.504	Fiber-rich	2881.31	2731.64	1.05479	0.0769575	none														0	0	0	0	0	0	0	0	0	0	0	0	0	0	0	0	0
Butyrivibrio_proteoclasticus_FD2007	Bacteria	Firmicutes	Firmicutes	Clostridia	Lachnospirales	Lachnospiraceae	Butyrivibrio	Butyrivibrio proteoclasticus	1	0.0776916	0	0.01505	0.344	Starch-rich	184.45	195.62	0.942899	0.0848241	NiFe4e														0	0	0	0	0	0	0	0	0	0	0	0	0	1	0	0	0
Shigella_sonnei_strain_NLAE_zl_G496	Bacteria	Proteobacteria	Proteobacteria	Gammaproteobacteria	Enterobacterales	Enterobacteriaceae	Escherichia	Escherichia coli	1	0.0604806	0	0.00277	0	Fiber-rich	159.9	130.34	1.22679	0.29489	NiFe1c, NiFe1d, NiFe4a														0	0	0	1	1	0	0	0	0	0	0	2	0	0	0	0	0
Selenomonas_ruminantium_subsp_ruminantium_ATCC_12561	Bacteria	Firmicutes	Firmicutes	Negativicutes	Selenomonadales	Selenomonadaceae	Selenomonas_A	Selenomonas_A ruminantium_H	1	0.032616	0	0.02489	0	Fiber-rich	208.23	199.77	1.04235	0.059838	NiFe1d, NiFe4f, FeFeA1, FeFeA3														0	0	0	0	1	0	0	0	0	0	0	0	0	0	1	0	0
Streptococcus_equinus_SN033	Bacteria	Firmicutes	Firmicutes	Bacilli	Lactobacillales	Streptococcaceae	Streptococcus	Streptococcus equinus	1	0.0072912	0	-0.010837	0	Starch-rich	0.87	0.88	0.988636	0.0164881	none														0	0	0	0	0	0	0	0	0	0	0	0	0	0	0	0	0
Prevotella_sp_KH2C16	Bacteria	Bacteroidetes	Bacteroidota	Bacteroidia	Bacteroidales	Bacteroidaceae	Prevotella	GCF_900113305.1	1	0.002005	0	0.01155	0	Fiber-rich	1527.84	1526.21	1.00107	0.00153998	none														0	0	0	0	0	0	0	0	0	0	0	0	0	0	0	0	0
[truncated: 104 more columns]

## Sheet: lactate utilizer
Name	Taxonomy								Summary score	Methods				Enriched in which group	Average abundance		Fold change	|log2(fc)|	Encode hydrogenase	Utilization						Production							Hydrogenase
	Domain	Phylum	Phylum(new_name)	Class	Order	Family	Genus	Species		Correlation	MCFS	ReliefF	SymmetricalUncert		Fibrous	Starchy				Cellulose	Xylan	Pectin	Starch	Lactate	Succinate	Acetate	Butyrate	Propionate	Formate	Lactate	Succinate	Methanogens	Fe	NiFe 1a	NiFe 1b	NiFe 1c	NiFe 1d	NiFe 1f	NiFe 1i	NiFe 1k	NiFe 2d	NiFe 3a	NiFe 3c	NiFe 4a	NiFe 4c	NiFe 4e	NiFe 4f	NiFe 4g	NiFe 4h
Ruminiclostridium_cellobioparum_DSM_1351_ATCC_15832	Bacteria	Firmicutes	Firmicutes	Clostridia	Acetivibrionales	Acetivibrionaceae	Ruminiclostridium_A	Ruminiclostridium_A cellobioparum	0.000598268	0.870196	0.135061	0.358563	1	Fiber-rich	50.65	19.79	2.55937	1.35579	NiFe4e, FeFeA3, FeFeB, FeFeC1, FeFeC3														0	0	0	0	0	0	0	0	0	0	0	0	0	1	0	0	0
Selenomonas_ruminantium_strain_KH1T6	Bacteria	Firmicutes	Firmicutes	Negativicutes	Selenomonadales	Selenomonadaceae	Selenomonas_B	Selenomonas_B ruminantium	0.00158895	0.795804	0.168106	0.278562	1	Fiber-rich	563.6	166.96	3.37566	1.75517	NiFe1d, NiFe4f, FeFeA3														0	0	0	0	1	0	0	0	0	0	0	0	0	0	1	0	0
Selenomonas_ruminantium_AB3002	Bacteria	Firmicutes	Firmicutes	Negativicutes	Selenomonadales	Selenomonadaceae	Selenomonas_B	Selenomonas_B ruminantium	0.00181164	0.792385	0.148966	0.276187	1	Fiber-rich	540.05	204.65	2.6389	1.39993	none														0	0	0	0	0	0	0	0	0	0	0	0	0	0	0	0	0
Propionibacterium_sp_MB3007	Bacteria	Actinobacteria	Actinomycetota	Actinobacteria	Propionibacteriales	Propionibacteriaceae	Cutibacterium	Cutibacterium acnes	0.0149026	0.684518	0.107966	0.185357	0.79	Fiber-rich	151.91	15.35	9.89642	3.30691	none														0	0	0	0	0	0	0	0	0	0	0	0	0	0	0	0	0
Anaerovibrio_lipolyticus_DSM_3074	Bacteria	Firmicutes	Firmicutes	Negativicutes	Selenomonadales	Selenomonadaceae	Anaerovibrio	Anaerovibrio lipolyticus_B	0.0221991	0.670576	0.0458122	0.208952	0.662	Starch-rich	99.3	553.39	0.179439	2.47843	NiFe4f, FeFeA1														0	0	0	0	0	0	0	0	0	0	0	0	0	0	1	0	0
Anaerovibrio_sp_RM50	Bacteria	Firmicutes	Firmicutes	Negativicutes	Selenomonadales	Selenomonadaceae	Anaerovibrio	GCF_000622005.1	0.0318947	0.645167	0.0916635	0.175884	0.79	Starch-rich	91.41	817.76	0.111781	3.16125	NiFe4f, FeFeA1														0	0	0	0	0	0	0	0	0	0	0	0	0	0	1	0	0
Anaerovibrio_lipolyticus_LB2005	Bacteria	Firmicutes	Firmicutes	Negativicutes	Selenomonadales	Selenomonadaceae	Anaerovibrio	Anaerovibrio lipolyticus_A	0.0620682	0.612156	0.0513136	0.187443	0.662	Starch-rich	73.36	958.75	0.0765163	3.70809	NiFe4f, FeFeA1														0	0	0	0	0	0	0	0	0	0	0	0	0	0	1	0	0
Propionibacteriaceae_bacterium_P6A17	Bacteria	Actinobacteria	Actinomycetota	Actinobacteria	Propionibacteriales	Propionibacteriaceae	Tessaracoccus	GCF_000619965.1	0.072611	0.697124	0.0206857	0.22224	0.586	Fiber-rich	29.95	16.52	1.81295	0.858342	none														0	0	0	0	0	0	0	0	0	0	0	0	0	0	0	0	0
Eubacterium_limosum_strain_SA11	Bacteria	Firmicutes	Firmicutes	Clostridia	Eubacteriales	Eubacteriaceae	Eubacterium	GCF_002441855.1	0.1024	0.706791	0.0144172	0.185157	0.562	Fiber-rich	23.32	12.96	1.79938	0.847502	FeFeA3, FeFeB, FeFeC1, FeFeC3														0	0	0	0	0	0	0	0	0	0	0	0	0	0	0	0	0
Actinomyces_nasicola_strain_KPR_1	Bacteria	Actinobacteria	Actinomycetota	Actinobacteria	Actinomycetales	Actinomycetaceae	Actinomyces_F	Actinomyces_F nasicola	0.120336	0.695936	0.0243344	0.187983	0.562	Fiber-rich	6.33	2.93	2.16041	1.1113	none														0	0	0	0	0	0	0	0	0	0	0	0	0	0	0	0	0
Selenomonas_ruminantium_subsp_lactilytica_TAM6421_DNA	Bacteria	Firmicutes	Firmicutes	Negativicutes	Selenomonadales	Selenomonadaceae	Selenomonas_A	Selenomonas_A ruminantium_A	0.373917	0.527249	0.00618169	0.087145	0.464	Fiber-rich	302.36	153.21	1.9735	0.980757	NiFe1d, FeFeA1, FeFeA3														0	0	0	0	1	0	0	0	0	0	0	0	0	0	0	0	0
Selenomonas_bovis_DSM_23594	Bacteria	Firmicutes	Firmicutes	Negativicutes	Selenomonadales	Selenomonadaceae	Selenomonas_C	Selenomonas_C bovis	0.5517	0.50363	0.000697128	0.124414	0.407	Starch-rich	313.71	480.82	0.652448	0.616065	NiFe1d, FeFeA3														0	0	0	0	1	0	0	0	0	0	0	0	0	0	0	0	0
Peptostreptococcaceae_bacterium_VA2	Bacteria	Firmicutes	Firmicutes	Clostridia	Peptostreptococcales	Peptostreptococcaceae	Romboutsia	GCF_000686145.1	0.641968	0.458665	0.000295254	0.075665	0.407	Fiber-rich	16.94	11.49	1.47433	0.560055	none														0	0	0	0	0	0	0	0	0	0	0	0	0	0	0	0	0
Eubacterium_callanderi_strain_NLAE_zl_G225	Bacteria	Firmicutes	Firmicutes	Clostridia	Eubacteriales	Eubacteriaceae	Eubacterium		1	0.537436	0	0.115616	0.407	Starch-rich	78.68	115.56	0.680858	0.554573	FeFeA3, FeFeB, FeFeC1, FeFeC3														0	0	0	0	0	0	0	0	0	0	0	0	0	0	0	0	0
Selenomonas_ruminantium_strain_HD4	Bacteria	Firmicutes	Firmicutes	Negativicutes	Selenomonadales	Selenomonadaceae	Selenomonas_A	Selenomonas_A ruminantium_D	1	0.42867	0	0.033249	0	Fiber-rich	183.4	126.45	1.45038	0.536427	FeFeA3														0	0	0	0	0	0	0	0	0	0	0	0	0	0	0	0	0
Megasphaera_elsdenii_strain_YE34	Bacteria	Firmicutes	Firmicutes	Negativicutes	Veillonellales	Megasphaeraceae	Megasphaera	Megasphaera elsdenii	1	0.385666	0	0.003092	0	Starch-rich	433.42	589.15	0.73567	0.442869	FeFeA1, FeFeB														0	0	0	0	0	0	0	0	0	0	0	0	0	0	0	0	0
Selenomonas_ruminantium_strain_S137	Bacteria	Firmicutes	Firmicutes	Negativicutes	Selenomonadales	Selenomonadaceae	Selenomonas_A	Selenomonas_A ruminantium_C	1	0.375884	0	0.068226	0	Starch-rich	247.01	359.17	0.687724	0.540097	NiFe1d, NiFe4f, FeFeA1, FeFeA3														0	0	0	0	1	0	0	0	0	0	0	0	0	0	1	0	0
Terrisporobacter_glycolicus_strain_KPPR_9	Bacteria	Firmicutes	Firmicutes	Clostridia	Peptostreptococcales	Peptostreptococcaceae	Terrisporobacter	UBA8115	1	0.333822	0	0.033531	0	Fiber-rich	7.22	5.41	1.33457	0.41637	none														0	0	0	0	0	0	0	0	0	0	0	0	0	0	0	0	0
Selenomonas_bovis_8_14_1	Bacteria	Firmicutes	Firmicutes	Negativicutes	Selenomonadales	Selenomonadaceae	Selenomonas_C	Selenomonas_C bovis	1	0.308362	0	0.077802	0.512	Starch-rich	206.08	265.86	0.775145	0.367462	NiFe1d, FeFeA1, FeFeA3														0	0	0	0	1	0	0	0	0	0	0	0	0	0	0	0	0
Clostridium_intestinale_DSM_6191	Bacteria	Firmicutes	Firmicutes	Clostridia	Clostridiales	Clostridiaceae	Clostridium_T	Clostridium_T intestinale	1	0.283295	0	0.058735	0	Starch-rich	14.13	45.24	0.312334	1.67884	FeFeA1, FeFeA3, FeFeB														0	0	0	0	0	0	0	0	0	0	0	0	0	0	0	0	0
Megasphaera_elsdenii_strain_J1	Bacteria	Firmicutes	Firmicutes	Negativicutes	Veillonellales	Megasphaeraceae	Megasphaera	Megasphaera elsdenii	1	0.282199	0.00125483	-0.012862	0.344	Starch-rich	13.25	174.82	0.0757922	3.72181	FeFeA1, FeFeB														0	0	0	0	0	0	0	0	0	0	0	0	0	0	0	0	0
Megasphaera_elsdenii_T81	Bacteria	Firmicutes	Firmicutes	Negativicutes	Veillonellales	Megasphaeraceae	Megasphaera	Megasphaera elsdenii	1	0.25978	0	-0.017892	0	Starch-rich	12.25	154.01	0.0795403	3.65217	FeFeA1, FeFeB														0	0	0	0	0	0	0	0	0	0	0	0	0	0	0	0	0
Megasphaera_elsdenii_strain_DSM_20460	Bacteria	Firmicutes	Firmicutes	Negativicutes	Veillonellales	Megasphaeraceae	Megasphaera	Megasphaera elsdenii	1	0.229708	0	-0.019631	0	Starch-rich	83.97	196.26	0.427851	1.22482	FeFeA1, FeFeB														0	0	0	0	0	0	0	0	0	0	0	0	0	0	0	0	0
Selenomonas_ruminantium_strain_C3	Bacteria	Firmicutes	Firmicutes	Negativicutes	Selenomonadales	Selenomonadaceae	Selenomonas_A	Selenomonas_A ruminantium_B	1	0.227932	0.00319411	0.062124	0.562	Fiber-rich	81.4	68.07	1.19583	0.25801	none														0	0	0	0	0	0	0	0	0	0	0	0	0	0	0	0	0
Fusobacterium_necrophorum_HUN048	Bacteria	Fusobacteria	Fusobacteriota	Fusobacteriia	Fusobacteriales	Fusobacteriaceae	Fusobacterium_C	Fusobacterium_C necrophorum	1	0.177553	0	-0.000113	0	Starch-rich	102.74	260.82	0.393912	1.34406	none														0	0	0	0	0	0	0	0	0	0	0	0	0	0	0	0	0
Clostridium_aerotolerans_DSM_5434	Bacteria	Firmicutes	Firmicutes	Clostridia	Lachnospirales	Lachnospiraceae	Hungatella	Hungatella aerotolerans	1	0.0915601	0	0.016311	0	Fiber-rich	8.87	8.15	1.08834	0.122134	NiFe4e, FeFeA3, FeFeB, FeFeC3														0	0	0	0	0	0	0	0	0	0	0	0	0	1	0	0	0
Clostridium_lundense_DSM_17049	Bacteria	Firmicutes	Firmicutes	Clostridia	Clostridiales	Clostridiaceae	Clostridium_AO	Clostridium_AO lundense	1	0.0621019	0	0.061503	0.407	Fiber-rich	22.95	21	1.09286	0.128105	NiFe1a, NiFe4g, FeFeA3, FeFeB, FeFeC2, FeFeC3														0	1	0	0	0	0	0	0	0	0	0	0	0	0	0	1	0
Selenomonas_ruminantium_strain_DSM_2872	Bacteria	Firmicutes	Firmicutes	Negativicutes	Selenomonadales	Selenomonadaceae	Selenomonas_A	Selenomonas_A ruminantium_B	1	0.0530456	0	0.011056	0	Starch-rich	40.39	43.14	0.936254	0.095028	NiFe1d, NiFe4f, FeFeA3														0	0	0	0	1	0	0	0	0	0	0	0	0	0	1	0	0
Selenomonas_ruminantium_strain_L14	Bacteria	Firmicutes	Firmicutes	Negativicutes	Selenomonadales	Selenomonadaceae	Selenomonas_A	Selenomonas_A ruminantium_B	1	0.0137113	0	0.014544	0	Fiber-rich	61.86	61.11	1.01227	0.0175984	NiFe1d, NiFe4f, FeFeA3														0	0	0	0	1	0	0	0	0	0	0	0	0	0	1	0	0
Selenomonas_ruminantium_AC2024	Bacteria	Firmicutes	Firmicutes	Negativicutes	Selenomonadales	Selenomonadaceae	Selenomonas_A	Selenomonas_A ruminantium_B	1	0.0127827	0	0.010907	0	Starch-rich	84.14	84.83	0.991866	0.0117827	none														0	0	0	0	0	0	0	0	0	0	0	0	0	0	0	0	0
Faecalicatena_contorta_strain_NLAE_zl_C134_Ga0104392_101	Bacteria	Firmicutes	Firmicutes	Clostridia	Lachnospirales	Lachnospiraceae	Ruminococcus_B		1	0.0098753	0	0.003098	0	Starch-rich	13.45	13.59	0.989698	0.0149393	NiFe4e, FeFeA3, FeFeB														0	0	0	0	0	0	0	0	0	0	0	0	0	1	0	0	0
Selenomonas_sp_FC4001	Bacteria	Firmicutes	Firmicutes	Negativicutes	Selenomonadales	Selenomonadaceae	Selenomonas_A	Selenomonas_A ruminantium_B	1	0.0076091	0	0.011355	0	Fiber-rich	43.8	43.42	1.00875	0.0125711	NiFe1d, NiFe4f, FeFeA1, FeFeA3														0	0	0	0	1	0	0	0	0	0	0	0	0	0	1	0	0
Megamonas_sp_Calf98_2	Bacteria	Firmicutes	Firmicutes	Negativicutes	Selenomonadales	Selenomonadaceae	Megamonas	Megamonas funiformis	1	0.0047476	0	0.025098	0	Starch-rich	286.89	287.64	0.997393	0.00376663	FeFeA3, FeFeB														0	0	0	0	0	0	0	0	0	0	0	0	0	0	0	0	0
[truncated: 104 more columns]

## Sheet: H-methanogens
Name	Taxonomy								Summary score	Methods				Enriched in which group	Average abundance		Fold change	|log2(fc)|	Encode hydrogenase	Utilization						Production							Hydrogenase
	Domain	Phylum	Phylum(new_name)	Class	Order	Family	Genus	Species		Correlation	MCFS	ReliefF	SymmetricalUncert		Fibrous	Starchy				Cellulose	Xylan	Pectin	Starch	Lactate	Succinate	Acetate	Butyrate	Propionate	Formate	Lactate	Succinate	Methanogens	Fe	NiFe 1a	NiFe 1b	NiFe 1c	NiFe 1d	NiFe 1f	NiFe 1i	NiFe 1k	NiFe 2d	NiFe 3a	NiFe 3c	NiFe 4a	NiFe 4c	NiFe 4e	NiFe 4f	NiFe 4g	NiFe 4h
Methanobrevibacter_thaueri_strain_DSM_11995	Archaea	Euryarchaeota	Methanobacteriota	Methanobacteria	Methanobacteriales	Methanobacteriaceae	Methanobrevibacter_A		0.0289862	0.717208	0.0572202	0.159236	0.79	Fiber-rich	2976.15	789.99	3.76733	1.91354	Fe, NiFe3a, NiFe3c, NiFe4h, NiFe4i													H	0	0	1	0	0	0	0	0	0	0	0	1	1	0	0	0	0
Methanobrevibacter_sp_YE315	Archaea	Euryarchaeota	Methanobacteriota	Methanobacteria	Methanobacteriales	Methanobacteriaceae	Methanobrevibacter_A	GCF_001548675.1	0.0557078	0.682962	0.0623573	0.139244	0.79	Fiber-rich	3352.48	779.12	4.30291	2.10531	Fe, NiFe3a, NiFe3c, NiFe4h, NiFe4i													H	0	0	2	0	0	0	0	0	0	0	0	1	1	0	0	0	0
Thermoplasmatales_archaeon_BRNA1	Archaea	Euryarchaeota	Methanobacteriota	Thermoplasmata_A	Methanomassiliicoccales	Methanomethylophilaceae	Methanomethylophilus	GCF_000350305.1	0.0654453	0.77567	0.0221763	0.255091	0.586	Fiber-rich	2940.1	1424.03	2.06463	1.04589	NiFe3c													M	0	0	0	0	0	0	0	0	0	0	0	0	1	0	0	0	0
Methanobrevibacter_woesei_strain_DSM_11979	Archaea	Euryarchaeota	Methanobacteriota	Methanobacteria	Methanobacteriales	Methanobacteriaceae	Methanobrevibacter_A		0.104831	0.616244	0.0472398	0.108082	0.662	Fiber-rich	130.44	33.32	3.91477	1.96893	Fe, NiFe3a, NiFe3c, NiFe4h, NiFe4i													H	0	0	1	0	0	0	0	0	0	0	0	1	1	0	0	0	0
Methanobacterium_formicicum_strain_BRM9	Archaea	Euryarchaeota	Methanobacteriota	Methanobacteria	Methanobacteriales	Methanobacteriaceae	Methanobacterium	GCF_000762265.1	0.11764	0.62422	0.0859378	0.104277	0.586	Fiber-rich	3.03	0.51	5.94118	2.57075	NiFe3a, NiFe3c, NiFe4h, NiFe4i													H	0	0	0	0	0	0	0	0	0	0	0	1	2	0	0	0	0
Methanobrevibacter_gottschalkii_strain_DSM_11978	Archaea	Euryarchaeota	Methanobacteriota	Methanobacteria	Methanobacteriales	Methanobacteriaceae	Methanobrevibacter_A	GCF_900109595.1	0.140532	0.615939	0.0574175	0.101895	0.79	Fiber-rich	1326.31	352.04	3.7675	1.91361	Fe, NiFe3a, NiFe3c, NiFe4h, NiFe4i													H	0	0	1	0	0	0	0	0	0	0	0	1	1	0	0	0	0
Methanobrevibacter_wolinii_SH	Archaea	Euryarchaeota	Methanobacteriota	Methanobacteria	Methanobacteriales	Methanobacteriaceae	Methanobrevibacter_B	GCF_000621965.1	0.257134	0.489498	0.0121027	0.081756	0.662	Fiber-rich	39.51	11.38	3.47188	1.79572	Fe, NiFe3a, NiFe3c, NiFe4h, NiFe4i													H	0	0	1	0	0	0	0	0	0	0	0	1	1	0	0	0	0
Methanosarcina_barkeri_CM1	Archaea	Euryarchaeota	Methanobacteriota	Methanosarcinia	Methanosarcinales	Methanosarcinaceae	Methanosarcina	GCF_000970025.1	0.681012	0.531548	0.00455273	0.133454	0.371	Fiber-rich	5.89	1.73	3.40462	1.7675	NiFe1k, NiFe3a, NiFe4e													AHM	2	0	0	0	0	0	0	0	0	2	0	2	0	0	0	1	0
Methanobrevibacter_olleyae_strain_DSM_16632	Archaea	Euryarchaeota	Methanobacteriota	Methanobacteria	Methanobacteriales	Methanobacteriaceae	Methanobrevibacter	GCF_900114585.1	1	0.239117	0	0.022026	0	Starch-rich	1597.99	2281.11	0.700532	0.513478	Fe, NiFe3a, NiFe3c, NiFe4h, NiFe4i													H	0	0	1	0	0	0	0	0	0	0	0	1	1	0	0	0	0
Methanomicrobium_mobile_BP	Archaea	Euryarchaeota	Methanobacteriota	Methanomicrobia	Methanomicrobiales	Methanomicrobiaceae	Methanomicrobium	GCF_000711215.1	1	0.0668885	0.000844371	0.03741	0.558	Starch-rich	15997.3	19498.3	0.820446	0.285521	NiFe3a, NiFe4e, NiFe4h													H	0	0	0	0	0	0	0	0	0	0	0	1	0	0	0	1	0
M. Methylotrophic methanogens
H. Hydrogenotrophic methanogens
AHM. Methanogens with acetotrophic, hydrogenotrophic and methylotrophic methanogenesis pathways
[truncated: 106 more columns]

## Sheet: respiratory hydrogenotrophs
Name	Taxonomy								Summary score	Methods				Enriched in which group	Average abundance		Fold change	|log2(fc)|	Encode hydrogenase	Utilization						Production							Hydrogenase
	Domain	Phylum	Phylum(new_name)	Class	Order	Family	Genus	Species		Correlation	MCFS	ReliefF	SymmetricalUncert		Fibrous	Starchy				Cellulose	Xylan	Pectin	Starch	Lactate	Succinate	Acetate	Butyrate	Propionate	Formate	Lactate	Succinate	Methanogens	Fe	NiFe 1a	NiFe 1b	NiFe 1c	NiFe 1d	NiFe 1f	NiFe 1i	NiFe 1k	NiFe 2d	NiFe 3a	NiFe 3c	NiFe 4a	NiFe 4c	NiFe 4e	NiFe 4f	NiFe 4g	NiFe 4h
Proteus_mirabilis_strain_NLAE_zl_G534	Bacteria	Proteobacteria	Proteobacteria	Gammaproteobacteria	Enterobacterales	Enterobacteriaceae	Proteus	Proteus mirabilis	0.000766274	0.816715	0.286688	0.35611	1	Starch-rich	2.31	34.09	0.0677618	3.88338	NiFe1c, NiFe4a														0	0	1	0	0	0	1	0	0	0	0	0	0	0	1	0	0
Selenomonas_ruminantium_strain_KH1T6	Bacteria	Firmicutes	Firmicutes	Negativicutes	Selenomonadales	Selenomonadaceae	Selenomonas_B	Selenomonas_B ruminantium	0.00158895	0.795804	0.168106	0.278562	1	Fiber-rich	563.6	166.96	3.37566	1.75517	NiFe1d, NiFe4f, FeFeA3														0	0	1	0	0	0	0	1	0	0	0	0	0	0	0	0	0
Basfia_succiniciproducens_strain_KPR_2	Bacteria	Proteobacteria	Proteobacteria	Gammaproteobacteria	Enterobacterales	Pasteurellaceae	Basfia	Basfia succiniciproducens	0.00554319	0.767921	0.0713425	0.233356	0.79	Starch-rich	22.79	115.05	0.198088	2.33579	NiFe1c														1	0	1	0	0	0	1	0	0	0	0	0	0	0	0	0	0
Wolinella_succinogenes_DSM_1740	Bacteria	Proteobacteria	Proteobacteria	Campylobacteria	Campylobacterales	Helicobacteraceae	Wolinella	Wolinella succinogenes	0.0061041	0.765902	0.0654638	0.211208	0.79	Fiber-rich	7.95	2.6	3.05769	1.61244	NiFe1b, NiFe4a														1	0	1	0	0	1	0	0	0	0	0	0	0	0	1	0	0
Basfia_succiniciproducens_strain_DSM_22022	Bacteria	Proteobacteria	Proteobacteria	Gammaproteobacteria	Enterobacterales	Pasteurellaceae	Basfia	Basfia succiniciproducens	0.0073525	0.717981	0.0695299	0.229289	0.79	Starch-rich	34.53	144.13	0.239575	2.06145	NiFe1c														1	0	1	0	0	0	1	0	0	0	0	0	0	0	0	0	0
Corynebacterium_vitaeruminis_DSM_20294	Bacteria	Actinobacteria	Actinomycetota	Actinobacteria	Corynebacteriales	Corynebacteriaceae	Corynebacterium	Corynebacterium vitaeruminis	0.0221991	0.763476	0.056654	0.170798	0.79	Fiber-rich	21.26	8.88	2.39414	1.25951	NiFe1f														1	0	1	0	0	0	0	0	1	0	0	0	0	0	0	0	0
Mitsuokella_jalaludinii_DSM_13811	Bacteria	Firmicutes	Firmicutes	Negativicutes	Selenomonadales	Selenomonadaceae	Mitsuokella	Mitsuokella jalaludinii	0.0512682	0.6191	0.091241	0.15567	0.79	Starch-rich	245.58	5527.07	0.0444322	4.49225	NiFe1d, FeFeA3														0	0	1	0	0	0	0	1	0	0	0	0	0	0	0	0	0
Morganella_morganii_strain_NLAE_zl_C84	Bacteria	Proteobacteria	Proteobacteria	Gammaproteobacteria	Enterobacterales	Enterobacteriaceae	Morganella	Morganella morganii	0.0620682	0.656713	0.0146017	0.14179	0.586	Starch-rich	5.68	14.66	0.387449	1.36792	NiFe1c, NiFe4a														0	0	1	0	0	0	1	0	0	0	0	0	0	0	1	0	0
Desulfovibrio_desulfuricans_strain_DSM_7057	Bacteria	Proteobacteria	Proteobacteria	Desulfovibrionia	Desulfovibrionales	Desulfovibrionaceae	Desulfovibrio	Desulfovibrio desulfuricans_A	0.36135	0.502988	0.0134805	0.128328	0.464	Fiber-rich	82.68	49.14	1.68254	0.750641	NiFe1b, NiFe1d, NiFe4c, NiFe4e, FeFeA1														0	0	2	0	0	1	0	1	0	0	0	0	0	0	0	1	1
Selenomonas_ruminantium_subsp_lactilytica_TAM6421_DNA	Bacteria	Firmicutes	Firmicutes	Negativicutes	Selenomonadales	Selenomonadaceae	Selenomonas_A	Selenomonas_A ruminantium_A	0.373917	0.527249	0.00618169	0.087145	0.464	Fiber-rich	302.36	153.21	1.9735	0.980757	NiFe1d, FeFeA1, FeFeA3														0	0	1	0	0	0	0	1	0	0	0	0	0	0	0	0	0
Desulfovibrio_legallii_strain_KHC7	Bacteria	Proteobacteria	Proteobacteria	Desulfovibrionia	Desulfovibrionales	Desulfovibrionaceae	Desulfovibrio	Desulfovibrio legallii	0.413592	0.569418	0.00139426	0.136162	0.407	Fiber-rich	163.22	101.64	1.60586	0.68335	NiFe1b, NiFe4c, NiFe4e														0	0	1	0	0	1	0	0	0	0	0	0	0	0	0	1	1
Slackia_heliotrinireducens_DSM_20476	Bacteria	Actinobacteria	Actinomycetota	Coriobacteriia	Coriobacteriales	Eggerthellaceae	Slackia	Slackia heliotrinireducens	0.478921	0.605494	0.0015058	0.108423	0.407	Fiber-rich	414.45	248.17	1.67002	0.739869	NiFe1i, NiFe4e, FeFeA1														1	0	1	0	0	0	0	0	0	1	0	0	0	0	0	0	1
Selenomonas_sp_ND2010	Bacteria	Firmicutes	Firmicutes	Negativicutes	Selenomonadales	Selenomonadaceae	Selenomonas_A	GCF_000702005.1	0.48663	0.429516	0.0169047	0.060698	0.586	Starch-rich	23.26	196.09	0.118619	3.07559	NiFe1d, NiFe4f, FeFeA1, FeFeA3														0	0	1	0	0	0	0	1	0	0	0	0	0	0	0	0	0
Selenomonas_bovis_DSM_23594	Bacteria	Firmicutes	Firmicutes	Negativicutes	Selenomonadales	Selenomonadaceae	Selenomonas_C	Selenomonas_C bovis	0.5517	0.50363	0.000697128	0.124414	0.407	Starch-rich	313.71	480.82	0.652448	0.616065	NiFe1d, FeFeA3														0	0	1	0	0	0	0	1	0	0	0	0	0	0	0	0	0
Methanosarcina_barkeri_CM1	Archaea	Euryarchaeota	Methanobacteriota	Methanosarcinia	Methanosarcinales	Methanosarcinaceae	Methanosarcina	GCF_000970025.1	0.681012	0.531548	0.00455273	0.133454	0.371	Fiber-rich	5.89	1.73	3.40462	1.7675	NiFe1k, NiFe3a, NiFe4e														0	AHM	2	0	0	0	0	0	0	0	2	0	2	0	0	0	1
Citrobacter_sp_NLAE_zl_C269	Bacteria	Proteobacteria	Proteobacteria	Gammaproteobacteria	Enterobacterales	Enterobacteriaceae	Citrobacter_A	Citrobacter_A amalonaticus_A	0.695286	0.355026	0.0410061	0.110485	0.662	Fiber-rich	105.99	49.94	2.12235	1.08566	NiFe1c, NiFe4a														0	0	1	0	0	0	1	0	0	0	0	0	0	0	1	0	0
Selenomonas_ruminantium_strain_WCT3	Bacteria	Firmicutes	Firmicutes	Negativicutes	Selenomonadales	Selenomonadaceae	Selenomonas_A	Selenomonas_A ruminantium_E	0.891324	0.357202	0.00301159	0.04364	0.831	Starch-rich	133.54	321.79	0.414991	1.26885	NiFe1d, NiFe4f, FeFeA1, FeFeA3														0	0	1	0	0	0	0	1	0	0	0	0	0	0	0	0	0
Schwartzia_succinivorans_DSM_10502	Bacteria	Firmicutes	Firmicutes	Negativicutes	Selenomonadales	Selenomonadaceae	Schwartzia	Schwartzia succinivorans	1	0.447547	0.00756846	0.0342	0.562	Starch-rich	111.17	911.42	0.121975	3.03535	NiFe1d, FeFeA1														0	0	1	0	0	0	0	1	0	0	0	0	0	0	0	0	0
Selenomonas_ruminantium_strain_Z108	Bacteria	Firmicutes	Firmicutes	Negativicutes	Selenomonadales	Selenomonadaceae	Selenomonas_A	Selenomonas_A ruminantium_F	1	0.422182	0.000406972	0.029626	0	Starch-rich	30.45	50.75	0.6	0.736966	NiFe1d, NiFe4f, FeFeA1, FeFeA3														0	0	1	0	0	0	0	1	0	0	0	0	0	0	0	0	0
Selenomonas_ruminantium_strain_S137	Bacteria	Firmicutes	Firmicutes	Negativicutes	Selenomonadales	Selenomonadaceae	Selenomonas_A	Selenomonas_A ruminantium_C	1	0.375884	0	0.068226	0	Starch-rich	247.01	359.17	0.687724	0.540097	NiFe1d, NiFe4f, FeFeA1, FeFeA3														0	0	1	0	0	0	0	1	0	0	0	0	0	0	0	0	0
Clostridium_sartagoforme_AAU1	Bacteria	Firmicutes	Firmicutes	Clostridia	Clostridiales	Clostridiaceae	Clostridium	Clostridium sartagoforme	1	0.364392	0	0.066878	0.653	Starch-rich	25.38	288.25	0.0880486	3.50556	NiFe1a, FeFeA1, FeFeA3, FeFeB														0	0	1	0	1	0	0	0	0	0	0	0	0	0	0	0	0
Clostridium_beijerinckii_HUN142	Bacteria	Firmicutes	Firmicutes	Clostridia	Clostridiales	Clostridiaceae	Clostridium	Clostridium beijerinckii_A	1	0.349931	0	0.066784	0.643	Starch-rich	7.39	48.79	0.151465	2.72294	NiFe1a, FeFeA1, FeFeA3, FeFeA4, FeFeB														0	0	1	0	1	0	0	0	0	0	0	0	0	0	0	0	0
[truncated: 13 more rows]
[truncated: 107 more columns]
