# Supplementary material for: Dietary selection of metabolically distinct microorganisms drives hydrogen metabolism in ruminants
Source: ISME J. 2022 Aug 5;16(11):2535–46. doi: 10.1038/s41396-022-01294-9 (PMC9562222; doi:10.1038/s41396-022-01294-9)
Supplement: Supplementary file 9 — Dataset 8 [file 41396_2022_1294_MOESM9_ESM.xlsx]

## Sheet: enzyme_results
Enzymes	Average in Fiber-rich	SEM in Fiber-rich	Average in Starch-rich	SEM in Starch-rich	P	Adj P	Enriched in grups	Fold change
Xylosidase	3441.83	74.311	2490.81	152.575	0.0001	0.000365402	Fiber-rich	1.38181
Methanogenic hydrogenases	13.1859	1.83887	8.66351	1.39716	0.0282	0.0313782	Fiber-rich	1.522
McrA	8.96893	0.73393	5.57662	0.98486	0.0067	0.00950961	Fiber-rich	1.60831
Acetyl-CoA synthase	21.4364	1.21981	6.35062	0.568	<.0001	0.000322564	Fiber-rich	3.37548
Amylase	2949.18	38.6617	3763.15	136.204	0.0005	0.00133001	Starch-rich	1.276
Fermentative hydrogenases	34.8921	1.54215	60.181	3.89234	<.0001	0.000339229	Starch-rich	1.72478
Energy-converting hydrogenases	12.7	0.39863	20.166	1.71959	0.0032	0.00646982	Starch-rich	1.58787
Respiratory hydrogenases	1.41135	0.13494	2.06376	0.20668	0.0282	0.0313782	Starch-rich	1.46226
Sensory hydrogenases	5.17564	0.23087	9.26111	1.0842	0.0067	0.00950961	Starch-rich	1.78937

## Sheet: microorganisms_results
Microorganisms	Average in Fiber-rich	SEM in Fiber-rich	Average in Starch-rich	SEM in Starch-rich	P	Adj P	Enriched in grups	Fold change
Fibrolytic bacteria	823080	6580.96	454768	35485.5	<.0001	0.000193538	Fiber-rich	1.80989
Hydrogenotrophic methanogens	28369.1	3572.71	25171.5	11152.5	0.0433	0.0433081	Fiber-rich	1.12704
Acetogens	3170.37	74.969	2186.21	185.634	0.0012	0.00244857	Fiber-rich	1.45017
Amylolytic	469401	14312.7	680129	24131.3	<.0001	0.000203537	Starch-rich	1.44893
Lactate utilizer	4288.74	185.82	6338.28	678.49	0.0377	0.0433081	Starch-rich	1.47789
Respiratory hydrogenotrophs	4054.12	126.61	10425.4	1717.48	0.0047	0.0070037	Starch-rich	2.57154
